# Supplementary material for: Comparative Analyses of Plastid Sequences between Native and Introduced Populations of Aquatic Weeds Elodea canadensis and E. nuttallii
Source: PLoS One. 2013 Apr 19;8(4):e58073. doi: 10.1371/journal.pone.0058073 (PMC3631202; doi:10.1371/journal.pone.0058073)
Supplement: Alignment S1 — Alignment of the two Elodea canadensis chloroplast genomes (USA and FIN) in nexus format. GenBank accession number for FIN sequence is JQ310743. (NEX) [file pone.0058073.s001.nex]

#NEXUS

[! Generated by PhyDE 0.9971 ]
[Tue Mar 20 14:29:50 EET 2012]


BEGIN DATA;
DIMENSIONS NTAX=2 NCHAR=157082;
FORMAT DATATYPE=DNA GAP=- MISSING=? ;

MATRIX
Ecan_FIN  TGGGCGAACGACGGGAATTGAACCCGCGCGTAGTGGATTCACAATCCACCGCCTTAATCCACTTGGCTACATCCGCCCCTTTGACCAAATCATAATTAATTTGATTAAGTTAAAGGATGCTTTTTGTACATCCAT----ATTGGATTCAGGTTTTTTTCTTTATACTAAAATTGAGATATTGGACATAATATACCAGTCTTCAAAATGTAAAAATAAAATACAAATAGAAAAAAATTAGACCTTATTGAATAAAATAAAGATAGAAATACTAAACCCATTTTAAATGGGTTTAGTATTTCTATTCTACTTCAACAATTTCAACAATTCGTATACACTAAAAAGAAGTCTTATCCGTTTGTAGATGGAGCTTCAACAGCAGCTAGGTCTAGAGGGAAGTTGTGAGCATTACGTTCATGCATMACTTCCATACCAAGGTTAGCACGGTTGATGATATCAGCCCAAGTGTTAATAACACGACCTTGGCTGTCAACTACAGATTGGTTAAAATTGAAACCATTTAGGTTGAAAGCCATAGTACTAATACCTAAAGCAGTGAACCAGATACCTACTACAGGCCAAGCAGCTAAGAAAAAGTGTAAAGAACGAGAGTTGTTAAAACTAGCATATTGGAAGATCAATCGGCCAAAATAACCATGAGCGGCTACGATGTTATAAGTTTCTTCCTCTTGACCGAATCTGTAACCTTCATTAGCAGACTCGTTTTCAGTGGTTTCCCTGATTAAACTAGAAGTTACCAAGGAACCATGCATAGCACTAAATAGGGAGCCGCCGAATACACCAGCTACGCCTAACATGTGAAATGGATGCATAAGGATATTGTGTTCCGCCTGGAATACAATCATAAAGTTGAAAGTACCTGATATTCCTAGAGGCATACCATCAGAAAAACTTCCTTGACCAATAGGGTAGATCAAGAAAACAGCAGTAGCAGCTGCAACAGGAGCGGAATATGCAACAGCAATCCAAGGACGCATACCCAAACGGAAACTAAGTTCCCACTCACGACCCATGTAGCAAGCTACACCAAGTAAGAAATGTAGAACAATTAGCTCATAAGGACCACCATTGTATAACCATTCATCAACGGATGCTGCTTCCCATATTGGATAAAAATGTAAACCTATAGCTGCAGAAGTAGGAACAATTGCACCAGAGATAATATTGTTTCCGTAAAGTAGAGACCCAGAAACAGGTTCACGAATACCATCAATATCGACTGGAGGCGCAGCAATGAAGGCGATAATAAATACAGAAGTTGCGGTCAATAAGGTAGGGATCATCAAAACACCAAACCATCCAATATAAAGACGGTTTTCAGTGCTAGTTATCCAGTTGCAGAAGCGACCCCATAGGTTTGTACTTTCGCGTCTATCTATAATTGCAGTCATGGTAAAATCTTGGTTTATTCAATTTTCAAGGACTCCCAAGCGCACATATTAGCTAGAACTATGAATAGCTAATGGAAGGCTTGTTATTTAACAGTATAACATGACCCATATGTCAATGTCAACCGATATCAAGGGGTAATAGTTCATCCGAAGAAAAATAAATAAAATGTAAATAAAGTAAATCAAAATGGAATTATTTCCATATGGGTTGCCCGGGACTCGAACCCGGAACTAGTCGGATGGAGTAGATAATTTTTCTTTATTGCAAGAAAAAACCCCTCCCCAAACCGTGCTTGCATTTTTCATTGCACACGACTTTCCCTATGTATACATCTAAAACTTAGATAAAAAAATAAATAAGAAAATTGACTACTCAATGGATTAAATCGTTATTGCATGAGCATTTCAGAAGAAAAATGAATAAATTTCTTTTTCTCTCTCGAGCATTTTTAGATTATTTTGATGATATTTACACAGTTTCATACCCAATCATAAATGATTTACCAAGTCACTGATACGAACAATATCCAAATACCAAACACGTTCTCTATATGACCCATGTGAAGGAAAAGAACTTTTTGGCAAGACCAAAGAAAGAGCTTGTTCTTCTTCTGTAAAGAATTCTTCTAAAAACCTTGAACCTAATCTTTGTAAAAAAGCACGTACTGTAGTTTTATGCTTACGAGCCAAGGTTCTAGCACATGAAAGTCGCAGTATATACTTCATTCGATACAAACTCTGTTTTTTTGAGGATCCACTATAATAATGAGAAAGATTTCTACATATCCGACCAAATCGATCAATAATATCAGAATCAGATAAATCAGTCCAAATCGGCTTACTAATGGGATGCCCAGATACATTACAAAATTTAGCTTTAGACAACGAGCCAATAAGAAGAATAACTGGGACTATAGTATCGAATTTCTTAGTACCTATGTCTATTAGAAATGAATACTCTAGCATTTTACTTCTTACTGCCAAAGGATTTATTAATACACTTGAAAGATAACCCAAAAAATCGAAAGAATTATTTGATAATTGGTTTATATGAATCCTATATGGTTGAGACCAAAAGTAAAAATTAGATTGCCAAAAATGGACAAAGTAACATTTCCATTTGTTCATCAGAAGATAGGTTCCTTTTGAAGCGAGAATTGATTTTCCTTGATATCTAACATAATGCATGCAAGGATCCTCGAACAACTGTAAGCTTTTCTGAAAATCATTACGACAAACTACTACAAGATGTCCTATTTTTCCATAGAAATGTGTTCTCTCAATAAAGTCTCCAGAAGATGTTGATAGTAAATAAGAGGAATGTCTACGGAGAAAACAAAATACTAATTCATATTCAGATACGTAAGAATTATATAGGAACCGAAATAGTCTTTGACTCTCTTTTGAAAAAAGGGAAATCGATTTCTTTAGAGTAATGAAACTATTCCCATTTTCATATAGAAAAAATCGCAATAAATGCAAAGAGGGAACATCTTTTATCCAGGATTGTAGAATTTGAATCAAGATTTCGAGATGAATAGGATAGGGTATTACTATATCTGACACATAATTTAAATGGGAAAATTTGTCCTCTAAAAAAGGAAATATCGAATGAATAGATCGTAAATTCTGATAGTTTGGTATTTCCATTTTTTCTTCAAGAAAAAATGGCAGGGAGAAAGGAATTTCCACAATAACTGCAAAACCCCCTGATATCATTTGAGAAAAAAGATGATTGTTGTGTCCAACAAATCGATTTAGATTAGAATCATTAAACGAATTAATCAAATAACTCTGTTGATACATTCGAATAATTAAACGTTTCACAAGTACTAAACTGAATTGATTATCATAACCTGAAATTTCCGAGGATTCGTAAAAAATAGATCTGTTTAAACCATGATCATGAGCAAGTGCGTAGATATATTCTTGAAATAAAAGCGGATATAGGAAATGTTGTTGCCGATATCTATCTTTTTCTAAATATCTTTTTAATTCTTCCATTTTCAATCATAAACTAGAGACAGAAGCCCTTCTTGAGTTATCAAATGATACATAGTGCGGTATGGTCAGAACAAGGTATATATAAGGGGTTATGCACATAGTAATAAAAAAATACCCTGGAAAGAAATAGTCTAGTCAATGGATCTTCTTCTCTTTTTCCATCCAATCCATTTATATTATAAAAGAGAAAGCTAAAAATCCTTTATTTTCGCAATCCAACCGCTCTTTTGACTTTGGAATAAATTCTTTTTATCAGTATGCTGTTTCTTCTACACATCTGTCTGCACTCCATAATCGAAAAATAGTTAGGATTCAAAAAATGGACGATCTTCTCACGGAAGAACCCCTTTCCCTATTAGGCACTAATTTATTTTTAACATATAATTAGATCGGGTAATCATTCAAATTAAGAACATAAGCTCGTTGCTTTTTGTTTCCCTAGAATTGGAGCCTAGTACTCTATCCATTTATTTACTCAACCAAACAAAGGGTAAAATTTTCCGAAAATCAAAGCAATATTTTTGCGCCAATCTGGTAAGAATGACCCATCTTAAAAATTCTACATTAAAAATGAATACGACATGCTCTTTTTTCCATTCATTACCCTTCAGGATCAGTCGTGGTCTTATAGACTCTACCAAAAGTCTAGACGAATTCCTTGCTTCATCTAAATGTGTAAAAGATCATAGCCGCACTTAAAAGCCGAGTACTCTACCGTTGAGTTAGCAACCCAGATAAATATGTGGATACAATTAGATATATATATGATCAAAATAAAAAGAATAATAAATTCATTGAATTGCACGACCCGACAAAAGGTATGGAAATCGAACTAGCAACAAAAGAAATAAAAAAAGAAAAGTTTTAGAAGCCATTTCATTATCGATAGATCGGCTCAATTCAAAAATTTTTTCTTTTCATTCTAGTAAATCTATCAATAAAAAACCAATCAATATGGGACAGAAATGGATATTTATCCACGATCGAATTATATTTGTTCAATACATCATTGTCAATATGGATTGAACCCTGAGAAAACAAATAAAACGAAATAAATTAAATTAAAGTAAAGGTTTTGTGTTGGATTGGCACAACATAAAATAAACATAAATAAGAAAGAAATATTGGTAAAAAATAACGAAGAACTAGAAATGGGGTTTATTTAATTCATAGAGGTACAATAAATAAGTATGATTAATCCATTGTTTGCCGGGAAATCCCTACAACAAGAATCAAAAAAAGTGAATAAGTATGAATAGGCAAAGAGTAAAGAATTATACAAAGTTAGATACTAACTACCCTAATCCACTTTATGATATTTTTTTACTTCGATTCACTTATTTTTTGATGAATTTGCAATTCTTTAAATAATTCTGCCTTCTTAAAAATAGCATTAACTGTTTCGGTAGGTTGAGCTCCCTTTTCAAGAAAATGGAGAATTGCAGGAACATTTAAATAAGTTTGATTCCTTATCGGATCGTAAAAACCCACTTTCCGAAGATCTCTTCCTTCTCTTCGGGATCGAACATCAATGGCAACGATTCGATAGATGGCTCATTGGGATAGATATAGATAAACAACGCCCCCCCTAGAAACGTATAAGAGGTTTTCTCCTCATACGGCTCAAGAAAGAATGATTTTCATTTCTTTTTGTATGTATTTTGTGTATATAATGGATCCAAATATCCTCCATATATAATAGAAATAATTTGTATAGAAATAATATCTATTATATATTATATCGATTTAGATTCTATCTATACAATTATATATATTTGATATATGGAAATTGGCTTTCATTATATATGTAAATTTCTTTACAATTCAAATACGATTTATTATGGAATATTAATTATTTATTATTAAAAATACAATATTCCATAATGGAATATAATTTCCATAATTTGGTTACTAATTAATAATAGCAAATGAATCCATAAAATCATGAATTAAACTATTATTTTAGGTTTTTTCTGTAAGAAAAAAGAAATATCATTCGTACTCATAACTCAAATTGTATAACTATGAAAGGAAAATCCTTAAACATTTATTGAGTCGTCTCTAACCTCTTTTCTTTGTCTCATCTTAAATCAAATCGATTTTGATTCCTCATTCTGATCTAATCGTTGAGACAATTGAAAATGGTCTTTCCTTGTTCCGGAACTTTTGACCCTTGCTTTGTTGAATCATTGGGTTTAGACATTACTTCGGTGATCTTTACTCCTTTCAAAATGGCAGCAACATACCTTTTTGCTTTATGATACACTTTTGATCGAAAAAGTTTTACTAATTTAACTTCAGACAAATTTGACTTTTTGATTTCAAACTTGCAAATTTGTTAGAATTGAATTTTTCGATTTCTATAGTTTCTATATAGAATAGAGAAATATAGAAAATATATTTACAAAGTTGTTCCAATTTATTGATTGGCACTAACCCTAGATCCTTTCTCCTGATAAAAAAATCAATACCTTTTCCTCGAGCTCCATGATGTACTATTTATTTTCAACCCAAAACAAATTAAGGTACTGGGAGATAGAACAAACTATGTCGAGCCAAGAGCATTTTCATTCCTAAAGAAAATGGTGGATGTAAGAATCCACATACGGTGATGTCCTTCAAGTCGCACGTTGCTTTCTACCACATCGTTTCAAACGAAGTTTTACCATAACATTCCTCTACTTTGGAATCCGTACGAAATGGATTCAATATGAAATCATGAATAGTCATTGGTTCGATTGGTACATAATAGTTCATACTTTTTCTATTTCTATATAGAATAGTCCAAGAATGGCCCAGAAGGGACCAAAGTTTCTCAGATTTATTTTTTCGATTTCTTCGACTATCAAGGATTCATAAGAAATCCGTCATAAATTTTAAAGAATCCCCTATGTAAGGTGAAATTAAATAAGGCCGTTATCAGATGTTGGATTGCTAATGAAATAATAATCTGACGAATAGGATCTTTACGTATATATCATATACGATAAATCATTATTACAGCTAGTAATTATGCATATTTCAATATCTATATATGGATCCTTTCTACTTTTGAATTTCGATACAAAAAAAATCATTATCATGTAATAATTCAAATTATATATATAATAGTAAGATATATATGAGCTATAAAAAAAAAGATCCCTACAAATAACTAAGAATAATATATATTGAATAACACTCTCCTTTTTGGGAATGAAACTATTAATACATATCCATACTCATAGAATACAAAAGGGGATTCCCATATCCATATAAAAAAACTATTTATTCCATCCACCTTTGAGACTTAATTACATTTCTAATGAAAGAAAGGATATGATTTTGAGAAGAATTATAAAAGTTCAGAACGAAAGATTGTTTTTTTTTTTTAGATTTTGTTTGATTTTCATGTTGGATACAATGAAATGCTATTAGATACAATGTGACCCAATCTTTCGATTCCATTCGAATCGATCTGGGACGGAAGGATTCGAACCTCCGAATAACAGGATCAAAACCAGTTGCCTTACCGCTTGGCCACGCCCCACTTCTATTCATTAGAAACCAAATAAACACTACTATAATTTTAGTAATTATGGGCTATTCGTCAATTATAGACTTAATAATCCCATAGAAAAAAACGTAAAATGAAATAAGACTAATAAATCACTTCTTATTTCTTATCTTATATATTTCTATACACATTATTAATATGTTTGTTAATAATATATATACTACTAATTAATAATTATATATTAATACTAAAATAGTAATAAATATAGTATATTTAGAATATATATTAATTAATAACATTTAGTATATAATTTGTATAAATCCTTTTATAGAAATTGTAATTAGTTATGATTCATAAATGATAATCAGCTGATTAACTGTTATAATTAGCATTCACTTAATTAACTGTTTAATTAATTGAATATTGATTGTGATGCTTATTTTTGTTGTTGAGATTAGACACGTGTGGATATAGAATAAAAAGAAATTCATTGATCATTACATATAATTCAATTAAGATATTGTATGAAAGTATAATTCCTTGTATTTTCGTTTGAAAATGGAAGGATTTTTGATTTGAGGGAATTGAAAGAAAAAGAAGTATTTTTTCACCTCCCTTCTTTCTTCACTTTCTCCTTTCCTTATATCAATAACTCAATAAAAAAATTATCTGCAAAAACTATTTTTTATGCTTAATATCTTTAGTTTCATCTGGATCTGTCTTAATTCTAGCCCTTATTCGGGTAGTTTTTTCTTCGCCAAATTGCCTGAGGCTTATGCCATTTTCAATCCAATTGTGGATATTATGCCTGTAATACCCCTATTTTTCCTTCTTTTAGCCTTTGTTTGGCAAGCTGCTGTAAGTTTTCGATGAAATTTTTAATACTTTTCTAAAAAAAAAACATTCATGATTTATTTGATAAAAAAGATTCCAAGAATCAATAAAATCGAATAAGTCTTACATTATGAAGTTTCGATTCCAAAATAAAATAGAAATTCTTGTCTATTGGATAACTGTAGCACTTAATTTGGATCAGTCCATTTACTTGTTGCACCCTTCCAGTTACAAAGACTCGATTAGGTTCCCGCACAATACCTAATTGGGAATATGACAAAAAGATTTTGGGAACGAAAAAATCTTTTTTTTTTTTCTGTTTTTTGGTGTCATGTCAAAATATGTGGTACAAAACAAAAATAGATAATCTATTCCCCTTTGCAAAAAAAAGATCTTGGAGATTGTGTAATGCTTACTCTGAAACTCTTTGTTTACACAGTAGTGATATTCTTTGTTTCTCTGTTTATTTTTGGATTCTTATCTAATGATCCAGGGCGTAATCCTGGACGTGAAGAATAAGAAAAGAGTTTTCATTTTTCCTCCCTTTTTTGATCTATTCTATATATGCATTCATATATAACAAAACAAGAAAACTGTGTTTTTTCAAATTAGAATAGAAAGTCTCAAGCCATCTGGGGGAACGGAGAGAGAGGGATTCGAACCCTCGGTACGAATGACTCGTACAACGGATTAGCAATCCGACGCTTTAGTCCACTCAGCCATCTCTCCCTATTCAAAAATTGGAAATTATGGATATAGCGCATGAAGCAAAAATTGATAAAAACCCACTGCCATCCCTCGTTTATTAATAATATTCTAGCCGTTTATTAATTATATTATAACGGCATAAATAATATATCATTATATAACGATATATACGAATTTGATTAGCAATTCTAAATTTAGATAACAATAAGGATTCGAACGAGATATACCACTAGAGAAAGAAAAAGCATCTTACGTCTTTGATTTTGTACGAAAAGTTCCTTTTTTTTATTCCCACGGCCTGGCTAGGTACTAGCCGGGCCATTCCTTTTTTTGTTCCAATTAATGATTCATAAATTCATAATTCAAATGATTGATATGATTGGAAATCAAATAATCAAATCAAATAATTTAAAATAATTAATATATAATTATATATAAAAATAAGAAATAGATAATTTATTTGATAATTATGATAATTATAACTTAATTCATTTACTTGTTCAATTTCGTAGCAAACTTTGTTTTAATACTTAAAATGAATCTGACGTCATAACATCTAGCAGTTGAGAGAAAAATAGAACTCTGTATTCTTAACCCATTGTTATGGTCCAACTTCATCAATGACTACTTCAAGTGGAAACCATTAATAATAACTTAACAGCAAAAAGCATAACTTTTATGCTATTTTATGTTCGTTCAGCAAGCTTTTGTGATTTCCAGGGACGAAGGATAGACATCAACACTCAAATTTTCATAATTCTGGTACTATCTTAATTACGTCTTATTCCCTTGTTCGACAAAAGGTCCATTAATATACAATAATGAAATTGTAGCGGGTATAGTTTAGTGGTAAAAGTGTGATTCGTTCTATTAAAAACTTAAATAGTTAAGGGGTCTTTCAGTTTTGTTCATATTCTGATCAAAAACTTTATTTCTTAAAAGGATTAAATCCTTTTCCTTCCCTACATTTGAGGGAAAATATGAATTCTCGTGATTTGTATCCAAGGTTTAGTTAATTAACAAAGAAAAACAAAAATTGGATTATAAAATCGTGAAGCATAATTTGATTCAATTCGAATAATTATAATTAATTGAATAAGTATGAGTAAAGGATCCATGGATGAAGATACAAAAGCGTATTTCTAATCGTAACTAAATCTTCAATTTTTGTGTTATAAAAAAAAA-TAAATTGAAGCCAAATAGCTCGAAAACGATGACTTTGGTTTACTAGAGTTATCAACATATTGTTTCAGCTCGGGAGAAACCAAATTCTTTTCCTCAGGATTCTAGAATTAGAAATAGGGAACGAAGTAACTAGAAAGATTGGATTGATATAATCCTCTCCTTCTATAGGGATCATCTAGAAAGCGAATACGAAAAGCTAACATAGATGTTATGGATCTAATTTWTTTTTSAGATTTACGATGACTTCCTTTTTTATAGAGCATAACCATTTTCTACTTTTATGCTTAGATACKGAMWTACATCCATTTTCCATAAAGGAGCCGAATGAAACGCAAATTTCATGTTCGGTTTTGAATTAGAGACGTKAAAAGTGATCAATCAACGTCGACTATAACCCCTAGCCTTCCAAGCTAACGATGCGGGTTCGATTCCCGCTACCCGCTTCATATCGCTTATTATAATYGCTTATTATATKATAATTATMAATCCATCATTGATTTGGATACACACCCYTCTTTTTTCCGAATCAAAAACGAATATCAAAGAAGAAAACAAGAACGAAAAGCGTCCATTGTCTAATGGATAGGACAGAGGTCTTCTAAACCTTTGGTATAGGTTCAAATCCTATTGGACGCAATTTMTTTCCATCTATTTTATTTTTTATTTCCATGTCAAAATTATTTATCTTGTTGAATCAAAGACATTCATCAACAATAACTCTTTTATTTCGCTAAAAATAAATGTAAAAAAGAGTAATACAATAAGAATGAGAAATTTATAATTTATGCTTGTTCCTGAAGTAGAAACAGTTCCATCTGTTCTTGAATAGCTTCCTTCAAAATAGCTTCTGCTTCCCCTGTGAATGTTTTGGTAGAAGATATAATTTCTTGGAATTGAGGTTTATTCTTTTTTAAGTAGGTACGTAACTGAACAAGAAATTTCTTTACCTGTCCAATTTCTAACGAATCAAGATATCCGTTCGTTCCGGTATAAATAGTAGCTATTTGTTCATCGACCGTAAGAGGATTTGCTTGGGATTGTTTAAGCAACTCACGTAATCGTTGACCTCTTGCCAATTGATTCTGAGTAGCTTTATCAAGATCAGAAGAGAATTGTGCAAAGGCTTCTAACTCCGCGAATTGAGCTAATTCCAATTTTAATTTGCCGGCTACTTGTTTCATGGCTTTAATTTGAGCGGCGGATCCTACTCTGGAGACAGAAATACCGACATTAATAGCAGGCCGTATTCCAGCATTGAATAGATCGGCGGATAGGAATATTTGTCCGTCTGTAATAGAAATAACATTAGTAGGAATATACGCTGAAACGTCTCCGGATTGAGTTTCCACTATTGGTAAAGCGGTCATACTTCCTTCACCTAACTTMGAACTTAATTTAGCAGCTCTTTCTAAAAGACGTGAATGCAAATAAAAAACATCTCCCGGATAAGCTTCACGCCCAGGGGGTCTTCTTAATAGAAGAGACATTTGACGATAAGCTTGGGCCTGTTTGGATAGATCATCATAAATTATCAAAGTATGTCGTTCACAGTACATAAAATATTCAGCCAGAGTCGCCCCTGTATAAGGAGCGAGATATTGTAATGTAGCAGGTGAATCCGCCGTTTCGGCTACCACAATAGTGTATTCCATAGCCCCTCGTTCCTGTAAAGTCGTCACTACCTGAGCTACGGAGGATGCTTTTTGACCGATAGCTACATAAACACATATTACATTTTGCCCTTTTTGATTAAGAATCGTATCCGTGGCTACTGCTGTTTTACCTGTTTGTCTGTCCCCAATAATTAATTCTCGCTGACCGCGCCCTATCGGAATCATCGAATCAATAGCAATAAGACCCGTTTGAAGAGGTTCATATACGGAACGTCTCGAAATAATACCGGGGGCAGGAGATTCAATTAAGCGAGATTCAGAAGCTGGAATTTCACCTCTACCATCAATGGGTTTAGCCAAAGCATTTACAACACGACCCAAATAAGCATCGCTCACCGGTATCTGAGCAATTTTTCGTGTTGCTTTTACAGAACTTCCCTCCTGTATCATCAAACCATCACCCATTAATACAACACCAACATTATTTGATTCCAAATTCAGAGCAATACCCGTCGTACCCTCTTCAAATTCTACTAATTCACCTGCCATTACTTCATCAAGACCATGAATACGAGCAATCCCATCACCCACTTGAAGTACGGTACCAGTATTCACGACCTTTATTTCTCTATTATATTGTTTAATGCGTTCCCCAATAATATTACTAATTTCGTCGGCTCGAGTGGTTACCATTAGTGTCTCTTAATTCTTTTTCGGAAGCAGAGGAAAAAAATAATACCTGAGCTCTAAACTAAAGTAGAAGAGGGGCTAATTAGTTATTTCTTCCATGGTCCCTAGGATGCCAATATTAGCACTGATGGTACGAAAATGTAATTCACTATTCAAACAAGTATTTAGAGTCCCCAGAGCCCCCTCTAAGGCTTGTTGAAAAACTTGTTGTCGAACCTGATTAATAGCTCTTTGTTGTTCAAAACGAAGGGTCTCATTTTTGTAATTTTCTAATTGTTCCAAACTATTCGAAGTAGCATTAATCAAATTCGCTTTTTCTCGTTCTATCTCAGAATATCCATTCACTCGATATTCAGCCGCTTCTGTTTCTACTTTACTTAAGCGGTCTCGGGCTTTTTCAAGCTGCTCAATGGCGCTTCTACGTAATTCTTCTGAATTTCGAATAGTACTCAAAATCCTCTGTTTTCGATTATCTAATAAATCCGTTAATGAAAGTAGATTTTCTTACCATTAATTTCACAACTTACATAATCTCCTCCCGAACCAAACATGAATCTTTCGATTCATTTGGCTCTCACGCTCAACTATTTAATTTATAGGCATTCCCATATATATTTTTTCATGTAATGAACCTGTTCTCTCGTTTCTGTTTGTATTTTTAAAAATATCGAAATTTATACAAGAGCAGACTATTTCGAGAACTCTTCTGACCAGACAAAAAATCCGTAATTGTCAGTAAAGTTCTTTCTTTATTTCTTTCTTCATTTTATTGATTTCTTCATTATTTATTCAAATCCAAAAATGCTTATTTTATACATAGGTTGTCCGTTCAGCATTGTATAAAAAAGGCAAAATATCTTCCTTTTKWGTAGGAAACGGTTCAAACAATTTTATCCATATGAGTGTTCTATATCGGATAAATTACCAACTATTTATTTTGATTGAAATTTTAAACTTTTTTTGTATTAACATAGTGGTAGAAAGAGTACCCCGTTGTGCCTGGACTTCAAACAGTTTAGTTTTAACCATGTTCATAGTCCCAAATTATTGATTGATAGAGAATCAAAGTAAATTTACCAATAAATCACGAAATGCTATGGTTCTTACATATGATTTATTAATTTATTCATAAGTAATTCGTCGGGATCTGCACTTTKATTTGCTATTTATATATACTATTTTTCTTTTCTAAATTCTATCATTTATAAATAAAATCATTTCACATAAAAAATAAAGTACAGTTGGTTGGATCCAACCTATTCTTGAAATACACAACTCGCACACACTCCCTTTCCAAAATMAATCAACACACCAAGCACTACGCTTAGATTTATTGGATTTGTTGCTAAAATATCGGTATTAAACCCAAAACTCCCGGCGGATGGCCAATGGCCCAAGGAAACGAAAGAATCGGTTACATTTTTCATATGCTCTCCTCTTATAGATAGGACTAACAAAAAATAGAGTTTGTTTTGTATCACTTCAACCTCTTTTTTTTATTGACTTCTTATTTATTTTMTTATTTTYAAGTTTTGACCAATCAATATAATATAAGTTTATTGGGTTAGGTCGCGGGTCTTACGTCAATCGTCAAATACCTTATTTGTATTTGTTGAAATCTTTGCTAAAAAGAAAAAGGATTTTTTTTTTAATTGTACTAAAAACGGGAAGGAAGAAAGCGAGCGGATCCGCTAATTCCTCATCCTCAAATCAGTCCTTCCCGGGGGTATTGTTTCAACGAATAAATAATTGTAAGAGTMAAGTCTTGATATAATTCGAAGAATCAAAACAACAAGTCTAAGTTAATAAAATAAGAAAAAAAGTATGTTACATACTTTTTTTTTCTTATTTCTAATATTAAACAAAAGGATTTGCAAATAAAAGTGCTAATGCCACGACCAATCCGTAAATTGTTAAAGCTTCCATGAAAGCCAAACTTAGTAATAAAGTACCTCGTATTTTACCTTCTGCTTCTGGCTGTCTCGCAATACCTTCTACAGCTTGTCCTGCAGCAGTACCTTGCCCAACTCCAGGTCCAATAGAAGCAAGCCCTACGGCTAATCCAGCAGCAATAACGGAAGCGGCAGAAATCAGTGGATTCATAGTAAACTAAGTTCCTCACACAAAAAAAAGAAATGGTTAATGATACAATGAACCAATGAATTATTATTAATTTTTT-ATCACTAAAATAGATTATATCTGGTCAAAATAACGAAAACCCCAAGAAATAATAATCTTACTGAATTATCAGAACTATTTCGATTTGTTCGTTACTTTACTATCCATGATGGAATTTTTTCCATAAATCCATATGAATATAATTCTAGTTATTGCATTTTTTTCAAACCTTTTTTCATTCCATTCTTCATTCTTTACTATTCCATATCCTTGAACTGATCCATTTATTCAAGGAATGCATAATTACAAAAGAAAAGGACTTCTATCGAAATCTAATGAGATAGGAAATAATATGGGTATGCTATATAACTAGTGAATATCTAATATCACATATACATTTATTTCTTCTATACCGTAAACCATTCCTATTTCATATTACATTGAATCCAAACCAAATTTTGGAATTCTTCTTCGAACGTACCTGAGATCTGGAATTATCTACATATAAATAAGGTATCTATATATAAATAAGGTATTTAGTATGCTTAGTTTAACCTACCTAATCTATTCTTTTTTAATAGCACGCGGAAAACAGATAAGATAACACTCATTATTCAAATTATAAATTGTAATATTGAAATTGACCGAACAACTAACAAATGGAAATAAAATATCCATCGAAGAGGTAACAATAAATGAGCCAAAATCTTAGGAAAACGATCGAAAAGAAAAGATCTTTTTCCTAAGATTTTTTTTTATAATGAAATAATATCGTACATCTTTTCCGCTACGGCTCTAGATCATATATCCATCTATATTTGCATTTATTATATTTTCCAACCAAGTTTATTATCATTATATTGAACTACACATGAATTGGGATAAACTTAACAAAAAACGATTTCGAAAATGAATCAATGATGACCCTCCATGGATTCACCTATATAAGCCGCAGCTAAAGTTGCAAAAATAAGAGCTTGAATACCACTTGTAAATAACCCAAGAAACATAACAGGTATAGGAACTACCAAAGGTACTAAAGAAACAAGAACAACTACTACTAATTCATCAGCTAATATATTCCCAAAAAGTCGAAAACTAAGTGATAAAGGTTTTGTGAAATCTTCTAAAATGTTAATTGGTAAAAGGATTGGAGTTGGTTGAATATATTTCCCGAAATAACTCAATCCTTTTTTGGTAAGACCCGCATAGAAATATGCCACTGACGTGGGTAAAGCTAAAGCAACAGTAGTATTTATATCATTCGTTGGCGCAGCTAACTCTCCGTGGGGTAACTCTATGAGTTTCCAAGGTAAAAGCGCGCCCGACCAGTTGGAAACAAAAATAAATAGGAACATTGTTCCAATAAAGGGAACCCAAGGACCATATCCTTCCCCAATCTGAGTTTTGCTTAAGTCTCGAATGAATTCAAGGATATATTCAAAGAAATTTTGACCGTCGGTCGGAATGGTTTGTGGATTCCGAACAGCTATAGTGACCGAACCTAATAAGATAGCAATTACGACCCATGAAGTGATAAGTACTTGAGCGTGTACTTGTAAATCCCCTATTTGCCAATATAAATGTTGGCCTACTTCTACACCCGATATATCGTATAATCCTTTGAGTGTGTTAATGGAACATGGTATAACATTCATATTGTCCTCTGACATAAATCGAACTTAAAAAAAGGGAATTATTTTGATTCAACCATCTCATCTATCCCTCAACTCACCCATTTTATTAATAATACGTGGTATATTTAGGATACCAAATAATGACATAATATACCCAGTACTTTTTATTCTTTCATTGAAATATAGGAATAATAACCAATCCAATAAATCTATGAGATTCTCAAAGTAATTGACTTACCTTTATTATTAATCATAATGAAGGGTTTCTTATATAGCTAGAACTACCTTCACAAATAGCGGATACTAATTTGTTAAGAATCAACCGTATTGAAGCTATAGCGTCATCGTTAGCTGGGATCGAAATATCCGCAAGATCGGGGTCAGAATTTGTATCGATTAAACAAATCGTCGGAATCCCTAAAATAATACATTCTCGAAGAGCTGTATATTCTTCCTGCTGATCAATAATAATTACAATATCAGGTAACTCCGTCATATATTTGATCCCACCTAAATATGTTTGCAAAGTAGATAATTGTCTCTTCAACATTGCTGCATCTCTTTTTGGGAGACGGTTGAATTTACCCATTTTTTGCTCTGCTCTTAAGTCCCTGAATTTATGAAGTCTCGTTTCTGTAGTGGACCAATTCGTTAACATACCACCGAGCCATTTTTTATTAACATAATGACACCGAGCCCTTCTTGCAGCTGATGCTACTAAGTCTGCTGCTTTATTTTTGGTACCAACTATTAAAAAATGTTTTCCTCTACTTGCCGCATCAAAAACTAAATCACAGGCTTCTGATAAAAAGCGAGCAGTTCTAGTGAGATTTGTAATATGAATACCTTTACGCTTTGCGGAAATATACGGTGCCATCTTAGGATTCCATTTCCTAGTACCATGACCAAAATGGACTCCTGCTTCCATCATCTCTTCCAAATTGATGTTCCAATATCTTCTTGTCATTTTTCCTCACACTTCCTCTTTGTTGTTTGCTTTTTTTAAGAAAATTAAAGAAAAAACAAAGAGGCGAGGTAGTCTGAAATAAATAAATGTTCCGATGGAACCTTCTACCGAGGATTGACCGCTGATATACGACCCAAACCATTAATTCTTCGTTTTAATTTGTTATAATTTAATTAATTCGTTATAATCTTTATTACCAAATAACACAAAATCAATCAAAAAAATAATAATGGAATTCAAAGAATGAATCTCTTTTTAGAGATCATTAAATTGTCTAAATAATAGTTCTGATGTATCATAGAAATCGTTTTGGACACAAGAACAAACTAATTCTCTATGATGGAACAAAATATCTCTCATCTTTCCCTTAAATAAATTCTTCGTTTTGATTTCCAAATGAATGTTCCTTTGTTGCTTTGAGCGGTGTACTAATTTTTTGAATCCGGTGCCGGCAGGTATAATTCCCCCCAGAACAACGTTTTCTTTCAGACCTTTCAACCAATCAATACGACCCCGTAGAGCAGCTTTTGCTAAAACTCGAGCAGTTTCTTGAAAACTAGCTTCGGATATGAAACTTTGAGTATTCAAGGATGCTCTAGTTATTCCTAATAAGATTGTCCGATAACAGATTGTTTCATCCAGAGCACGCCCTGCTCGTTCCGCTCGCAACAACCCGATTAGTTCTCCCGGTGAAAAAACATTCGACATTCCATCTTCTGAAACCAGCACTTTTGATGTTATTTGACGTACAATAATCTCTATATGTCTATTATGGATTTGTACCCCCTGGGATCGATAAACCTCTTGGATCTTATTAACCAAAGAGATACGACTTTGGGCTATGGTTAGCTCAGCACCAATGAAGAATCCCCAAGGAATTCCAAGAATTCTTGGTATACGTTCATTCCAACCTTTAACCCTTTTTTCGAGGTTCATTGATATTGAATCAATCGAACGCACTTCTAAGACTTGTTCTACTTTTGGAAGACCCTGCGTTATGTCACGAGATCTTGATTTTTCATATATAAATGTAACTAACGTATCCCCTTCGTAAAGGATTTCCCCATAATGACCATGAACTGTTGTTCCTGGGGTGACCAAATAAGGTTTAGCAGATCTTATTACTAAATAGTCCGCATTAACAATTAGAACTTGACCGGATTTTATATGTGGTCCATATTTGAATAAACATACATTTTCACAAATAAACTGCCCAAGAATAATTATTGGAAATGATTCCTCACAATAATCATGATGTAAAAGGTGCCAATTCAAATCCAACGGATTCAAAATGATGTTATTGCTTGAATCGGGATTATAAATCTTCCTATTTTCGTCCATTAAACAATATTTAAGTACTTGGAAAGTTTGTTTAAAATTGCCAAGTAGTAAATATTTCTTTACCAATATTTGATTATGAGTTATTAAATGGTAAGATGGATAAAAATTCGTGATTTTAATTTTTGGTACAGTAATACCCAAGGGGCCCAACGAATTTTTAATTGGAATTGTGAGGTCTTTTTGAATTGGTTCTTTTGTTACATTGTTATATTTTGAACCATTTAATGGGCCGATTCGAGAACAGTTGGATGATGACAAAATTATCAAAGATTGGCATTCCTTATTTCGATTCAACAACGTACCAATACCAGTATCGGGAGTTTCCTTATATTGGATAAGTGGCTGAATCTTCGCCTTGGAATAAAAGGGATTGATATTGGTGCAATCTAATCCATTATGACAAAGAAACCCCGAACCCGCCGTATCCTTCCTTTTTACAGTATACGAAATAGGGGATTGGACTAACTCCATTTTTATGAAATCGCGAATCAGATCGTTTGTCCTTATTTCAACAAAGGAAGCATGAATCTCTTCTATAGAACCATTTCTTTCTTGGTCCCAATTCAATACTAAGCAAGTCCGAACTAATTGAATACTTGTGTGATAAATTCCTCGAATTGGCTTACCATTTCCATAAGGGATATAATTGACAACTCTAAGTTGGACATTTTCCCTTTCCCGCAAGGGATCCCGTGGGAAAAATGTTGGTAAATTGACCCCATCAGCTATTTTATATGTGACTACGGGCCGAACCAAAACAAAATATTTTTTCTTGGTGGGTGTAATCCGTTGGACATAGATCCAATTTTTCAATTGTTTAGATTCCTTAGAATCTTTTTTTCCTGCTCCTGGAGGTATTAAAATGCCACTGTGTCTGGATATCTTATCTGTCTCCCCAGGAAAATGGATATTCCCCGAAAAAATTTTTAGTTCCATACTTTTTTTTTTTCTCTCCACTCGTACCAATCCGCTTACTCGACTTCTTATATTTAAAGTGATTTGTGTATCGACTCCAATAATACTATTGTTTCGGACCATTATGAGTGAGGATCCGGGTAAGATATGTACTTCCTCGGGAATGAAAAAAAATCGATCTACTTTCATTTGATATTTCGAATTAAATTCTTTTGTTCCTCGATACTCAATCAAATCCTCCTTTTTGGCAATGGAATCCACCTCTATCGTACCATATTTAATAATCCCCGAGCTGCTTCTTCTGTATCGGGAATCGTCGCAATAAGCAAGAATACTATTTCTACGTAAAATACCATTTCTGGGTATTTCAATCGAAATACCAAAACAAGGTATTAATTCTTTCTCTCGCTCTTTATCAGAATATTGTAATGGAATTATGAATCTATTTCTTCGACTCTTTCCCAATAAATCCAAATTTTTTTCTTGGGGAAGAGAGGGGTATATGAAATTCCACTGCCCCTTAGATATCATTTGATCAGATCTTGAATAATGAAAAACCCCACTCTTTTTTTCATAAGAGGGATCTGAACTAGACAATTTATGTCCCACTCCACTATTAGTCATTGAGGGGTCAGAGATATATTTTTCTTCGATAGAAAAAAAATGAGCATTGATTTGATCTTGATCCTTGTGAAGCGAAAAAGACACTATACTGGGTCTACACGTATTCACTGCTAATACCCATAAATGACTTGTTTTTGGTAATAGATGAACATTACCATATGTATATTCAGGCGCATGATAGACATTGGTACTCCAGTGCATTTCTCCTTCCGATTCAGAATAAATATGTTTTCGGACCCTCTCTTTACAATTCAAAGTGGATGCTCCGGCACGAATTTCAGCAATCACTTGTTCTGATTTTACATATTGATCATTTTGAACTAAAATCAAACTTTTTGGTGGAATATTCACATTATGTATAATATCCTGACTTTCAATAGTTACATATAGGTCTATAGAACATAGAAAAGCAGGATGCCCGTGACGAGTACGTGTGGGATGAACCAAATCCTCATTGAATTTGATTTTTCCATTATAGGGAGCTCGTACATGTTCAGCAGTACCGCCCGTAAATACTCCACCGGTATGAAAAGTTCTTAATGTTAATTGAGTACCCGGCTCTCCAATTGATTGACCCGCAATAATACCTACGGCTTCCCCCAATTCGACCAGGTCGCCATGGGTGGGACTCCGGCCATAACATAATTGGCAGATCCAAGATGTACTTCTGCAAGTAAAAGGAGTTCGAATATATATGGATCGTGCTCGAAAAGTTATGAATCGATTGATAAGTCCAATCCCAATATCTTGATTCCGAGCGGCAATGCACCGTGGACCCATATATATATCGTCTGCTAATACGCGACCCATCAGTGTTTGGCTAAAAATGCTTTCGGTCATCCCGTTTTGAGGACTCACGGAAATACCTCGGATAGTACCACAATCCGTTCTACGTACAATAATGTGTTGAACTACTTCAACAAGTCTACGTGTGAGGTATCCGGCATCTGATGTTCGTACAGCAGTATCTACAACCCCTTTACGGGCTCCGTAACAGGAAATGATATATTCCGTTAAAGAAAGCCCCTCGCGTAAATTGCTTTGAATGGGTAAATCAATCATTTGTCCTTGTGGGTCCGACATTAATCCTCTCATTCCTACTAATTGGTGTACCTGAGATGCATTTCCTCTAGCCCCTGAAAAGGACATTAAATAGACTGGATTAGAAGGATTGGTCATTCGAAAATTAGGATTCATTTCTTGTCTCAAATATTCGCTCGTAGCATACCATATCTCTATGGATTGACGTAATTTTTCGACTGCGTGTACATTCCCATAATGATGATGTTTCTCCAAAATCAAACTTTGTTGTTCAGCATCTTGGACTAACCACCCCTTAGAAGGTATTGTTAAAAGATCATCAATTCCTAAAGAAATAGATGTAGCAGTGGCTTGTTGGAAACCTAGAGTTTTCACTTGATCCAGGATGTGTGATGTATATGCCATTCCAAAGTGATCTATTAATCTGCTAATAAGTCGTTTCATGGCAGCTCCATCTATCACTTTATTGTGAAAGACCAGATTCGCCCGTTCTGCCATAAGTACTACCTCCGTATTCTGCTGAGTAGGATTCGACAATGGGTTTAAGTCAGTGATTTGAAAACTTCCTTTCCTCAATCTTGATTCACGTATAAATTTCCAGAATTATGATACCAATTAAATCGAAGAGACTAAAACTTTCATGGATATCACGTAATTATTTGGTTTKCGTTTAGCTGGTGTATGAGTAGGCCCGACAAAACCCCTGTATGGCTTCTTCTATTTCTCGATAAAAAGAAATATGACCAATAGTAGTTCGAATATATATACAACAGATTTCTTTTTTTATGCTTCTTACTATTAGATAGTTCCCATAAATCTCATGATAAGTACCCAAGGATTCATATTGAACTTCCATGGGAACTTCCTTTGAGCCAATGACACGTTGATCTAATCGCCATCGGAGCCACAAGGGGCTATCCAAATTGATTCGTTTTCGACGATACGCTCCAAGTGCATCATAAGAACTAGAAAAATAGGGTTCTTTTTCTTTCGTATATTTATAGTTATTATTGTCAACTATTTTATTTTGATAGTTTCTGCAATTCCATGTATTATACCTATTTGCACGAATACCTCGGCGGTTCCCAATCGTTAATACATAGAGTCCAATAAGCATATCTTGAGTTGGTACGGAAATGGGGTCCCCAATAGCTGGAGACAAAAGATTCATATGAGAAAACATAAGTAAGCGGGCCTCGGCTTGAGCTTCCAAGGATAAAGGCACATGAACGGCCATTTGATCTCCGTCAAAGTCTGCATTAAAGCCCTTACAAACTAATGGGTGTAAACAAATAGCGCGTCCCTCCACTAAAATGGGTTGAAATGCCTGTATTCCTAATCTATGCAGGGTGGGTGCTCTGTTCAGCAATACAGGATGTCCCTGCATAACTTCTTGAAGTATTTCCCATACAATTGGTTCCTTTTCTCGAATTTTACTTTTAGCAATACCTATATTGGAAGCAACATGTTGTCTGATTAGACCACGAATTACAAATGTCTGGAAAAGTTCTATTGCTATTTCTCGAGGTAATCCACATTGATGTAATGAAAGGGAAGGGCCCACGACAATAACGGAGCGCCCCGAATAATCAACTCGTTTACCGAGGAGAGTCTCACGGAATCTCCCCTCTTTGCCTTCAATTACATCTGAAAAGGACTTGTAAACTTTATTATGACCGTCCCTCATTGGTTGTCCACGGATCCCATTATCAAGAAGCGTATCCACAGCTTCTTGTACTAGTTTTTCCTGACACATTACTAATTCCCCTGGTGTCGATCTACTTGTTGTTAATAAATCAGTAAGAGTATTATTCCGATAAATAACTCTTCGATAGAGTTCATTAATATCGGAACTCATTAGTTTACCCCCATCTATCTGAATAATGGGTCTTAACTCAGGGGGAAGGACCGGTAATAGACACAGAACCATCCATTCTGGTTCTACATTTGTTCGAATAAAATGTTTAGCTAATTCCATACGTCTAACCAAAAAATCTTTTCTTCTTCGAATTTTTCTATCTTCCCATTCATTCCCAGTTGATTCTTCGTCTCCTAATTCCTTCCACTCTACTAATGAATTATCGATAATAATTCGCAAATCCAAATCGGCTAACTGCTCTCTGATAGCCTCTGCTCCGGTCGAGATTTCTCGATTTCGAAATGTCTCGAAACCTTGGGTAGTAAAAAAAAGTGGGATGCTGTATTTCCAGGATTGGATTTCATATTCGAATAAACCTCGTAATCGTAAGAAAGTGGGTTTTTTAGTTATGGGCCTAGCAAAAGAAAAATCGGGATAGGTTCCTATGGAATCCCCCCTTAAAAATCGGACATGAGGGTTTCTTCTCATCCGGCTCAAGTAGTTACAACAAATAAAGAAAGGAATTCTTTATTTTTTCAATTTTGTTCGATTCGAAAACCCTCACAAAAAGCTACTCCTTACTCAAGTTTTCAGTGAGGGCCAACTAATATATAGTTATGGATTTCTTTTTACTTTCACTTTCTGAATCACTTATTCAATTACAACATAAATGAAATGTGAAATTGTTGAGTAGTCTACTTCCCCTCGAATAATGAATCGAATACTTTGAACGTAAGGGATTTACTTGTCTATATTCACTTATCTATATATTGTTCCATTTGATCTTTTAGGTCCCTATTCCACTCACCTCGTTGGTTATACCATGATGTTCCTTGAAGCATATATGCGATAGATATACTCCTGTAACCATGCTATATTCTATTTGCTTACTTGAAGGAAATGCCCCTCCAAGAAAGAGCGAATTCCAGAAATTTTTTTCTTCACGAGGTATATCTAGCAATTCCTATTTATCTATTATGGAATCGACCATGGATCAATTCCCCCTTTTTTTCATTTGGAAGTATTGAGTACACCCAGAATTCTGAGCTTCATGTTACTCTTCCCAAGATACATGTCAGAGTGAGGGGCACCCCAATCAGATTGAATGGGATGACAGTTTATCAGCACGAACCTGTAAAATGAAAATTTCGATCAAATCACACATCGCAATATACTAGGCCCTCTAATTCCTTAAGGGGTTTATCTAAAAGATTCGCGATATAACTAGGAAGACGTTTCAAATACCACACATGAGTCACTGGACATGCGAGTTTAATGTATCCCATTTGATATCTTCGTATCCGAGAATCAACAAATTCGACCCCACATTGTTCACAAAATTTCGTGTCTTCCTTTT---CAGCTCCGATCACCCGATAATTTCCACAAGCACAAATTCCGCTTTTTATAGGTCCAAAGATTCTTTCACAAAACAAGCCATCTTTTTCTGGTTTATTGGTTTTGTAATGAAAAGTATAGGGTTTTGTCACCTCTCCAACWACTTCCCCATTAGGTAGAATTTTGTTGGCCCAAGAACTTATTTGTTCAGGAGAGACTGGTCCAATTCGAAGTTGTTGATGTTTATACCGATCGATCATAGAATAGAAGTGATGATTCATTCAGATCAAGCTTCCTTCCTATTAATCTGAAAGTTCTTCTCAGATACAAGGAAATGGTTCAGTTCCAGAGCTAAAGATCGTAGTTCTCGAACGAGTAATCGAAAAGATTCTGGAGCATCCTCGGGGCTAGGTATTGTTCCTCCAACAATCGTAGTACCAAGTACTTCTTGGCGAGCTCTAATATGATCAGATTTATAAGTAAGCATCTCTTGTAAAATATGAGCAACACCAAATCCCTCTAAAGCCCAAACTTCCATTTCTCCCACTCGTTGCCCCCCTTGCTTGGCCCTTCCTCTAAGAGGTTGTTGCGTAACAAGGGCGTAATGTCCACTGGAGCGCCCATGGATTTTATCATCAACTTGATGAGTTAATTTAAGGATATAAGACTTTCCTATTAGAACAGGTTGTTCGAAAGGATCCCCTGTTCTTCCATCAAATATTCTGCTTTTTCCCGGATACTCTGGTTCAAATACCCATGGATTTGTTGTTTGCTTACTAGCCTCATATAATTCAGAAAACACTAGTTTTCTTGAAGCCTCTTGCTCGTATCTCTCATCAAAAGGCGCTATTCTATAATGTCTCTTTAGCAAATCCCCCGCCAACCCGAGTGAACATTCAAATATCTGCCCCACGTTCATTCGTGAGGGTACTCCTAATGGGTTGAAGACCATATCAACCGGTGTTCCGTCTTGCAAATAGGGCATATCTTGTCTGGGCAAAACTTWGGAAATAATACCCTTATTCCCATGTCTTCCAGCTACTTKATCACCCACTTTGATTTCACGTTTTWGTGAAATATATATACGAATCATTTCTGGATTATAGCTGGAACCCCCTTTTTTCTGTACCCATCTTACATCAATAACCCGGCCCCTTCCACCTATAGGTAATTTTAGGGAAGTTTCTTTCGCAGTAGATACCTGAATGCCAAGTATGGCTCGTAATAATCTATCCTCCGGAGCATAGGATGATTCATTCGTTGCCTGAGGCGTTAATTTACCTACTAAAATATCACCTGTTTCCACCCAAGCTCCCAACATCACAATTCCATTTCTGTCTAAATTGCGGAGTAAATGATCTTCTAAATGCGGTATTTCCCTAGTGATTCTTTCCGGACCTTGACTTGTCATATGAGTCTGAATTKCATACTTTCGTATGTGAAAAGAAGTATAAATATCGTTATATACTAGACGTTCACTAATAAGTACTGCATCTTCAAAATTGTAACCTTCCCATGGCATATAAGCTATTAATACATTTTTTCCCAAAGCGAGTTCTCCATCAACGGTAGCCGCGCCGTCCGCTAAAATTTGCCCTTTTTTAATGTATTTACCCAGTGGGACCCGAGGTTTTTGGTGCATACAAGTATTTTTGTTCGAACGTTGATACATAACTAATGGAATGCTTATAGTGTTCCCGTTATTTGCTAAAATCATCTTGTGAGTATCAGTATAAATGATCTTTCCCGCGTGTTCGGCTATAGCCGAAACTCCCGAATCTAGGGCCGCTTGGCGTTCCAGCCCAGTTCCAACAATGCACTTCTCGGACTGAGAAAGCGGAACTGCTTGACGTTGCATATTAGAGCTCATTAAAGCCCGATTTGCATCATTATGCTCAATAAAAGGAATGAGGGAGGCTCCAATAGAAAAATATTGGAAAGGAAAAATGCTTCGAAGATGAATCTGTTCCCATGCAATAGTTAGGAACTCTTGACGGTATCGAGCTGGAACAACTTGTTCTTCCTGAATACCCTGATTTAAGGCCAAGGAATTTCCTGCTCCTATCATATAATATTCATCTCTACTTGGTGGTAAATAAACTATCTGTCCTTCTTTTGATCTTTCAGATATTTGATAAAAGGGACTCTCTATTGATCCCCAATGACCAATCCTCACATGAATAGCTAAAGATCCAATAAGTCCAACATTGATTCCCTCAGACGTGTCAATTGGGCAAATACGTGCATAGTGACTAGGATGGATATCTCGTATCCGAAAACTAGCAGTTCGCCCTGTCACTCCTCCAGGACCCAAATAACTTAATTTTCGCCCATGAACGCTTTGTGTCAATGGATTAGTTCGATCCAAAACTTGAGATAAAGGATGTAGACCAAAAAACGATTCATAAGTGCTTGTTAATGAAGTTGAAGTTACTAAATTTTGAGGAGTTGGTATCAATTTATGCCGGATTGCCCCAGATATAGTTCCTCGAACTGCATTTTCTAAACGAACAAGGGCTAATCCAAATTGATCCTGTAAGAGATCTGCTACAGAACGAATACGTTTATTTTTCAAATGATTCATATCGTCAAGTGTACCCATTCCWAATTTCATTCCGATCAAATGATCGGCAGCAGCCAATACATCTCGTGGTAACAAAAATGTATTGTTCTGAGGTATATCAAGATTGAGTCTTCGATTCATATTTCGTCGACCAATCCTTCCTAATTCACATCTTTGTTGAAAAAATTTCTTTTGTAATTCCTTACATAAGGACTCAGAAAATACTGGGTCACCGCCTACACAAGCAAATTGTTGATAAAACTCCAAAATGGCATTTTCCTTTGAGCCAATCTTTTTTTTCTCCTTATCATTTGGAAAAGACAAGAAAATCTCAGGGTAACAAACATTATCTAGAATTTCTCTTAGATTCGAACCCATAGCTGATAATAGAACTAGAATAGATATTTTTTGTTTCCTACTCACGCGGGCCCATATTCGTGCTTTTCGATCAATTTCTAATTCTGATCTTCCTCCCCAATCTGATATTATAGTGCTGGTATAAATAGAAATTCCGTTATGGTCCAATTCTGAACGGTAGTAAATACCCGGGCTTTGCAATATTTGATTGATCACAACTCGGTAAATTCCATTTACTATAAAGGTTCCCAGGGAACTCATTAGAGGAATGTTTCCAATAAATACGGTTTGTTCTTGCATATCTATACTGCTTTTCCAAATTAATCCCGCGGGTACATATAATTCAGAAGAATATGTGAGTGATTCATACACAGCATCTCTTTCTTTTATCAAAGGTTCCACCAATTGATATGTTTCCACAAATAATTTAAATTCAATTTCGTGATCTGTATCTTCAATTTTTGGAAATTTATGAAACTCTTCTGCCAAGCCCTGATTAATGAACCTACAAAATCCCTCAAATTGTATCTGGCTAAATCCAGGTATTGTGGACATTTCCTCATTTCCATTACAGAGCATCTTAATCTTAAGTTTCCTGTTTATCGAAAAAATCCCATTATTGGCTCATCCTTCGTCGAACCCTAATCATATGGATCGATCTAGCAATGATGGAATATATATATCCTGTTTACTGAATCACATGAAATTTTAGCCAACTTTATCCATATTTATAGACTTCATACCTATGAACAAAGACGGAACGGAAGAATAAAGAAAATTTTCCCTGCAAATTTGAATTTACGGTAAATACAAAAATGGACTGATAAAGCACTTCTGCTTCTGGAAACAAAATTATGTATCGTATGGAGTCTTGTATAGAATAGCCAACTGGATCGAATTTCTACCTATTATGATATTACAATCAGATTGGTTACCAAAAAATAGAATATTCAGTGCTCTCTGTAAATGAGATAAAGACAAAATAATATAATTAGGAGCAGTATAGAATTGACTTTTATTTTACCACTTAATATTCAAAAAAAAAATTCGCAGCTTCTTTTTGTTTTGATAGTAGAATTTATCGAATATGGTTGAAGTGGGTAGGGTAATAGGAATTGTATTTATCAAGTACATACTAATATAGTTATCCGTACATTCTAACTTCTATGGTAATGGTAGTTCCCTGTGGAGCAACAAACATGGGTTGTGCTATATCATCATTTCTCTTTTCGATTCCATATATTCACTAAAAAATGAAAGCACAACAATTCTCTATAGAAAAATAGGTAGATAAAATACCTGACTCGTATCCGTGTAACAATTTCTGTTCTAGGGTTTACATATATATATTATTTTTGTTATAATTGCAAAAAGATTGATTATTGAAAATAATTGATACTGATCGGTTGTAAATCGTTTTTATTTTCTTATATCATTAAAAAAAACGGGAGATAGAAATTGAAAATCGTTTATTCGATTAATTCCAAATAAATAATTAAGTAAATGGTATGGTTAAGAATTTGCCATAATTTTTTTTTTTTCAATCAGAGAAATTGGTTTCTCTTTTCTTTTTAATAGAATAATAAATAGAAAAGCAAAGTTTTTAATTGGTATTGGTATATCTATTGAGATAGATTCAATTGAAGAAACTGATATCAACCGGATCCCATAAAAAAAGCAGAATTTTCTTTTGAAATTTAGAATAAGTACAGCAAGATTCAAGATAGAAATCAAATAAAAAAAAGGTTCGGCAGTCTCTTCTACTAAATTAGGAATAGGTAAAATATGTAGAATATTTCTATCCTTTTTGTATCGTTTTGGCGACATGGCCAAGTGGTAAGGCGGGGGACTGCAAATCCTTTATCCCCAGTTCAAATCTGGGTGTCGCCTGATCAGCTCAATAATGAATAAAAGACTTGGGATTTCTAAGAACTTCAAAAATAAGGGTTAGTTTGTACCTACCGGTATCGGTTTTGGCTACACCGGAAATCCCATTTTTTTGAAGGTTTATGGAACCCACGAGTTCCTCAAGTACAAGTATCAATAAGATTTACTAACCCCCGTCTCTGCTCCTATTGGCCAAGAATTCATTAAGTTATATTTAGATCAGAAATCTCAATTCCTAGAGGATTCCTAATTTTCACCGCTTCATAGGGAACTGAAAATACTTTTATGAAGTAGGGATATTCCATCGATATTTACTAACAATGTGTATTGTATTTGTATTTAATGCTTTCCAATTCTATCAGAGTTACTATACTATAAGATACGAATACTATAAATATAGGAAGGGATTTGTTACAAGCGGATTCATAGGATTGTTTCATCCATAATCGTTTTAAGTGAAAATCCTATTTTGACTCTGGGCCATTGGTTCCACTATGATTGGTGATCAATAATAGAATAATTCCTTCATTTCATAAAGAAGATAGGGGACATAATTTACATGGATATAGTAAGTCTCGCTTGGGCTGCTTTAATGGTAGTCTTTACCTTTTCCCTTTCACTCGTAGTATGGGGAAGAAGTGGACTTTAAAGGTACTACTAATTGAGTAATCGAATTGTATCAATTGTTTAATTGATCCTTTTGCAAAGCATTTTAAAATCAAATTATGAATTATTCTGATAGTTGTATTTTGAAACTCAAGTCAATGGGATACGTATGATAGGATTTTTTTCTAATTCCAACTGAGTTCTTCCAAAATAGAATATTTGATTTTGATTTTAGAAATTTGTTCTTGCCAGAATTTGAATTATGGATAGATATTATAGTGAGAAACAACCAGTCTCCTTTTTTTCTTTATTTTGATTGTTCTAAGAAAAAGTAATTCTGCTATTATATGGCAATATATACTTTCCACTAGAAACTACTAATGGCTTGGTTATCCAAAAAGGTCCCGCCCCCACACACATAATCAAAATCAAATAAGATTGATTTTGCTTGCGTTACGTGAAAGTAATACGTATATCGCCTATTTAACTAACGTTTTAAATGCATTTTATTTATGCTTTATCGATTCATCTGATGTCGCGTTTCAACATGATGCATCAGTGGTCTACTACTCCTTTTCGAAATTGGAAGAAGTTACCGTGGAGCTCCGGGGATCATCTGTTAGTGGCTCAATCAATCACTTTTTTGGAATTCTAATCTAATTCTTTGGTTTTGTTTTCTTTTTTTCTTTCTTGTATTTTTATAATTTCTCTTAATTTATATACTAAATTTATATATATCTATTTCATATATATTTTTTGAGTTTCGTAAATTTTTCATTTTCACTTTTTTTTCTTCGATTTTTAGATTTAGAATTTCGATCTATTTAAGATAAGGGTTTCAATGGATCCCAGGATCCATATTGATTTCTTAAAATTCTAAGAAACTTAGGAATTAGATTAGAATAGACTTCGATTATTTTGGATTGGTCGAAATTGATACAAATGGATGTAGCGAGAAATAGAATTAGAGTACTGTTTACATATACAAAATATATGATATGTACTACATATTGTAAATTGATCCATATCAAACCTATATTTGTATACAATCGTATACCTGGATAGTATGGTAGAAAGATTTACATAGCATTTATACTATATTTAATTTATACTCCATTATTATATTCTCTTATATTGAATTATTATATTCTCTTATATTGAATTATTATATAATTCAATATAAGAGAATAATTTGAATATTGAAATAATTAAAATATGATAATTCCAAAATCTAGTTTGCTATTAGTTCTTTTTATCGTAGATAGTGTTTATTCCATTTCATTAAGACTCGGTATTTGAATCCCTTTCATTTCTTCAATCATTGATAAGAACTAATAAGTTTCCGTCCAATTAATCATTTTGGCTGACTGTTTTTACGTAAATGATAAGTAAAAAGGCAGTAGGAACTAGAATAAAGAGTGCAGTAGCAATAAATGCGAGAATATTTACTTCCATAATCTCATTGTTTTTTTTCTTCGCAATAACTCGGGATCTAATCCCATAGAGATGATAAATTCGACTCCTAGAAATTCAATGGGATGAATTACATCCTAATAATACGGAATCAGATCAATATTATGAATAACAATATCTGATCCATTAAATCGATTCATAGTCGAGAATTGAATAATATAACATGGAAGGATCCCTTATCCATACCAAAAAAAGGGATTCTCGATCGAATAAAGAATCCCATCTGATTGAATTTCTCATACTTTTCCACTCTTTATTTTCTATTTTCTATAATAAAATGAACATTTTATAGAATTCCATTTGAGTATTATAATACTATTTCCATCTTATAATTATAATACTATTTACATCTTATACTACTTAGTAACTTCTATATATAGAATTATCCTATCCAATTCTCTGATGAGGTAGTATATGACCGGTATTCCATTGCTTATGCATCCAACCAATAAAAAAAGTGAATTAGAAAAAACGACGTGTTAAGTTCATTCTAAACGAAGTTTTTTTTGTAATGATTTAATTTGGAATACAAATGAATTTGGAATGTAGAGAAGTATAATAAATAGAAATCAAGATATAAAGAAAGTATATAATATTTCAACAAAACGCAATCCTTGGATTGATTTGATACTTGCGCGTATACATCAAAAATGCAGTGTGCAATTTGAATAAAAATGAGACAATTTATTTCCAATTCAATTAGATTGTCTCAAATTAGTAATTGAGAGATAATATAGAATAAGCGGTGGTTTAAAAAGTATTTAGTAGAATTCATTATGTTAAATTTTGATTGATTGTGCATTGTACAATAAACGAATCCCTATATTCTAATAGGGGTCGAAATAGAAGTACTCTATTACATTTCATTGATCAAGAGAAATTAAAAAAAGTAGTATGGTATCGTATCTCTCAAAATCCCTGACTACTACGATACTGCTTGCTGATTATACCAATATACATATACCTCTCTTTTATCAATCTAGAATAAGGATCCATTTTTGTATTTGTTTGATGCTGATGAGAAATGCGAAAGATAAACAAAAAAGAAAGGTACTTGCTGTGAATAAAATTTGGGTTGTTCCATCCTTTCATTTTCCCTGAAAAAGTAAAGATGAATTGATCAATTCATCGGATCCTAGTTCGGGACTGACGGGGCTCGAACCCGCAGCTTCCGCCTTGACAGGGCGGTGCTCTGACCAATTGAACTACAATCCCGATGAGGTGTACAGCGTACATATTGGTTTCATTCAAACTGTCCTATTGTTGCCCTATTGTAACAGAAATAGAAATAATATACTGATATCATATCCACACGGATTACTAGTAATCTTGTCGCTATTTTATTGCCATAAGCTTGATAATGAATAAAAAAAAATCTTTTGTTACTCCCTTCATTATACTTAGGAATTATGAATCTTGATCCTTAGAAGGATCAGAACGAATGGGAAAAGATGGGATAGAGAAAAAAAATGGACTCTTTATTATTCTAGATGATATTCCATATCATAGGACAAATTGGTTATACCATACTCATGGAGCGGCGAATTATTGGGCCGAGCTGGATTTGAACCAGCGTAGACATATCGCCAACGAATTTACAGTCCGTCCCCATTAACCGCTCGGGCATCGACCCAGGAAGAATCAATTCTAGGATTATTTAGAATTGATAATTCATGATCAACTTCCTTTCGTAGTACCCTACCCCCAGGGGAAGTCGAATCCCCGCTGCCTCCTTGAAAGAGAGATGTCCTAAACCGCTAGACGATGGGGGCATACTTGCCCGACCGCCCTCAGACTATGATCATAGTATGAGCAGTTTTTTGGAATTGTCAAGTCAATATAAATAATGTAATAGTATGGCTAAACTTGAAAAATCTTTCCTAATTTCATAGAAGTTTTTTTGATGGTTTATGAGTGAACCATCCTATTTATTTCTATTTATTCCATTTATTTTTGATTATTTATTTTTTCATTTTATTTATCTATTTTAGATTAGTATATCCATTTCCATATTAGTGGAATTTTTGCTATTTGGAATTTCTATTATTTACATTCTATATATAGAATTTATATCATTTTGGATATAGAATTCTTGTATAGGGTTCCTCCTTCTGTTCAGAAAATTATCGCTGCGAATTTTTATTTCTCAAATCAAATAAAAAA-TTATTTTCCTCTAACCCTAGACTTCCAATCCATTATTTCTGAATGAGTTCCTATGAATACATATATATGTACATATAATACATACATGAATACTATAGATTCAATAAGGGAAAATGGCTAATTCATGAATTGAATAAAACAAGAGCCCTTTTAACTCAGTGGTAGAGTAACGCCATGGTAAGGCGTAAGTCATCGGTTCAAATCCGATAAGGGGCTTTTTCCACGAAACTCCAGTCTTAATTTATTTGTAAAAAAGAAAAGGTGTAATCATTATTATAATCAGTTATAATTAGTATGGTTTAGAAAGTGGAAGCTTTATTCATTATCAAACCGAGGTATTCCTACTTCTACACTCTTCCAGCTTTCAATTAAATCCTAAAAATAGTAAATTACTAAAAAGTAAGTGGACCTGACCCATGGAATCATGACTATATCGGCTATTCTGATATTCAAATTCGATATAGATGGAATTGTAGAAAGGGACTTTTTTGATTTCCTTTAACCATACAAGAATTTGTCGATATTTCCGATTTATTTTTACCGTTACCTTTCATTTTATAAAAAGAAATTGCTATTCTTTTACGCCACAAAGAAAAGTTCTTTTATAATCTATTTTTCACTATCTTTCTTTGATTGCAAAATTCGATATTGTTGTTCCGTCAATGCACTAGAGGACAAATGTGAGAAAAGGACTTTCATTTCCAATATACCATAATTTACTATTTAAATTAGTATCTAATTAATAGAAATATGGGGGCATGGGAAAAAAATAGGTAATTTTTTTATTTACCGTATCCAAGTAAAGGTAAAGTAAAAAGATCAATATTTGAAGTTTTTTTT-ATTTGATCCGTTAGTGAAAAGATATACTATGAAATTAGACTCATAGGATAATTCATGGTTCAAGTGGTTATTAAGAATATGGTTATTAAACCTAGTAAAGTAAATAGTAATAGTAAAGACTCGAACTTATGGATTTACCCAGGTGAGTTTGTGGTCCAATAGAAAAGGAGAATTTGTATCTTCGAAACCCGTTGGAAGGGGTATTGGCCGAGGAATCGTCCATAGATAATCCAACTGTCGTATGCCCTGGAAATTATATGAGGTGTTCGGAAATGGTTGAAGTAATTGAATAGGAGGATAACTATGACTATAGCCCTTGGTAGATTTACCAAAGAAGAAAATGATTTATTCGATATTATGGATGACTGGTTACGTAGGGACCGTTTCGTTTTTGTGGGTTGGTCCGGCCTATTGCTCTTTCCTTGCGCTTATTTCGCTTTAGGAGGTTGGTTCACGGGTACAACTTTTGTAACTTCATGGTATACTCATGGATTGGCTAGTTCTTATTTGGAAGGCTGCAATTTCTTAACTGCTGCGGTTTCTACCCCTGCGAATAGTTTAGCGCATTCTTTGTTGCTACTATGGGGTCCCGAAGCACAAGGGGATTTTACTCGTTGGTGTCAATTGGGGGGTCTGTGGACTTTTGTTGCTCTTCATGGAGCTTTCGGGCTAATAGGTTTTATGTTACGTCAATTTGAACTTGCTCGATCCGTTCAATTGCGACCTTATAATGCAATCGCATTTTCTGGTCCAATTGCTGTTTTTGTTTCTGTATTCTTGATTTATCCACTAGGTCAGTCTGGTTGGTTTTTTGCGCCTAGTTTTGGTGTAGCAGCCATATTTCGATTTATTCTCTTTTTCCAAGGATTTCATAATTGGACCTTGAACCCGTTTCATATGATGGGAGTTGCCGGAGTATTAGGTGCAGCTCTACTATGCGCTATTCATGGTGCTACTGTGGAAAATACTTTATTCGAAGATGGTGACGGTGCAAATACATTCCGTGCTTTTAACCCAACTCAGGCAGAAGAGACTTATTCAATGGTCACTGCTAACCGTTTTTGGTCCCAAATTTTTGGGGTTGCTTTTTCCAATAAACGTTGGTTACATTTCTTTATGTTATTTGTACCAGTAACCGGTTTGTGGATGAGTGCTATTGGAGTAGTCGGTCTGGCTCTGAACCTACGTGCCTATGACTTCGTTTCTCAGGAAATCCGTGCAGCGGAGGATCCTGAATTTGAGACTTTCTACACCAAAAATATTCTCTTAAACGAGGGTATTCGTGCTTGGATGGCGGCTCAGGATCAGCCTCATGAAAACCTTATATTCCCTGAGGAGGTTCTACCACGTGGAAACGCTCTTTAATGGAACTTTAACTTTAGCTGGCCGTGACCAAGAAACCACCGGTTTCGCCTGGTGGGCCGGAAATGCCAGACTTATCAATTTGTCCGGTAGACTACTTGGAGCCCACGTGGCCCATGCCGGATTAATTGTATTTTGGGCTGGAGCAATGAACCTATTTGAAGTGGCTCATTTCGTACCAGAGAAGCCCATGTATGAACAAGGATTGATTTTACTACCCCATCTAGCTACTCTGGGTTGGGGAGTAGGTCCGGGGGGAGAAGTTATAGACACTTTTCCATACTTTGTGTCTGGAGTACTTCACTTAATTTCCTCCGCAGTCTTAGGTTTTGGCGGTATTTATCATGCACTTCTTGGACCTGAAACTCTTGAAGAATCTTTTCCATTCTTTGGTTATGTATGGAAAGATAGAAATAAAATGACCACAATTTTAGGTATTCATTTAATTTTGTTAGGTATAGGTGCTTTTCTTCTCGTATTTAAAGCTCTTTATTTTGGTGGTGTATATGATACCTGGGCTCCCGGAGGAGGAGATGTAAGAAAAATTACCAACTTAACTCTTAGCCCAAGTGTTATATTTGGTTATTTATTAAAATCCCCTTTTGGGGGAGAAGGATGGATTGTTAGTGTGGACGATTTAGAAGATATAATTGGAGGGCATGTATGGTTAGGTTCCATTTGTATACTAGGTGGAATTTGGCATATCCTAACCAAACCTTTTGCATGGGCTCGCCGTGCACTTGTATGGTCTGGGGAGGCTTACTTGTCTTATAGTTTAGCTGCTTTAGCTATCTTTGGTTTCACTGCTTGTTGTTTTGTCTGGTTCAATAATACTGCTTATCCTAGTGAATTTTATGGGCCTACTGGACCGGAAGCTTCTCAAGCTCAAGCATTTACTTTTCTAGTTAGAGATCAACGTCTTGGGGCTAACATAGGATCCGCTCAAGGGCCTACTGGTTTAGGTAAATACCTAATGCGTTCTCCTACTGGAGAGGTCATTTTTGGTGGGGAAACTATGCGTTTTTGGGATCTCCGCGCTCCTTGGTTGGAACCTCTAAGGGGTCCAAATGGTTTGGACTTGAGCAGGCTGAAAAAAGATATACAACCTTGGCAAGAACGACGTTCGGCAGAATATATGACTCACGCTCCTTTAGGTTCTTTAAATTCTGTAGGTGGCGTAGCTACCGAGATTAATGCAGTCAATTATGTCTCTCCTAGAAGTTGGTTAGCTACTTCTCATTTTGTTCTAGGATTCTTCCTATTTGTGGGTCATTTATGGCATGCGGGAAGGGCTCGCGCAGCTGCAGCAGGGTTTGAAAAAGGAATCGATCGTGATTTGGAACCTGTTCTTTCCATGACCCCTCTTAATTGAGATTTCTTTATCTATTGTTTTTTTGTTCTGGCTCGGCTATCCTATCCCACCTAGCCGGGCCACTCCTTTTTATGGAAACAGGCTAGGCCAAACAAACAAATAAAGAAACATTCAACAAGCAAAAGGAGAGAGAGGGATTCGAACCCTCGATAGTTCTTTAGAACTATACCGGTTTTCAAGACCGGAGCTATCAACCACTCGGCCATCTCTCCAAGAGACAATCTCCATTTTATTCCTACAAATAGTACATGGCTATATGAATTCATATACTAACTATTTGGGGATACACCCCATCCAAGATGGGAATCCATATTTCCATGTATCAATCTGTATACGGATTGCAGTATATCCGTATATTTATGAAGGAAATACTAAATTCTATTAAGCGCATTTCATGTCTAAATCTAAATAAAATAAAGCGTGGTAATAAGTTCTAAAGAATCAATTGATTGATTCATGATTAAGTCCCTCCACGATGCATTTTATCACAATTTTAACTAAGCGAGGGATCAAATGGTATAGTTAATTTGTTGATATTTTGGAGGATTACAAGCATGACTATTGCTTTCCAATTGGCTGTTTTTGCATTAATTGCAACCTCATCAATCCTATTAATTAGTGTACCCGTTGTATTTGCTTCTTCTGATGGTTGGTCAAGTAACAAAAATATTGTCTTTTCTGGTACATCGTTATGGATTGGATTAGTCTTTCTGGTAGCTATCCTTAATTCTCTGATCTCTTGAATCTTTTTGGTACCAGATTAAAATGGGCCTTTCTTTTTAAAAAATTCGGATTATGAGACAATTGAAATTAATTTAGATCCGATTTAATTTCAATTTATGATAATAATCAATAATAATGAAATTTCAGTGAAATGGAAATTGATTTTCCATTTCCATTATTCTA----------TTAATATCTATTGATATTAATTATTCATTAATAAATAAATAGTAATAAAGAAATAAGATCAAATAAATTGAAATTCATTTTGATTTGTTAAAATATTATAATAAATTTCTATATTTTTATTTTCTCTATTTCCTTCATTTTTAGTAAGATTAAGATGAAGTAGAATCATTTGATAGAAATGAAATAGTAAATAATTTCATTGTTAGTAATTGAGTATAATATATAATATAATTAAGTAAGACTAGTATTATTAATAATCCCCCTGAAACGGAAGATAATTCTCGGCCCTGCACAAATATGATCCAGACGCATATATGATATATCATATATGTCATATATGTGTGGACATATGCATACGTATCAGAAACAAATGAAATGCGGATATGGTCGAATGGTAAAATTTCTCTTTGCCAAGGAGAAGATGTGGGTTCGATTCCCGCTATCCGCCCATGGAATATAATATGATAAATAATTTGGTTTCAGTATAGTTGACTACGATAGTATCGTAGTTTTCTCTTTCGATTTTCCCATCCCAAATCAAAACCGAAACCAAAATGGTTATTAATTACTAAGTAAGATAATCACCCCAATCTATTTCAAAAAGAAAATGTTGCGGAGACAGGATTTGAACCCGTGACCTCAAGGTTATGAGCCTTGCGAGCTACCAAGCTGCTCTACTCCGCGCTAAAGAGCTGACAACTAATGAGCAAAGAACGATTGGATATGCCCCTCTACCATATCCATACAAATAGAATAGTCCATTTATACAGAATGGTAAAGGGGCCCC-TACGATCATAAATCATAGAGATCCATACAAAACGTAAATGGTATTTTTATCCTTACCAACTTGATCTTGTTGCTCCTGGTAACAAACATGCATGAACCATTTCTCGAAGTATGTGTCCGGATAGCCCAAAGTCTCGATAGTTAGCTCTGGGTCTCCCAGTCGAAAAACAACGTCGATGAAGACGTGTGGGTGCACTGTTACGCGGTGAGGATTGCAATTTTCCATGAATTTCCCATTTTTCACTCAACGATGAAACTTTGTTTATTTCTTTTTTTGAGGATCGACGAATCAAATGATATTTCTGTTCCAATTTTTGCCTCTTACTCTCCCTCTGAATCAAACTTTTTCTTGCCATAATGCTCAGTTCCTATTATACAGTTCGGATCCTAGATGTAGAAATATAAGAAGGTGGGTCCACCTTCTTCATTGAAACAAATGAAATTGTTACTGATATAGCGCATAATAAAAAAAATATAACTAAATTAACCGAATTTTCCTGATGTAGAAGCAATCAAGAAAGCTGCATAAGTGAATATATAACCTACAGAAAAGTGGGCTAATCCAACCAATCTTGCTTGCACAATGGAAAGAGCCACTGGCTTGTCTCTCCATCTAATTAAATTAGCCAAAGGTGTGCGTTCATGAGCCCATGCTAAAGTTTCAATCAATTCCTGCCAATATCCACGCCAAGAAATTAAAAACATAAATCCAGTAGCCCAAACAAGGTGTCCAAATAGGAACATCCACGCCCAGACCGATAAGCTATTCATACCCACAGGGGTATACCCATTGATCAGTTGTGAAGAGTTTAACCACAGATAATCTCTTAACCATCCCATCAAATAAGTGGAGGATTCATTAAATTGGGCAACGTTACCCTGCCATAATGTGATGTGCTTCCAATGCCAATAAAAAGTAACCCATCCAATAGTATTTAACATCCAGAAAACTGCCAAATAAAATGCGTCCCAAGCAGAAATATCACAAGTACCGCCCCGCCCTGGACCGTCGCAAGGAAAACTATAACCGAAATCCTTTTTATCTGGCATTAGCTTGGAACCGCGCGCATCTAAAGCACCTTTTACTAAAATCAATGTAGTTGTATGTAACCCTAGAGCAATAGCATGATGAACCAAGAAATCCCCAGGACCTATTGTTAAGAAGAGTGAATTATTACTCTCATTAACAGCATTCAACCATCCCGGTAACCATATGCTGCGACCCGCATTGAATGCTGGTCCATCCGTTGCGGATAAGAGTACATCGAATCCATATGAAGTTTTACCGTGTGCAGATTGTATCCATTGGGCAAAAATGGGTTCGATCAAGATTTGTTTTTCAGGAGTACCGAACGCGAGCATGACGTCGTTATGAACATAAAGTCCTAAGGTATGGAACCCCAGAAACAGGCTGGCCCAACTTAAATGAGATATGATAGCTTCTTTATGGTCTAACATTCTTGCCAATACATTATCTTCATTCTGTTCCGGATTGTAATCTCTAATGAAAAATATAGCTCCATGAGCAAACGCTCCTGTCATGATGAACCCTGCGATGTATTGGTGATGAGTATATAACGCAGCTTGCGTGGTAAAGTCTTGTGCTATGAATGCATAAGAAGGTAAAGCGTACATATGTTGCGCTACTAAAGAAGTAATAACCCCTAAAGAGGCTAGAGCAAGACCTAATTGAAAATGAAGCGAATTATTGACTGTGTCATAAAGACCTTTATGTCCACGCCCTAATCGACCTCCCGGAGGAATATGTGCTTCTAAAAGATCTTTTATACTGTGCCCAATCCCGAAGTTGGTTCTATACATATGACCCGCTATCAGGAAAATAAATCCAATAGCTAAATGATGATGAGCAATATCAGTTAACCATAAACTTTGCGTTTGTGGGTGGAACCCCCCCAAAAGAGTTAAAATAGCAGTTCCCGCTCCTTGCGAGGTACCAAATAAATGACTACTGGAATCGGGGTTTTGTGCATAAAGACTCCACTGACCTGTAAAAAGTGGACCCAACCCTTGAGGATACGGTAATACATCTAAGAAATTATTCCATCTAACGTACTCGCCCCTGGATCCGGGAATAGCGACATGAACTAAGTGTCCTGTCCAAGCCAAAGAACTTACTCCGAAAAGTCCGGACAAATGATGATTAAGACGAGATTCGGCATTTTTGAACCACGAAACGCTTGGTTTCCATTTGGGTTGTAGGTGTAACCAACCCGCTATCAAAGATATAGCAGAAAGAAATAATAGAAAAAGAGCGCCAGTATAAAGATCCTCATTAGTGCGTAATCCGATTGTATACCACCACTGATAAACACCGGAATAAGCAATATTCACCGGTCCAAGAGCACCACCCCGAGTAAAGGCTTCTACAGCGGGTTGACCAAAATGGGGATCCCAAATTGCATGAGCAATGGGTCTTACGTGTAAAGGGTCCTGTACCCATGACTCAAAATTTCCTTGCCAAGCTACATGAAAGAGGTTTCCAGACGTCCACAGAAAGATGATTGCTAACTGCCCAAAGTGAGAAGCAAAAATGTTCTGATAAAGACGTTCCTCAGTAATATCATCATGACTCTCGAAGTCATGCGCGGTAGCAATACCAAACCAAATACGACGAGTAGTGGGGTCCTGAGCTAAGCCTTGGCTAAACCTTGGAAATCTTAATGCCATAATGCCTTTCAAATCCTCCTAGCCATTATCCTACTGCAATAATTCTTGCTAAGAAGAACGCCCATGTTGTGGCAATTCCACCCAGAAGGTAATGGGTTACTCCTACAGCACGTCCTTGTACAATGCTCAAGGCCCTAGGCTGAGTAGCAGGAGCAACTTTTAATTTGTTATGAGCCCAAACAATGGATTCAATAAGTTCTTGCCAATAACCACGTCCGCTGAATAGAAACATTAAACTAAAAGCCCAGACAAAATGAGCACCCAAGAAAAAGAGACCATACGCAGATAATGAAGAACCATAAGACTGAATTACCTGAGACGCCTGTGCCCATAAGAAATCTCGAAGCCACCCATTAATAGTAATGGAACTCTGTGCAAAGTTTCCTCCTGTGATATGAGTTACCACCCCTTTATCACTTACAGTACCCCAAACATCTGATTGCATTTTCCAACTGAAATGGAATATTACTACCGAAATTGCATTGTACATCCAGAATAGACCTAAGAAAACATGGTCCCAAGCAGATACTTGACATGTTCCTCCTCTTCCAGGCCCATCGCAAGGGAAACGAAAACCAAGATTTGCTTTATCAGGTATCAAACGTGAGCTGCGAGCAAATAGGACACCTTTCAGTAGAATCAATACAGTCACATGGATCGTAAAAGCATGAATGTGATGTACCAAAAAGTCTGCAGTTCCTAATGGAATCGGTAACAAAGCTACTTTGCCACCTACTGCTACTAACTCACCACCTCCCCAAGTTAAGCTGGTGCTTGCTGCTGCGCCAGGAGCTGTTGTACCAGGTGCTAAAGCATGAGTGTTTTGTATCCATTGAGCAAAGATGGGTTGCAATTGTATAGCGGTATCTGAAAACATATCTTGAGGGCGCCCTAAAGCACTCATGGTATCATTATGAATATACAAGCCGAAACTATGAAAACCTAGAAATATACATGCCCAATTGAGATGCGATATAATTGCATCGCGGTGTCTAAGAACACGATCTAAAAGATCGTTGTATCGAGTAGTTGGGTTGTAGTCTCTTACCATAAAAATAGCTGCGTGTGCAGCAGCACCAACTATGAGAAATCCACCGATCCACATGTGATGTGTGAACAAGGAAAGTTGTGTCCCATAGTCAATAGCTAAATATGGATAAGGGGGCATGGAATACATATGGTGAGCTACCACAATGGTTAAAGAACCGAACAGAGCCAGGTTAAGCGATAATTGAGCATGCCATGACGTTGTTAGGATTTCATAAAGGCCCTTATGACCCTGACCTGTAAACGGACCCTTATGAGCCTCTAAAATGTCTTTCAGGCCATGACCAATACCCCAATTGGTCCTATACATATGACCCGCTATCAGGAAAAGAACTGCAATAGCTAAATGATGGTGAGCAGTATCGCTCAACCACAGACCCCCTGTTATTGGATCTAATCCTCCGCGAAAAGTAAGAAAATCCGCGTATTTTGACCAATTCAAGGTAAAAAAGGGAGTTGCTCCCTCAGCAAAACTAGGATAAAGTTGAGCCAAAAGATCCCGATTTAAGATAAATTCATGAGGAAGTGGTATCTCTTTAGGGTCCACTCCAGCGTCGAGAAATTGGTTAATCGGTAAAGATACATGGATTTGGTGTCCCGCCCAAGAAAGAGATCCAAGTCCCAGTAACCCCGCTAAATGGTGATTCAACATGGATTCTACATCTTGGAACCAAGCCAATTTTGGGGCAGCTTTGTGATAATGGAACCAACCGGCAAAAAGCATTAAGGCCGCAAAAACCAATGCACCAATTGCGGTACAATAAAGTTGTAATTCACTAGTTATTCCGGATGCTCGCCAAATCTGAAAAAAACCAGAGGTTATTTGTATTCCTCGGAAACCCCCGCCAACATCACCATTCAATATTTCTTGACCCACGATTGGCCAAACTACTTGAGCACTAGGTCGAATGTGAGTAGGATCGCTTAGCCATGCTTCATAATTAGAAAAACGAGCACCGTGGAAGTACATGCCACTCAGCCAAAGAAAGATAATGGAGAGTTGACCGAAATGAGCACTAAATACTTTTCGAGAGATTTCCTCTAAATCATCGGTATGACTATCGAAATCGTGAGCATCAGCATGTAAGTTCCAGATCCAAGTAGTAGTATCAGGGCCCTTAGCTATTGTTTTTGAGAAATGTCCCGGTTTGGCCCATTGCTCGAAAGACGTTTTTACGGGATCCCTATCCACGACAATTTTCACTTCTTGTTCCGGCGAACGAATAATCATTGAGTCCTCCTCTTTCCGGACAACACATACAAAGAGACCCGCCAATAGTTAAGTTTTTAGTGAACCTCTAAGAGATAGATATTTATGATCAGTTCCCTTCTTTCCTATCTTCTATCTAGGTTTTTTTAGTTATTCACTAGAGCAATTATCAGATTAAAGTCGATTGGGGGCAAGTGTTCGGATCTATTATGACATAGTGATTAGGTGCTCAACGGACCCCTTTTTAATCTTTTAAACCCTTTCACGGCGTGACGAGAAAACCATTTTATTACGCAATTTAGTCTATTCATAAATATCGAAGTAATCAAATCATATGAATCCGGTTCCATGCAACATAATACTTTATTAGTCTATTACAAATTACAAGATCATTCATTAATAATTAATAAGATACATTTTCCTATCTATATTTGACCATTCCATTAGAAATGGGGTATCCTTTATTCGTTTTATTAACAATATTCATTCTATATTGTGTCCCTATCATTTATTCTTATGGGGTACCCTACAAAAAAATGATTTTAGAAAGGGATATAATGAAATTCTTTGATTGGGCCCTCTCAGGGGAAAGCTCCATTTTATTTCTATTTAATTGATGTATCCAAGAACCAAATTAAAAATAGAGTGGTTTCATTCGAATCGCCCTGTGATCTTCAACCAATTGTGTGCTTCAATATAATTACCTGGAGTAAGCGCTATAGCTTGTTTCCAATACTCAGCAGCTTGATCGAACCAAGCCTCTGCAATTTCAGAATCACCCTGTCGAATGGCCTGTTCTCCTCGGTCAGAATAGGTAAGTAAATTCCTTTCCTTAGAACCGTACTTGAGAGTTTCCTATCTCATACGGCTCAGCAATCAATTCTTTTGGTATCCCATCTTAATCTAGACTATCTAACTGAATTGTATTTTTCAGAAATCTATTGCATTTTTTCTTGGGTTAGCCAGAAGAAGTTAATTACATAAGTTTCAAACTCTAATTTTCATTACTAAATGAAATTAGGTTTCTCTTTTTTCCCACCTTCCCTTCAAAAGAATAAAACATGGGTACCCACCCATATGATTACTCTTAGAATTTTTGTAAAGGTAACTATCTCGGTTTCATATATGAAATTCATATAGAATTTTTGAAAAAGACTTTCTTCCATAAGAAAGAAAGCTTACTATCTTTGGGATTTGATGCTACACCGCTGCTCAATACTTTAGTGGATCGACTCTATTACATAAGTGGATTCCTAACTTTTATTTCATATAATGAGATAAGTAAGCAGTTCTTATTGTATCCATCCAAAACGAATTGATCCTTACGGTGCTTCCTCTATCAATTTGATCCTTTATCCATAGAATATAAGTATATAGGCCATACCCATTTCTTCGTATTTTTGTTCCTGCGAAGTCCTTTTCCTTGCTACAGCTTATAAGAATCGTTGCTTTGGACGATGTATATGTAGAAAGCCCATTTTTTTTTAGTCTATTTGATCCTTTTTCCTTTTTTCTATAATGGAGATAGTCGCACGTAATGACAGATCACGGCCATATTATTAAAAGCTTGGGGTAAGAATGGGTTTCGTTCTAGTGCCCGGAAATAATATTCCAAAGCCTTTGTATGTTCCCCGTTGCTTGTATGGATAAGTCCTATGTTATAGAGTATATAACTTCGATCATAAGGATCGATTTCTAGTCGCATAGCTTCATAATAATTCTGTAAAGCTTCCGCATAATTTCCTTCGGATTGAGCTGACATCCGTTACGGTCGTTCATTCTAGTCAAAGAATCTCCGTTCCAGAACCGTACGTGAGATTTTCATCTCATACGGCTCCTCCTTTCTGTGCATAGTACTAATAATATATGAAATCAAAATTTCAATATTCTCATTATGAACTAACAGGGGCTAGTATTTTTACAAGAAATTTCTAGCCAGCCTTCCTGTAAGAGCTTTTGTTTTTTCTTAATACCAATCATATTAGTACTAGATAGAAATGATAACTCCAACAATTTCTTTGTCCTCAACGCTTTTTATTTCCAGGAATTAGTCACTTCAACGATCTTCGATGGCTATACGGGTATCCAAACAAAGTACAAACGAGATGGATGCTTGTTGTCCCAACCATTTTTGATAGCCCCGATACCGATGAGGAAGGGGGTAATTTATAACAAAGTTTTTATATTGTTGATTCCTGGGTGTAGTGCTTCTTCCCCTATGCCGCCTATTGGTACTAGTTAAGTGGCATTGACCCACATACAGAACCCATAGGTGTAACCTTTTGCTCAATACTAAAATCAACAATTGAAGCATCTGAGGCTGCATCAATCGAGGATACACGACAGAAGGAATTGTTACATCTACAAACTTCACCTTCAACAAGCGTAGCTTTATTTCAATAATCCTTGATTTCTATCTTGAATCGTGTCTCTTTCTCATAAGACTAATAAGGACTAAAAAAAGAAGAAAAAAATCAAATCGCGCCATCTCTATAATAGGTAAATGCCTCCTTTTCTCCTGAAGTTGTCGGAATTATTCGTAATAAGATATTGGCTACAATTGAAAAGGTCTTATCAATAAAATTTCCATTTATCCGAGATCTAGGCATAATTAGCAATCCATTCCATAATTCTTTTCATTTCCCCCGGGGAAAATGATCTCACAAACAAAGGAATTATACAGTACAAAATAACATAAAAACGGATTAATTCTAAAAAAAAAATGTAAACTTTATATACTAAAATTGTTCCTCTTTGAAAAGGGAGAGATAAGAAATATCTTTATTTAATTGGATAACATCCAATTTTTTAGACTCTTTTTGTTTTTTATTTTAAGATTTGCGTTTTTTATTTCGATTAGAATTGATTGATCGGTTGCACCTATACTGCAATAATATGAATGACTCGCTATTCATTCGGTTTCTGATCAATAATAAGATTCTATCGGAAAGATGGCCGAGTGGTTGAAGGTGTAGCATTGGAACTGCTATGTAGGCTTTTGTTTACCGAGGGTTCGAATCCCTCTCTTTCCGTTTCTGTACCCTTCGTCAGCATTACCGACCACAATGTATCAAATCAACTACCAATTGATATCATTATGCTTATTCCAACAGTAGGGCCTTTACTTGCTAGAGATTCTCTATTCTTAATTAGTGTAGTACGTAAAATACAAGTATCGGAAAGGCTAAAAAAAGCAAACCTTACCCCCGATCCTTTTGTAATATGTGAAAAAATGTGGACCAAAGCCTTTAACTGAAATCTATTTCCTTCGACGAAAGGGGGGCAACACTGTCCGAACCCTTTTTTCGTTGGGCTCAAGTCTGACGAGAATAATATTCTACGACTAACAACTCATTAATTTTCAAACCAACACTTTGACTGTCTATTATTTGATTTACTAATCCTTTATGTTGGGATGAGTCAACAGTCAAATGTTTTGGTAATTCCTCGCGGGAGGACGAAGCAATATAACTTTGAACCAGAGTTTTCGATCTTTGTTTCTCTTTCGTAGTAATAATATCTCGGGGTTTGCAACGATAACTTGGTATATCTACTATACGACCATTAACTAAAATATGTCTATGGTTAACTAATTGCCGGGCTCCAGGAATGGTCGAAGCCATGCCCAATCGAAAAAGAATGTTATCCAAACGCATTTCAAGTAGTTGCAGTAAAACCTGTCCTGTTGATCCTTTTGCCTTTCCAGCAATATGCACATATCTAAGTAATTGTCGTTCTGTCAGACCATAATGAAAACGCAATTTCTGTTTTTCTTCTAGACGAATACGATATTGTGATCTTTTTCCAGAGCGTAATTGGTTTTTCAGATCACTTCCGGATCTAGGTCTTTTACTAGTTAGTCCCGGTAAAGCCCCCAGACGGCGTATTTTTTTGAAACGAGGTCCTCGGTAACGAGACATAAAGACTCCTTTATTTTATTAAAATTTCCATTTCAATATGAAATGGAAATAAATATTGAAATAATAAATCGAAAATAGGACTGAACTAAATAAAAGAATAATAACAAAGCAAAATTAATAAAAATTGAAAATTTATAGAAGTACTACAAAACAAAGTATAATGAAAAGAATTGTATCCATATTCAGATTATATATATATATATCTAGGATAGGGGTTAAGGCTACATTTTATGATTTGTCCCCTCGTAGAGATCGAATTCCTCGAATCCGTTTTTTCTTCATAGTTAGGAGGTGCCGCGGCATAGGCATAATAGACAAGCAACCTGACATTTAAAGAAAAGGGAAGGAAGGGGGAGAGTCTTTTCAATAGATTCTCTCAATTATGGAAAAAATAGAACAAAAAACGAATAGGAAAAAAGCCGGCTATCGGAGTCGAACCGATGACCATCGCATTACAAATGCGATGCTCTAACCTCTGAGCTAAGCGGGCTCGCATAACATAAAAGAAACCGGAATAGTACATAGGAACTTAATAAACCACAGGTATCTTAATTAACTATATATTTGTTTAACTATTCTATATATTAATTAATATATTGGCATATATTAGTATATTAGCTGTTATTAATAATCTATTTTATATCTTAGTATATATCATTGTATTTCGAATTCTAGAATGTATCATTAATAGCAATCAATATTTCATATTCATTTATTTATATCATATTATATCATATTCCATTTTTATATTATTATTGAATTTTATTGAAATGGAAAATCGATTTTATTTCCATTATATATTAATATATACGCCAATATTATTATACCAATATGATAAATTGATTATTTTGGTTTTTTATTTGATATTCTTTTCTTTAGTTTTTTTTTTTTTATTTACCTAAGAAAAAAAAAGATCAAATAAGAATCAAAATGGAATGGAATACGGATCATAATCATAATGCTACTCTGGTTTGATTCCCGAAGGAAAAGAAATAGCGCGAAAATAAAGAAATGAGTATCGATCGTTCCAGTATTCCAAATTAGGATGTAAAAATGAAAAAAAGAAGTACATCATAAAAATTAAATGTGAGATATATCTATTCATATTGAATTGTGGATCCATCAGTGATMAAATCATTTTCGATTGGAACAAAAACAAATATAGGGTATTCAATTCAATAGAGATGAAATGAGAGAATATGAATAAAAAATAGTAGTATATACTTTTTAGAGATTAAGAATTAGTATTTCATTAATTCAACAGTTTCAAGATAAATAAAAGAAGTGAGTGGGATCACAACACAACGAACGAAATCTAGGTCTCAAACCAAAGGGGGATATGGCGAAATTGGTAGACGCTACGGACTTGATTGGATTGAGCCTTGGTATGGAAACCTACTAAGTGAAAACTTCCAAATTCAGAGAAACCCTGGAATTAAAAATGGGCAATCCTGAGCCAAATCCTTGGTTTGAAAAAACAAATGTTTATTTTATTTTTATATAAATATATTTATTTCATATATTTACATATATTATTTACATATATAAAAAAAGGATAGGTGCAGAGACTCAATGGAAGCTATTCTAACGAATGGAGTTGGTTGCGTTGGTAGCAGGAATCTTTCTATCGAAATTACAGAAAGGAAGGATGACCTTATATACCTAATATAATAAATACGTACGTATCCATACTGACATATCAAACGATTAATCAGAATCACAACCTTAATCTAGAATTTCTATTTTCTATAAAGAAATTTTAAATTCTATGAAAAATTTAAGAATTATTGTGAATCTAAGTTTAAGGAAAAATTGGATATTCAATGGTCAAATCATTCACTCCAGCCAGAGTCCGATTTATCATTTGAATGAACATTGAAAAAAAAAAATGATTAATCAGACGAGAATAAAGAGAGAGTCCCGTTCTACATGTCAATATTGACAACAATGAAATTTATAGTAAGAGGAAAATCCGTCGACTTTAGAAATCGTGAGGGTTCAAGTCCCTCTATCCCCAATGAAAACCTTTTTATTTCCTAACTATTTTATTTTTTTCCATTTTTCGTTGGTGGTTCAAAATGCATTACATTTCTCCTTCATTGTATTCTTTCACAAGCGGGTCCGAACAGAAATGCCTCTCTCTTATCCCATCCCAAGGTTTTGGTGTCTACAATACAGATAGAAATCAACATATATGGACAAGAAATCCCCATTATGGAACTATTTAGACATTACCCTTACGCTTACACTTATCAAAGAAAGTCTTCTTTTTTTTTTGAAAGATACAAAAAATTCCAGGAACTAAGTAAGATTTGAATCTTTTTTTAGTCCCTGGAATTGACATAAACATCGGTTTTTTAGTAAGATAAGATAATATGCGAAAAGTAGTCGAGTCGGGATAGCTCAGTTGGTAGAGCAGAGGACTGAAAATCCTCGTGTCACCAGTTCAAATCTGGTTCCTGACAGGCAATTTATGTAGAAATATTCATATAAACAAATTCATAAAAAAAGGTGGATTGGGATACATATTTTTTAATAGTCTAGAGCATGCTACATACTTATTCATATAGCTGTATATATATACCTCTATTTTTCTTTTTTGATTGTAAAAATATGTTAATTCTTCATAATATATCCGAAGTTAGTTGGTTAAAAACCCCAATCAAAATCTAGTCTAGAAGAGTTGAAGGGTAGGAGTTGATAAAATGTATCTTGGATACAGGACAAATTAAATTCTACCCCACCTTTGGTTGCGGAATTTCGTACTTTTTCTATTTCTTCCCTCCCTCCCGCTTATGTTACTTTACGGGGTTCATCTAACTGATATGCGCGGTACAAAGTTCATGGTACAGAACCCCTTATTGTAATTGTCTCCACTTTTTTGAAACGTATATTATATTTTTTACAAACTGGGAAATAGTAATGAAGCCCTTGATTGGCCCGCCCATAATAGGAATTCAAGTTTAGTTACTCTGTTTCAGCTAGAACGGAGGAGAAAAATATACCWKAATTTAAAATCAGGAGTCGCGTCATATAAGTAAAGATAAATTTCTTATCATTCAATAAGCATCTTGTATTTCATAGAAATTGGGAGTAATATAGTCCTTACGTAAAGGCCATCCTATCCAACTTTCCGGCATCAAGATACGTTTAAGGCGCGGATGRTTATTATAAGAAATTCCCAACATATCATAAGATTCCCGTTCTTGAAAATCCGCACTTTTCCAAATCCAGAAAACGGAAGGAATTTGMGGATTCTTCCTTGGGGTAAATACTTTKATGCATACCTCTTCTGGTTGATCGACACCATATTGTATTCTCGTAAGATGATACACACTAGCTAAAAATCCACCCGGTGATACATCATAAGCACACTGAGATCGTAAATAATTGTAACCATATACATATAAAATMACAGCAATGGAGTCCCAATCCTCAGGCTTTATTTGTAAAGTTTCTATTCCTTGGTAATCGAAGCCCAAAGATCTATGAACTAGCTCATGCTTGGCTAGCCAGGCGGATAAACGACCTTGCATCTTCTTGATCTCTCCCGCATTTGTATTTATATGAGTATTTCAAATTTACAATAAAATTTATAAAGATTGACCAATTGTTTATTTTATTCAAACAAAAACCATTTTCCTAATTCGCCAATTCCTGAGAAGATATTGAATTTTTGGATTTGAAAAATGGTTCATAAGATATTTCTGAAGTACGTGGTGATTGATAGAGCAATTTTTGATTGTAATTTCCAGTATGAATACTACGTCGAACATGAAACTTGTGATTGATAGTAAAACATCGATTTTCTTGTTGAGATCCAATTCTATCTTCAGAGATTTCTCGAGATATCTTCTTACGAAGTTTCGTTATAGCATCTATAACAGCCTCTGGCTTAGGTGGGCAGCCCGGTAAATACACATCTACAGGAATTAGCTTATCGACTCCTCGAACGGTACTATAAGAATCGGTACTGAACATACCCCCTGTAATAGTACAGGCACCCATAGCAATGACATATTTTGGTTCAGGCATTTGCTCATATAATCTCACTAAAGAGGGGGCCATTTTCATTGTTACTGTACCAGCTGTTAAAATAAGGTCTGCTTGCCTAGGACTCGATCTTGGTACCAATCCATACCGATCAAAGTCAAATCGGGAGCCTATTAATGCAGCAAATTCAATAAAACAACAACTAGTACCATATMAAAGTGGCCATAAACTGGAGAGTCTTGACCAATTGGAAAGATCATTCAATGTGGTTGAAATAACGGAATTGGAGATTGCTTGGTCAACTAATGGAAACTCAATCAAATTCATAATTGTCTCAATGTTATCTTTTCCTTTCTTTTKATTTWGATTGTCTGAATATTCAGGAGCTAATACCATTCCAATGCCCCTTTTCGCCATGCATAAACTGAACCAACAATTGGGATAAGCACAAAAATTAAAGCTTCTATAAATACGGATACACCCAATACATCAAAACTCATTGCCCATGGATAAAGAAAGACTGTTTCAACATCAAAAACGACAAAAACTAGAGCAAACATGTAATAGCGAATTCGGAATTGTACCCAAGCATCCCCCATGGGCTCTATACCTGATTCATAACTAGAGAACTTCTCTGTTCCCTCACTAATCGGGGCTAAAATCCCGGAAATTACAAATGCCAAGATAGGAATAACACTTGATATTATTAGAAATGCCCAGAAAATATCATATTCATGAAGCAGAAACATAGATGCACTCCTATTAATGTGTACTATACTGAATTAGTCGATTTCAATTTGAATTCTCGATTCATTCAGAACTTCCTAGGTGAAATAAGAATTTTTTGATTAAACCGCACAGTTTGTTTTCTGTGGAATATGCTTAAAAATGAATTCAACAGAATTCCACTTACATTTCGATTCTATTATAATAGTGTAGACATATTATGCTTTTACACAAACAAAACTTTCTCACTTTTTGATCCGTTTTTTCGATTTTTATTAAAATAAAAAAATCAAACTTAAAACGACAAATCGAATTTTCTATTT--------------------------------------TCTATATATATAGAAAATGAATATAATATAAATAGAATATATAAAAATGAAACGATAATAAAAAACAGATAAAATAAAAAGAATTAGTTCCAATAATTCGTTCCATTTCATCATGCTTTCATGGTGCATGATATTATATATGTAAATAAATATAGATATATAGAAATAAAAATAATGAAATCATTCGGTTTTCTTCTTTTACTATACTGACCCCACGGGTCTCTTCAGAAACAATAAAGGATAACGTATTATCGAAAGATTTGACAGACTAAATAAAATATCTAAAAAGGTTCAATGGAAAAAGACACAAAAGTGGATCCATTTAGAATAGGGCCAATTGATTATCTCTGAAATAATCAATTCGAGTTATTCTTATTCTTTTTCCAAAAGGYAACCGTTCGGGGTATTTCCAAATACAAGACCCCTAACGGGTACTAGATCCATGTGACTTACGATTGAATTAAGTAATTAGGATTGTGTTCTAATTTTCACTTCCAAAATTGACTGGGGTTGGGTATAAAAATGTATTCCCAATTCCTTTCTTTGATCGGGGGCGTGAAAAAGTGATATGGAATTCATCCAACCCACGAGGATTGATAAAGAAGAATGGGTTTGTTTGTCCGAAATTGGATGATTTATTTCATAAATACTAATTGGATCCATTGAAAGAAATGCATTTGTATTTTCCTGTACCTATGGATCCATAACAAGTATGTGGTACTATTTTGATTTCTATGGATGAACCAAACCAACACCAATCTTTCACAAGCAAGCACTAATGACGAAATGAAAACGATACAAAGAATGTAATATAGAATCCATAGGGCTATACGGACTTGAACCGTAGACCTTCTCGGTAAAACAGATCAAACTAATTAGTATCGAAATGATTCGAACTGTTTCAAAGACCCAACATGCATTTTGTTGCATTGGGCTCTTTCATCAACTGATGAAAAGATCAGTTAGTCTGCCATATTTTTTCTTCTCTGCAAGCAAAAGTAAGAAAATTGTGAGATGGCTCCATGTGCTCTGATTCATTATTATTATTTTTTTGATCCAAGAGCAATACCAAAGTGTTTCAAAAAAGGGTTACCTTGACGTAGGTCTGCCTCTGGCCTAGATTCACCTAAGTTAATCAATAAGTTAACTATAGTCTCTATCGCTCCTCCACAAGAGTCAACTATGAGACTTCATACACCTTAAAGTTCATAGGACGAAAAGAGGTTATTTTGAGGCCCTTATACTCATTATGCCTAGCATTGAATAGACTGGGTATTCACCTTATCAATTCTCAAATCAATGATCGGTTCTATTTGACACCAGAATTCGCATCGAAATCAGATTGAACCGCAAATAAATATTTGTCAGGCTATTGTTCTCTTGTTCTTTCGAATCCATGGAGTAAGACATCGATTTCTCAATAAGATCAAATAGATTGATTGCATAATGGACTTCCTTGAAAAACATTGGCGCACGTGTAAACGAGTTGCTCTACCACTGAGCTATAGCCCTTGTCATAGATATCTTAACATATAGATAATTTCTTGTCAAGATGGATTGGATATGAATTTCTTGGCAAGATTACTATTCCACGATCCACAAGATAACTCCCTAATCCCATTCTTGTTAAGGATTAGTATTGCCTAGAAGGAATATTCTATCTATAATTCACGAAACGATGGGTCTCCTTTTTTCTTTGTAGTGATAAATGACCTACTTAACTCAGCGGTTAGAGTATTGCTTTCATACGGCGGGAGTCATTGGTTCAAATCCAATAGTAGGTATAACTTATTAGATACCGGAGTCAACGGTATCTAATAAGTTTTTTTACGCATCTTCTTTTTTTT--CGTTGTATCAGATTAGACTTGATTGTATTCCTTCAATCAATTAGCAGAATCAAAATAGAATGTATAAATAAAAAGAAGCTCTTGTGATTGTTCTGCTATATCGACTAGTAGGAAATAGTATTACTAGCCTCTACTCGCGTAATAGCTCGTCTGCGAGCTAGATTCGCTTCAATTATTTGTCTCTTACCTTCCGCTTTACTCAAGTTAGCTTCAGCTATTTCAAGAGCTTGCTGAGCTTTTTGCGGATCAATGTCAGTACTCAGTTCCGCATCATTTCCTAAAATGGTGATCTCATTATTACCTATTCTAGCGAAACCACCCATAAGAGCCACTGTTAACCATCGGTCGTTGAGGCGTATTCTCAAAAGACCTATATCTAGAGCTGTAGCAATGGGGGCGTGGTTTGGTAATACACCAATTTGGCCACTATTAGTAGATAAAATGATTTCTTTCACTTCTGAATTCCAAACAATTCGATTAGGGGTCAGTACACAAAGATTTAAGGTCATTTCTTCAATTTGCTCTCCACTTCTAAGTTCATAGCTTTCGCGGTAGCTTCATCGATGTTACCCACCAAATAAAAGGCCTGCTCGGGAAGACTGTCTAATTCTCCGGAAAGGATCAGTTGAAACCCCCTAATTGTTTCTGCGAGACCAACATATTTCCCCGGAGAGCCTGTAAATACTTCTGCTACGAAGAAGGGTTGTGATAAGAAACGTTCAATTTTTCGTGCTCTTGCCACGGTTAAACGATCCTCTTCGGATAATTCGTCCAATCCAAGGATAGCTATAATGTCCTGAAGCTCTTTGTAACGTTGTGAAGTTTGCTTAACTCTTTGCGCAGTTTCATAATGTTCCTCGCCAACGATTCCAGGTTGGAGCATAGTTGACGTTGAATCCAAAGGGTCCACCGCTGGATAAATACCTTTAGCAGCTAATCCTCTTGATAGTACGGTAGTAGCATCTAAATGTGCAAATGTCGTGGCAGGAGCGGGGTCGGTTAAATCGTCTGCAGGTACATAAACAGCTTGAATGGAGGTTATGGATCCTTCTTTGGTAGACGTAATTCTTTCTTGCAAAGATCCCATTTCCGTACTAAGGGTAGGTTGATAACCCACCGCGGAAGGCATTCTCCCTAATAAGGCGGATACCTCAGATCCTGCTTGAACGAATCGAAAGATATTGTCGATGAATAGAAGTACGTCTTGCTCATTAACATCCCGGAAATATTCCGCCATAGTTAGGGCAGTCAAACCAACTCTCATACGAGCTCCTGGTGGCTCATTCATCTGACCGTAGACTAGAGCCACTTTTGATTCCGCAATATTTTTTTCATTAATCACTCCGGATTCTTTCATTTCCATGTAAAGATCATTTCCTTCACGAGTACGTTCGCCTACTCCACCAAATACGGATACGCCTCCATGAGCTTTAGCAATGTTGTTGATCAATTCCATGATGAGTACTGTTTTACCCACTCCAGCTCCTCCGAAAAGCCCTATTTTTCCTCCACGACGATAAGGAGCTAAAAGATCTACCACTTTTATCCCCGTTTCAAAGATGGATAATTTCGTATCTAACTGTATAAAAGCGGGGGCAGATCTATGAATAGGGGATGTTGTGCGGGTATCTACAGGACCTAAATTATCAACGGGTTCCCCAAGAACGTTGAAAATTCGTCCGAGAGTAGCCCCACCAACTGGAACACTTAGAGCAGCTCCCGTGTCAATCACTTCCATTCCTCTCGTCAGACCATCTGTAGCACTCATAGCTACCGCTCTAACTCGATTATTTCCTAATAATTGTTGTACCTCACAAGTCACATCAATTTGCTGACCGAGAGTATCTCGACCCTTAACTACCAAAGCGTTATAAATATTAGGCATCTTACCCGGAGAAAAAGCAACATCCAGTACTGGGCCAATAATTTGAGTGACTCGTCCTACGTTTTTTTTGGAAACCGCAGGATTCGAAGAAGTAGGATTCATTTTTATAATTATGATAAAGTGAAATATGTCGAAATTTATTGGGAATCGTTTCGAATCGAAAATGTCCGATAACAAGTTGATCGATTAATTCAATAAGGAAGTTCACACTCGATTTTGTTAGTATTGTCCAACTAAATCCAATTGTTTCCTCATTCAATGAGTAAATTTTCAAGTGCAACCAACCTCAAAATAGCAAGTGGATGAATAAGAATAATAAATCAGGGAATATGTTTCATTTATCTATCATTATATAGAATCTCATCCATATTAGGATTCTATTATTTATGGAATTCGAACCTAAACTCGATTTATGATTCATTCATTATTTCGATCTCACCCGCCCGTTGGTATTTCTTTTTTTTT-------GTATATGGATTTTAGTCCATTCTTGTTTTATACCTTTTCATGGATGAATTATGCTTATTTTCACATCTAGGATTTACATATACAACATATATTACTGTCAAGAGGGCTTTTTTTTCTTAGTATATTAGATATTTAAACTCAAATAAAAGGAAGATTTTAAAAAATTAGAAACCCGCAAAACAAGTATTGGGTTGCGCCATACATATCAAACAGTATACAATAATGATGTATTTGATGCATCAAATACATGGTCTTTCTTATTAATTAAATTAGTTGATAATAGTAGTTTAGTTGCAACTTTTTTGAAAGATTCTTTTTTCAAAAGTTTCATTCATGCCTATTCCATGTCGAGTAGACCTTGTCATTGTGAGAATTCTTAATTCATGAGTTGTAGGGAGGGACTTATGTCACCACAAACAGAGACTAAAGCAGGTGTTGGATTCAAAGCWGGTGTTAAAGATTACAAATTGACTTATTATACTCCTGAATATGAAACCAAAGATACTGATATCTTGGCAGCATTCCGAGTATCTCCACAACCTGGAGTTCCACCTGAAGAAGCAGGGGCCGCAGTAGCTGCCGAATCCTCTACTGGTACATGGACAACTGTGTGGACTGATGGACTTACTAGYCTTGATCGKTACAAAGGACGATGCTACCACATCGAGCCTGTTGCTGGGGAGGAAGATCAATATATTGCTTATGTAGCTTATCCTTTAGACCTTTTTGAAGAAGGTTCTGTTACCAACCTGTTTACTTCCATTGTGGGTAATGTATTTGGATTCAAAGCTCTACGAGCTCTACGCTTGGAGGATCTGCGAATTCCTCCTGCTTATTCCAAAACTTTCCAAGGTCCACCTCATGGAATCCAAGTTGAAAGAGATAAATTGAACAAATATGGTCGTCCTCTATTGGGATGTACTATTAAACCAAAATTGGGATTATCCGCGAAAAACTACGGTAGAGCCGTTTATGAATGTCTACGTGGTGGACTTGATTTTACCAAAGATGATGAAAACGTAAACTCACAGCCATTTATGCGTTGGAGAGACCGTTTCCTATTTTGTGCCGAAGCAATTTATAAATCGCAATCCGAAACAGGTGAAATCAAAGGACACTACTTGAATGCTACTGCGGGTACGTGTGAAGAAATGATGAAAAGGGCGGTATTTGCCAGAGAATTGGGAGTCCCTATCGTAATGCACGACTACTTAACAGGGGGAKTCACWGCAAATACTAGCTTGGCTCATTATTGCCGAGACAACGGCTKACTTCTTCACATTCACCGTGCWATGCATGCAGTTATTGATAGACAGAAGAATCATGGTATACATTTTCGTGTACTAGCTAAAGCGTTACGTATGTCTGGTGGAGATCACATTCACTCCGGTACAGTAGTAGGTAAACTGGAAGGCGAACGTGAGATGACTTTAGGTTTTGTTGATTTACTACGCGACGATTATATTGAAAAAGATAGAAGCCGCGGTATTTTCTTCACTCAAGATTGGGTCTCTATGCCAGGTGTTCTGCCGGTGGCTTCAGGCGGTATTCATGTTTGGCATATGCCTGCCTTGACCGAGATCTTTGGGGATGATTCCGTACTACAGTTCGGCGGAGGAACTTTGGGACACCCTTGGGGAAATGCACCTGGTGCAGTAGCTAATAGGGTGGCTTTAGAAGCGTGTGTACAAGCTCGTAATGAAGGGCGTGATTTAGCTAGTGAAGGTAATGAAATTATCCGTGAAGCTGCTAAATGGAGCCCTGAACTTGCCGCTGCTTGTGAAGTGTGGAAAGAAAKSAAATTCGAATTCAAACCGGTAGATACCTTGGATAACTAAACGCGCATAATTCMGTAATTCCTGTTTGTTCTCCTAAGTATAAKTAAAKAAASTCGGCTCMATCTTTTACTAAAAAAGATTGAGCCGAACTAAACAAAATAAAAAAGAATCAAATATCCATTTTTATATCTATCTTTGGATTTGCATATATTCCTTTTATTCATATGGATATAGCAATAAAATACCAATAAAGTATATCAATAAATATCTACAGAATATACAGACCTTACTTATAACCTAGCTCATGTGTATATATACAAGATCTAAATACAAGATAAGATTTAAGACGAAAGAACTCAATACTTCTATTGTTTATTGTTGGATTCATAATTAATCCTATGGATCTTTGCGATTGATGGATTATTTTAGATCCTATGGTTTTAGACCATAAGCCAAGGGAAGAGAGCACCATCAACCCATCCTGTATATTGTCTTTTTCGTTTCATGTTGCAATAAATAAAAGCTTCTTGTTTYATTCAATTTAATGAGAAAATTTGTACACGATAGGAGAGAAATCTTTTCTTCAATATATTTATAATAAATTGAAGAAAAGATTCTATCAACCAAACAATTAAAATAAAATAAAAAACGATATATATAGTAATGTTGAAGTGATATCCTGTATTCCCATAAGAAGATTCATTTATTGCAATATGCATTCATTAGTAGTTAATCATCCTAACAATTGAATCCATATGTTTAATTAGGATAGGAAATCAAATAGTCAAATAATTATTCATGGAATGACTATTCATCTATTGTATTTTCAAGTAAGAGACAGCAAGAATTTATGGAAAAATGGTGGTTCAATTCGATGTCCTCTAACAGGGAGTTAGAACACAGATGTGAGCTAAATAAATCAATGTATAGTCTTGATCCCATTGGAGATACTAGTGAAAATGAGGATCCCATTCTAAATGATATAGATAAAAACATTTCCAGTTGGCATGATAGTGGGAATTGCTATTCTAGTAATGTTGAGCGCTTATTTGATATTAGGGGCATTTGGAGTTTGATTTCTGATGACACCTTTTTAGTTAGAGATAGTAACGGTGATAGTTATTCCGTATATTTTGATATTGAAAATGAAATTTTAGAGATTGAGAATGATAGTTCTTTTCTGAATGAACTAGAAAATAMTTTTTCTAATTATCTGAATTCGAATTGTTKAAATAGTAGATCGAAAAGTAAGAATCGCTACTATTATGTGTATGATACTAAATCTAATTGGAATAATCATATTAATAGTTGCATTGATAGTTATCTTCATTTTGAAATCAGTATTGATAGTTACATTTCAGGGGGTACTGAGAATTACAATGACAATTATATCTATCGTTTCATTTGTAATAAAAGTAGAAGTTCTAGTATGAGAACTAGTAGTAATGGCGATGATTTGAATAGTAATATAAGGGGAGGGTCTAGTGATCTTGATATAAATCAAAAATACAGACATTTATGGGTTCAATGCGAAAATTGTTATGGATTAAATTATAAAAAATTTTTTAGATCAAAAATGAATATTTGTGAACAATGTGGATATCATTTGAAAATGAGTAGTTCAGATAGAATCGAACTTTCGATTGATTCGGGCACTTGGGATCCGATGAATGAAGATATGGTCTCTACGGACCCTATTGAATTTCATTCAGAGGAGGAACCTTATAAGGATCGTATCGATTCTTATCAAAGAAAGACAGGTCTAACGGAAGCTGTTCAAACGGGTATAGGTCAATTAAATGGTATTACCATAGCAATTGGGGTTATGGACTTTCAGTTCATGGGGGGTAGTATGGGATCCGTTGTAGGCGAGAAAATAACCCGTTTGATCGAATATGCTACCGATCGATCTCTACCTCTTATTATTGTGTGTGCCTCTGGTGGAGCGCGTATGCAAGAAGGAAGTTTGAGCTTGATGCAAATGGCGAAAATATCTTCTGCTTCATATAATTATCAATTCAATAAAAAATTATTCTATGTATCAATCCTTACTTCTCCTACAACAGGAGGGGTTACAGCAAGTTTTGGTATGTTGGGAGATGTCATTATTGCTGAACCTAATGCCTACATCGCATTTGCAGGTAAAAGAGTAATTGAACAAACATTGAATAAAACAGTACCTGATGGTTCACAAGCAGCTGAGTATTTATTTCATMAGGGTTTATTTGATTCAATTGTACCACGTAATCCTTTAAAAGGTGTTCTGAGTGAGTTATTTCAGCTCCATGGTTTTTTTCTTCCTTTGAATCAAAATTCNAAAAATTAAGAAAAAAAAGATTTATATAAGATTGAATCCATATTTTATATTTCTATTAAATTTGTTTGATTGATTAATATAATTATTATATGGAAAATGCCTTCTAAAAATAAATAATATTACAGAATAAAGTAATGTAATATTTATAGATTGATATACTAATATTTATAGATATAGATAAAGATGGAGTGTAAGTAATTTCTATAAATCCATCTTTTTCCCTGTTTTGTATTTGATTCATTATAGTTATAGTCGCGAATTCATAATCAAATTCTTAAGATAAGAACGAGAGAAGAAGAATGMAAAATKKATKAAAGTGGATTATKATACATATTAATCCAGAAAGATMAGTGGGTACATTTCATTCTACATTCCTTGCACTTATTAACTACTTAATATKATTKATAATAGATATACTTATCATAAGATMTCTTTCCTTATAAGAGCTACWACTATKAAATCGAGGCATCTATTCTATGACAGATCTKAACTTACCCTCTATTTTTGTGCCTTTAGTAGGTCTAGTATTTCCGGCAATTGCAATGGCTTCTTTATCTCTTCATGTTCAAAAAAATAAGATTGTCTAGATCTAACGGGGGASCWAATTTCATCAAGTCATTTCAACACTGGATCATAATCTGGGTATCCATTTAGTGGAATATGGTACGATATGTGATTTCCTCCGAACACACATGAAAGAACTTTTATGCATAGAGATCCATGATATCTGAGTAAATATATGTATATATGGATATAGCTAATAAAAAAAATGAATCAATTCAATATGAAAAATAGAATGTAAATGTACCTAACCAATTATTCCTAATGGTTCAGAACAAAGTAATGCTAGTTGATGAGAGTTATTTCGGGAGCAAGAAAAAAATCAAATTCATTGGAGTTATTCTCTGAATTCCAATCAAATATAATCGGATTTAGTATAGTATAATATGAACTGGCGATCAGAAAATATATGGATAGAACTCATAAGGGGATCTAGAAAAACAAGTAATTTTTGCTGGGCCTGTATCCTTTTTTTGGGTTCGCTAGGATTTTTAGTGGTTGGAACTTCTAGTTATCTTGGTAGGAATCTGATATCCGTATTCCCCGATCAGGAAATCATTTTTTTTCCACAAGGAATTGTAATGTCTTTCTATGGAATCGCAGGTCTATTCATTAGCTCCTATTTGTGGTGCACAATTTCGTGGAATATAGGTAGTGGTTATGATCGATTCGATAGAAAAGAGGGAATAGTCTCTATTTTTCGTTGGGGATTCCCTGGAAAAAATCGTCGCATCTTCCTTCGCTTCTTTATAAGAGATATTCAGTCAATCAGAATGGAGGTTAAAGAGGGTCTTTATTCTCGTCGTATTCTCTATATGGAAATCAGAGGCCAGGGGGCCATTCCCTTGACTCGTACTGATGAGAATTTGACTCCACGAGAAATGGAACAAAAAGCTGCGGAATTGGCCTATTTCTTGCGTGTACCAATTGAAGTATTTTGAAATAAAGAATGTTTTTCGGCATGAGTGAAGGAACTCGGTAACATCCTTTTCTTTTGTTTTTAATGGAACTTAAGTTTCTTTCGAATGCTCATTCAAGCAAGACATGATCCATTTATTTCCTCCTTCTGTTGGTGGGCACGTGCCCCATAAACAAAAGCTGACGGGCATATGTGGAAGAAAACCACTTATAATAATACTATATGCAAGTTTTTTTGTGCCATAGGTTTTTTTATCTATGTATGGGGTCCAATTCAATCCCTCTTGTATACTAGTAACAAACAAGTCTAATTAAGTATGAATTCATCACATATATTTAAATCCGAGCATATCGGTATGGTATACCTAATTTATCTTTTTAGGCCCAAGATTCTGAATTGATACGTTAGATAGGGATAAATCGTACTTAGTAAATTTGATTATCTTCTCGTTTTTCAATCGATCGTTCTTTTTATACTTTTGCTGCTTGCTAAAAAAAAGATTGGATCTCTCATAACCTTCTAATTTCTTTATTCTTTATAAATCGTTTTCTTTACTGTGGTGAGATGTAGTTAGACGGTGAAACATTTCGAAATAATTGTTCTGGGCACCGGAGGATTCTTTTGTATTGAAATACGAATAATATTTATTACTTCAAGTGGCTTTTTCAAACATTCAAAAGAATAAATATGGGCGCAATTGGTTCGAATTTGTCCAATTAGTACACCTCGGAACAGTATTTGCTTATTATTATTATTTTTCATCCGAAGCGGATCCTTATTCCATTTCTATATTTCTGTTAGACTCAAAGACTAAATAATTACACAAAAATCGGGAATAGATCTATAGGTTCCATACCTTGTTATAGAACTCATGCTTCAAAGAAATATCAGATAGAGTCGACGAATGAAGCAAATTCATTACCAATTCACAGATGAAAAGTGAAAAAAAGAAAGCATTGACTTCTCTTCCTTATCTTGCATCTATAGTATTTTTGCCCTGGTGGATTTCTCTATTTTTTAATAAATGTTTGGAACCTTGGATTACAAATTGGTGGAATACCCGGCAATCCGAAACTTTTTTGAATGATATTCAAGAGAAGAACGTTCTAGAAAAATTTATAGAATTAGAAGAACTATTACTGTTGGACGAAATAATAAAGGAGTATCCGGGGTCACATATACAAAAACTTCCTATAGGAATTCACAAAGAAACGATGCAATTGGTCAAAACACACAATGAATATCATCTACATATTATCTTGCATTTCTCAACAAATATCATATGTTTTACTATTCTAAGTGGTTATTTTATTTTGCGTAATCAAGAGCTTGCCATTCTTAATTCTTGGATTCAGGAATTCCTTTATAACTTAAGTGACACAATAAAAGCTTTTTCCATTCTTTTAGTTACTGATTTATGGATCGGGTTTCACTCGCCCCATGGTTGGGAACTCATGATTGGTTCGGTCTACAACGATTTTGGGTTGGCTCATAATGATCAAATTATATCTGGTCTTGTTTCTACTTTTCCAGTCATTCTAGATACAATTGTGAAATATTGGATTTTCCATTATTTAAATCGTGTATCTCCTTCACTTGTAGTTATTTATCATTCAATGAATGAATAACTCATTTGATCTCCTGATATCAATCAGCTTAAAATCTTTCTTTGTACATACATTACATAAATAAAAAAAAACATTTCAATCTTACGTACTCTTTCTACTTCTACCTCTTTAAAGTATTCTACCATATTTCAAATTATTCCATTACAATAACAGACTCGTGGATAGGGAACTGTACTAGCTACCTACTTAATTTATTGTAGAAATTCCGGGATCAATGATTGGACCATGCAAAATAGAAATACTCTTCTTGGGATAAAGGAACAGATGACTCGATTTATTTCCGTATCAATAATGATATATATAATAACTCAGACATCTATTTCAAACGCGTATCCCATTTTTGCGCAGCAGGGTTATGAAAATCCACGCGAAGCGACTGGACGAATTGTATGCGCCAATTGCCATTTAGCGAATAAACCAGTGGATATTGAAGTTCCCCAAGCTGTACTTCCTGATACTGTATTCGAAGCAGTTGTTAGAATCCCTTATGATATGCAACTGAAACAAGTTCTTGGTAATGGTAAAAAAGGGGATTTGAATGTGGGGGCTGTTCTTATTTTACCCGAAGGATTCGAATTAGCTCCTCCCGATCGTATTTCTCCTGAGATGAAAGAAAAGATAGGCAATTTATCTTTTCAGAGTTATCGTCCCACTAAAAAAAATATTCTTGTGATAGGTCCTGTTCCTGGTCAAAAATATAGTGAAATTGTCTTTCCGATTCTTTCTCCAGACCCTGCTACGAAAAAAGATGCTCATTTCTTAAAATATCCCATATATGTAGGTGGGAACAGGGGAAGGGGGCAGATTTATCCCGATGGGAGAAAAAGTAACAATACAGTCTATAACGCTTCATCGACGGGTATAGTCACTAAAATTGTACGTAAAGAAAAGGGCGGATACGAAATAACCATAGCTGATACATCGGATGGGCGCCAAGTGGTTGATATTATACCTCGAGGACCAGAGCTTCTTGTTTCAGAGGGGGAATCCATCAAACTTGATCAACCATTAACAAGTAATCCCAATGTGGGGGGCTTTGGTCAGGGGGATGCTGAGATAGTGCTTCAAGATCCATTACGTGTACAAGGTCTTTTATTCTTCTTCGCATCCGTTATTTTGGCACAAATCTTTTTAGTTCTTAAAAAGAAACAGTTTGAAAAGGTTCAATTGTACGAAATGAATTTCTAGATCCGAGAATGCCATCAAGTTGGTAAAAAGTAAAGGCTTGAATCGAGTTTTTCATTTTTCTTGATCGATACAAGATGTACAATCAAGAAAAAAATGTTGTAAAGTCTTTTTTTGTTTGCTTTGTTTATACTGTTTTTTGTGTGATGTCTAGAATTCAATTCATTACTTGTATCCCATTCCTAGTAATTGATAATGGGTATGGGAGGCAAATGGAATACAAGGCAAAGGATAAATGAAAGGAACAAATGTTTCTAGGGGAGATTACTAGTCTTTCTAATCTTTTTTTATTCGACACAAGAAAGGGGATTTTCACCCTTTTTCTTGTGTCTAAATTAAATAAAAATAATTCTTGCTCCTCTTCATCGAGGATTTTTGTTCTTATCTTATTTTCCCGGTCTATTAGAACTTCTTTGTTTAGATTCCTAAGAAGTAGTATATATAGTGAACAAACAAAAAGGGGTGCGTGTTAGCAATTCATTAAGCAAATGAAACTTCTTTAATTATTCTATTTAATTAACTTCAAAAAAATCAAAAAAGACTTTTATTTGAATGTTCCGATTGAAACGAAGATTGTATTTTTACACATATTCAAATTAAAATCTTTATTTATTATCTCATCACAGTTGAAATTTTATAGGATAAGGTTTCATTTATTAGTACAAAAACGCTTTGCAGAATATCTCATCTGTAAAAACCCATATAATATTATATTGTCTATAGGTGCATCAATGGATTCTATTTCTCAAAAACAAGAAACAAAGGAATTAGAGTAGTTTTAAACATCAGATCAGAGCAAAGAATTTGCTTTTTCATTTTTTTATTATGGAATAGATCAAAGTCTCTTGCTATAAGAACTCAGCGGGCCTTACCCCTCGAATGATACTAAAGGGGTAAGGCCCGCTGAGTTCTTACTTTTTCATTTTTACAGTGCAGTTCATCCGATCACTACAGGGATGAGCCCAATCCGGAATATGAACCGTAAAAGAAAACACCTATTGAACCGATCACAAGAATACCAGCTACAGTACCTATCAGCCAAAGAGGAATCCTTCCAGTAGTATCGGCCATTTACCTTGCTTTCCTCCACATTTCATCAAGTGGTCATGCTAGAGACAAAAACAGTCATAGATAGTTATAAGAATGGTACCCTTCCGAATGGTATAATAGAATTTCTACTATTCTCTTTTTTTTTTT-CAATTTCTCAATTGAAGAAATAATTGGAAAATAAAACAGCAAGTACAAAAATGAGTAATAATCCCCAGTATAGACTGGTACGATTCAATTCAACATTTTGTTCATTCGGGTTTGATTGTGTCATAGCTCTATAATTCGGATTAGGTTTATCGTTGGATGAACTGCATTGCTGATATTGACCCCAAAAAAGAAACGGTAGGTACAGCTAGTCCATGAACAGCCAACCATCGCACTGTAAAAATTGGATAGGTTCGATCTATGGTCATTGGGAGCCTCCTAAAAGGATTTACTAAATTCATCGAGTTGTTCCAAAGAATCAAAACGGCCAGTTATTAATGGAATCCCTTGTCGGCTCTCTGTGAAATACTCATTTGGCCGTGGGCTTCCAAACACATCGTAAGCTAAACCCGTACTGACGAATAACCAACCCGCAATGAATAGGGAAGGTATAGTAATGCTATGAATGACCCAGTATCGAATACTGGTAATGATATCAGCAAAAGAACGTTCTCCCGTGCTTCCAGACATGCTGAGCTCCACATATTCTTGTACAGTCAAAAAAGGGAATCGATTCTGTAAAAGATGGGATCAGTAAAGTAAATAGAAAACTACTGATATTTCATCTTTGTAAGATCGTCAATATTGTACCGAAGGTGTATTTAGAGTATACCGAATCAGTATAGCTATCCTTCCTCTGACACAGCAACGCAGTTTCGATAAGTATCAAAACGAAATGCTACATAATTCCTTTCTTTATTGTTCCTTGTATATGGATAACTGTGTCTTATTCAACAGAAAATTCCTGTAATTCATTAGTATAAGGTTTCTATTACTTACTTGAGAATAGAAAGGAATGATTTAAAGTATGAATCGATGGATTCTATTCTACTAGAATAGTCGAACAATTCAATTCATAAATCATTTTTATCATATTCATACAATTCAATTAGATGCGAAATTCATAAACTTAACTCTTTTTCATGGTTAAAAATGATTTATTGTGCTCTAATACTCTTTTTCATTTCAAGTAATTGATTGATCGTACAATACAATGAATGTACTACTATAATACAATAGTAAATAGTACTTGATAAAAGAAAGAGAACAAACAAAAATGGGAACAATCAATATTAATGATSCAACCTTTGTTACAKTAAATCCAAAGCAAGGGTTCCCTTTTTT-AACTGAACCATAAGAAATTCGATGATATGGAAAAACATAACAGAACGTGTAATTAAAAGGAATAATMAAAGTTGCTAGTTTCTGAAGCACTGAAATMAATACAAAATAAAGGTTTGATTTCTTCAATAGATCCTAAGGCGCTCTTTCTCTTTGCAGAAGGTGGTATCAACTACTTTAGACTCATCACCAGTTACACAATGAATCTATGATTTAGAATTGTAGAATCAGTCAGTGTCCTAGTGAATCAATCTATTTTTTCCTTTTTCTGTCTATTTCATTTTATCTTTGTTAGTGCTGTCTATAATGACGGATCGATCAAGAACTTTCAATTGGAACTAATTCTGTCAATTGGTATTTTTTATTACATTACCATCCTATCTCGAGAAATTGAAACTTAGGTAAGTGTTTTATCAGCATATGTAGAAAAAAACATATCTCATTTAGCTTTTTTATGCTTACTATAACTAGTTATTTCGGTTTTCTACTGGCTGCTTCAACTATAACTTCAGCTCTATTCATTGGTTTGAACAAGATCCGACTTATTTGAAATGAATTGAATGAACAAACAATTCATAAAAATAACTATTTTTCTGTGATTCCAAGTATTCCATCGTTCCTTTTCATGGTAATTGTCAATTTTGGGTCATTGAGATTAAGGGATGATTCAGATTAATATTTAGAAATAGATCTTACCTCTTTTTTATCTCCTCAACGAAATCGAAATGATTGAAGTTTTTCTATTTGGAATCGTGTTAGGTCTAATTCCTATTACTTTGGCAGGATTATTCGTAACTGCATATTTACAATACAGACGCGGTGATCAGTTGGATCTTTAATTGAGTAACATTTCTTTTTTTGATTGACCTCCTCTATGCAGGAGGTCAAATTTGAGTTGTAATTCTATTTTATTAAGTGATTTTATTGTTATTCAGCAGAACAAAGAAGAGAATCACGCTCTGTAGGATTTGAACCTACGACATCGGGTTTTGGAGACCCGCGTTCTACCGAACTGAACTAAGAGCGTTTTCTTTTTTTATGACAGAAGGCACAACTGTAAAGAAAAAAATTCTTTTTGTACCTTGAAAAATACATTTTGAATGAAAAATGATGGCTAATTTTAATTGATCTCAATTATCTCAATTACTATTTATTAATATATTAATGAATCCCTTGTTACTGCCCATAGGAAAAGTAATAGGTAGGGATGACAGGATTTGAACCCGTGACATTTTGTACCCAAAACAAACGCGCTACCAAGCTGCGCTACATCCCTTTCTTTCAATTGTTGTACAGTCTCATTGTACAAAAGGCTCGTCTTGTTTTCCACATCATTATTTTCTCCTTTACCCATAAAAAAAATGCAATTTTCTTGCTATTTCATTTCTCCTTTTTGGTCTCATATAATATAAACATTTAAAACCTAAGAAAAGAATAAATATTTATCGGCAATGCTCAGGAGAAAAGAGTCTGTCATCTTATCTCTTTTTTTTTTAAGGACAAGAAAATCTCATCTACTGGTTCATTTGCGTAAAAATACAAGCGATCTTTAACTACAGCATATGATCGTATATGTATTACAATAAAGAAATAAAGAAGGAGGATTTCCAATGCGAGATATAAAAACATATCTCTCTGTGGCACCCGTGCTAAGTACTATATGGTTTGCATCTTTAGCGGGTCTATTGATAGAAATTAATCGTTTCTTCCCAGACGCCTTGTCATTCTAGTTATTGACATCGGAAAAAGAAATAAAATTAAAGATACAAAAAATTGCGACAAATTTCTTCTCCCACTCATTTTTTTTAGTATGGGAAAGAAAAAAAATGATCTTTAGCATCGCATCGAGTGGATCTCTGATGGAATTGGGGAGAGTAGAAATGCGGGTCTCAAGCGGTCTCCCTGCGAAATCATAGAGGATACTTAAATGAAATCGTAGAATTAGGATAAGAATAATTGAATTGTATTTTTAATTATTACATTATAACGAAATCTTTCGTTATAATGTAATAATTAGCTAATGGTAACTTCTATTGATTTTTTAATTTTATGTTCCTTTCTTCTAGAATAGAAGAGTTGAGTCGATCCAAAATCAAAAGAAAGGGGGTTCATGGCGAAGGGTAAAGATGTTAGAGTAAGAGTGATTTTGGAATGTACCAGTTGTGCCCGAAACGGTGTCAATAAAGAATCGCCGGGAATTTCTAGATATATTACTCAAAAGAATCGACACAATACACCCGGTCGATTAGAATTGAGAAAATTTTGTCGTTATTGTTACAAGCATACGATTCATGGGGAAATAAAGAAATAGATTGAACAGAACCGTGGGGGTAACCCCTCTAAAGAGTAGAAATCATATAATAATATATATGTATATAATATACACAAATAAAAAAATACAAATAAAATTCTATTTCGGTCCAATTTAAAATAAATGAAGAAATAGGATTTTATGGATAAGGAATAAACCAAACTATGGATAAATCCAAACAACCTTTTCATAAATCCAAGCGATCTTTTCGTAGGCGTTTGCCCCCAATTGGATCGGGGGATCGAATTGATTATAGAAACATGAGTTTAATTAGTCGATTTATTAGTGAACAAGGAAAAATATTATCTAGACGAGTAAATAGATTGACCTTGAAACAACAACGATTAATTACTATTGCTATAAAACAAGCTCGTATTTTATCTTTGTTACCTTTTCTTAATAATGAGAAACAATTTGAGAGAGCAGAGTCGATTCCTAGAAATACGGGTTTTCGAACCAGAAATAAATAGGCATACTATACTCCACTCCTCAATGGATTCAAAACTTCAATCGGAATTCAACATCAGATCGACGCTTTGTTCGAAAAAGATGTATAATCCAGATTTGATTCTTGTATTCTAAGAAAAAATGGGAGAAGAATAAAGGAATCCTTTTTCAATTGAAACATGCTCGTTCATTCCTACTACTTAATTTCTCTTAATTCTGAATTTCTTTTTATTATATCTTCCCGGAGTTCATTCTCCGGGGAATTTTTTTTTTCAATCATTGTTGCATATTATATA--TTACTTAATAAGATAACCTCTTTTATTTGATAATCTTATTGGAAATCATGTAAAGACTATTTTTATTTGATATAGCTATTTGCGCAAGTATTTTACGATTAAGAACTACTTGCCTCTTATACAGATCATGTATTAATCTACTATAACTATAGGAGAGTTCATTCTCACGAGTTACTGCATTTATCCGAGTAATCCACAAACGACGAAAATCTCTCTTTTTCCTTCCTCTATCTCGATGGCTGGAAACCAAGGCTTTCGTTTTTTGTTGAGTCATTGTTCGAGTAAGTCTTGAATGAGCCCCTCGAAAGGTTGATGTAAATAAACGGGTTTTTGTTCGACGTCTCCGAGCTATATATCCTCGTTTCACTCTGGTCATTGAATCAAATTAAACTTTGATGAATAACTAATTGATTTCAATTCTTTCAGTCATTCTTTTCCCTTCTCCCTATTCATTAATAACAAAACGGATTATTCCAATATATAAAATATAAATTCCAATGGCTTTTGCTGCTATGACCTTCCTAACCACAATTTTTTATTTCGGGTATTTCATCATTTCACCTGAAAATAAGAAAAATTCTACCTATATTAAACTAAATATAAAAAATGATATAAAAAAATAGTGGGTTCCATCGTTTCTATGGTTACTTCTTAAACGGTGAGGTCCTCTCTATACACCGGAGCCCTCTTCCTCATTTACTTAATGTTATTAGTAACTTGTACAGTTCACATTCTTTGGCTCTACCCATGAATTATATAATAATAGGTCTTCTCACAATAAGAGCTATCCATACAGTGACGGCATTTAATTATGAAAGTTGGCTAGGTAGCTGACCCTGTTAGTCCGTTATTTCAAGAATAGTAGCATAATTTTGTTCTTTCTCAAATATCATGCATTTCCCCCGCTTAGTGGATAACTATTTCATTTGCTACCAATGGGGGGTTGTTTTTCATCCCAAATTAAGGTGATTGGATTTGCACCAATAGAAACCATAAATTCTATACACAATAGAGGTATATAATAAATCTTTATTTTTCGTTTAGCTAGTAAAATAAATAATGTTTTTCCATTCTATCCATTGTACTTATTGATATTGGAAAAATGATCTCGTTGATTCGAGTTCATGATCTGAACGAGTCGCACATACACCCTAGTACATGTTCCTCGACGCTGAGGGCATCCTCGAAGAGCGGGAGATTTCGTAACATTTCGGATTGGCTGTCTTGTCTTTCTAATAAGTTGTTTAATAGTTGGCATGTTGAATCATATATATTTTAGAATTGGCTGGTTTAGATCGATCTTAACCTGATGATTAGGAATTATTTCCATTCAATTGAATTAATATTTTATCGGTGTAAAATATTGAATATCAAATAATGGAAAATTGGAATTCCGGTTTGAAATTCATGGATTTATAATTGATACGGGATCTCCAGTATTTTCGACTGCTACAAGATCAACAATGCCATAAGCTTGGGCTTCGGCTGCTGACATAAAAACATCCCTTTCCATGTCTTCGGATATAACCCATAAAGGGTTTCCCGTTCTTTGTACGTAAACCTTTGTAAGGGTTTCGCGAAGTCTCAGTAGCTCTTCCGCTTCCAGGATAAATTCCCCCGTTTGTGTTTCATAAAAAGAACTAGCGGGTTGGTGAATCATAACCCTGATAATATAACATCATGAAAGGTTCTTCTATCTCACATGATTGGTCAAAAGACGGAGATAAAAAAGCCAAGAAGAAAAGATAGAATTGAATGAACAACCGTACAGGCATTTTTTATGCTATGCATACGGCTCTGCAATAGAATTTTCTTTGCCCTT----------AAAGAAAAGAGAGAAACAAAAAGAATCCATTCGATTCAGATTGTTGAATAATCTATTTACCACCCTTCCTTTCGTATTCCTTTGTTAGGAGTTAAAAAAATACTATGATGGTTCTGTTGCTTTATATATTTATCTTATACGTGATTTAGCAATCCCAAGGTTTTTTCTGATCCGATCAAAATAAAAAAAAAAATA-GATCTTGTTTCTTTCATTTTCTTACTCTTTCTTTCATAAATGGTGGAAAGAAACTTTTAGTGTGTAAGAAAAATGGTTTGTGACGCTGAAAGGGGTCTCTGACACATATAATATCAAAATAATAAGACCAAATTCGGAAATAACCCCTGTTTCATACTACTATTTCGATACGTAATCTTGTGTTACGAAAAAACAAAAAAAAAAAGAATTTGTTCGTATCGAACTTAAAGTGCCATGCTATTATTGCTTATTATTCATATTCGATATGGCGAAGGCATAGTCTTTTTTCTTAAATAAAACAAAAAACTCATTGGCGCCAAGCGTGAGGGAATGCTAAACGTTTGGTAATTTCCCCCCCGACCAGAATAAAGGATCCCATTGAAGCGGCTAATCCCATGCAGATTGTATGTACATCTGGTGGGACAAATTGCATAGTGTCGTAAATAGCTATTCCTGGTATTACCCATCCTCCGGGGGAGTTTATAAACAAATAAAGATCCTTAGTATTATCCTCTATACTAAGATATACCATAAGACCAACAAGTTGATTCGAGATCTCGCTATCAACTTCTTGTCCTAAGAAAAGTAATCTTTCTCGATAAAGTCGGTTGATTAGGACAAAATTGTATCCTTTAGGAACCGTACATGCGCCTTTGGGTGCATACGGTTCAAAAAAATTCCGAAAAAGATAATCAATGTGTTGATTTCAACCCCATTTCTTTTTTTGTAACATTTTTTTTAATAGAGGGGCTTGTTCTTCTATTTTTCAAGAAAGGTGGGTTTTGCCGCCTTTCCTCGAAAAAGATTCACTGAACTTACCTTTCATTGATGTATTATTTCATCAAGATTTCAATTCTGATGATATTTTCTTGTTCCTGAATGGGCCTTTAAAATTTTTTAGGTTCATGCTCTACTCCGGGTAACGATTTGCACGAATTCTATTTGCGCATATAGGGCAAATGATATCAGTACCACTCACTTCTTTTTGGTAAGACTTCGTTTTTGTGAACCCATTTTTTCATATTTTCTGCCAAATTATTCGATCTATTTACTATTTCATTAATTGGCAATTTGCTATAACTCCTAGTGTAGAAAAATCATTTATGATACAAGTTCTAATTGTATACATATTACCAATTTGGTATTTTCTGAACGGAGCCTGGATACTTCATTTTATTGTTACAAGCTAACCATAAATCCTTCTAATTTAAATTATTTATCCCCCTAATCAAAATAAATTTSTACTTCGCGCTCCWAATTMTTGATGGTTCAATCCATTTTTCTTGGGCGAAACATMAGATATCTCAGTCGGAAAGAGAATGGATGAATGCCATATGACCCAATATGTCTCACAAGTCGCACTATACGTCAACCCAAACCGCATCTTCCTCTCCAGGACTCCGAAAAGGTACTTTTGGAACACCAATGGGCATTAAATTAAAGAAAAAATTAAGTACTATATTTTACTTTGATGTGGAAACGTAATAATTAATTGTCTTCAGAATTTGTATTTGACTTTTGTTTATCCTATTTTATATATGTTTATATATGGATTTTATACATAGATTGTAAGCATAGAGGAAGACAGAATGAATAAAGAAAAATTCTGACGAATAAATCGTTTGAATGATAAACAAGTATTTATGCCTTGGTTCCTCAAAAATGAAACCAATCCCCATTGCGTATTGCTACTTATCGGGTATAGAATAGATCTGCTTCTATTTGTTCCCACGAACAGAATTGTTCTTTTTTTTTCGAATGGAACGAAATAAATAGTAATTCTTACCCATAGACAATCTATGGAAAAGGGGGTTAGGTACTATAGTATATAGTTTCGTTTTTCCAATGCGATAAAGTTACATAGTGTCTATTTMTCTTTGATAAAGAGGTATTTCCATGGGTTTGCCTTGGTATCGTGTTCATACGGTTGTTTTGAATGATCCCGGTCGGTTACTTTCTGTCCATATAATGCATACAGCTTTAGTTGCTGGTTGGGCCGGTTCAATGGCTCTATACGAATTAGCGGTTTTTGACCCCTCTGACCCTGTTCTTGATCCGATGTGGAGACAGGGTATGTTTGTTATACCTTTCATGACTCGTCTAGGAATAACTAATTCATGGGGCGGTTGGAGTATTACAGGGGGGACTGTMACAAATCCGGGTATTTGGAGTTACGAAGGTGTGGCAGGGGCACATATTGTGTTTTCTGGTTTGTGCTTTTTGGCAGCTATCTGGCATTGGGTGTATTGGGACCTAGAAATATTCTGCGATGAACGTACAGGAAAACCCTCTTTAGATTTGCCAAAAATCTTTGGAATTCATTTATTTCTTTCAGGAGTCGCTTGCTTCGGTTTTGGCGCATTTCATGTAACCGGTTTGTATGGTCCTGGAATATGGGTATCAGATCCTTATGGGCTAACTGGAAAAGTACAACCTGTAAATCCTGCGTGGGGCGCGGAAGGTTTTGATCCCTTTGTTCCTGGGGGAATAGCTTCTCATCATATTGCAGCGGGTACATTGGGCATATTAGCGGGCCTATTCCATCTTAGTGTCCGTCCGCCTCAACGTTTATACAAAGGATTACGTATGGGAAATATTGAAACCGTACTTTCCAGTAGTATCGCAGCTGTCTTTTTTGCAGCTTTCGTTGTTGCTGGAACGATGTGGTATGGTTCAGCAACTACCCCGATCGAATTATTTGGTCCGACTCGTTATCAGTGGGATCAGGGATATTTCCAGCAAGAAATATATCGAAGAGTTGGCGCTGGGTTGGCCGAAAATCTGAGTTTATCAGAAGCTTGGTCTAAAATTCCCGAAAAATTAGCTTTTTATGATTATATCGGTAATAATCCAGCAAAAGGGGGATTATTCAGAGCCGGCTCAATGGACAATGGAGATGGAATAGCTGTTGGTTGGTTAGGGCATCCCGTCTTTCGAGATAAAGAAGGCCACGAGCTTTTTGTACGTCGTATGCCTACTTTTTTTGAAACATTTCCGGTAGTTTTGGTAGACGGAGACGGAATTGTGAGAGCCGATGTTCCCTTTAGAAGGGCAGAATCAAAATATAGTGTCGAACAAGTAGGTGTAACTGTTGAGTTCTATGGTGGCGAACTCAATGGAGTCAGTTATAGCGATCCGGCTACTGTGAAAAAATATGCTAGACGCGCTCAATTGGGGGAAATTTTTGAATTGGATCGGGCTACTTTGAAATCGGATGGTGTTTTTCGTAGTAGTCCAAGGGGCTGGTTCACTTTTGGGCATGCTACATTTGCTTTGCTCTTCTTTTTTGGACACATTTGGCATGGTGCTAGAACCTTGTTCCGAGATGTTTTTGCTGGTATTGATCCAGATTTGGATGCTCAAGTGGAATTTGGAACATTCCAAAAACTTGGGGATCCAACTACAAAGAGACAGGCAGTCTGATATAACATGGTTCTGACCAATATTTTATACTTTACATAAAGTGCCGGATCAATTTGGTTTGGAATTATCCCTTTTTATTTGACTCTTTTCCCTTTTTTTTATCTGGTAAATGATCGTATCCCCAATGAATAGGTGTGGAAGCTATAATTGTAAACCACGATCGAATCTATGGAAGCATTGGTTTATACATTTCTGTTAGTCTCTACTTTAGGGATAATTTTTTTCGCTATCTTTTTTCGAGAACCACCTAAGGTTCCAACTAAAAAATGAAATAATTTTTCATTATCTCAATTGAAGTAATAAGCCTCCCATATTGGGAGGCTTATTACTTCAATGAACTAGTCTCCGTGTTCCTCGAATGGATCTCTTAGTTGTTGAGAGGGTTGCCCAAAAGCGGTATATAAGGCATACCCAGTMAAACTTACAAGTAAACCAGATATGAAGATGGCGACTAGAGTTGCTGTTTCCATTATTAACTAATTTCAAGATCGCGGTGGATCTATAACTATACTAAGATCATTTATTTACAACTACAACAAAATAGTATACAAAGTCAACAGATCTCAACTAATAAATGAAATAGAATTTATGGCTACACAAAGCGTTGAGGGCAGTTCTAGGTCTGGACCAAGACGAACTGTTGTAGGGGATTTATTGAAACCATTGAATTCCGAATATGGTAAAGTAGCTCCGGGCTGGGGGACTACTCCATTTATGGGGGTTGCAATGGCTTTATTTGCAGTATTCCTATCTATTATTTTGGAAATTTATAATTCTTCCGTTTTATTGGATGGAATTTCAGTGAATTAGATTTGATTTATAAGAATTATGAAGTCCTATTTTTTCGATAAAAAAAATTCTTAGAACTCGGATTTCTAGGACGTTCTGGTAGTTCGACCGTGAAATTCCTTTGTTTCGGTATTTCCGGAATATGAGTGTGTGACTTGTTATAATTGATCCTATTGATAATACAGAGAATGGATCTGTCATCTTGATAGAGATGATTCTACCTCGTCGGATACTTATATTTATAGTAATATCTGGAGCACGGAAGGGGTATGGTATATAGAATATATCAAGAAAAGAAATATTTGAACTATGATTCATACCTATTATTTATTCCTATTCAGACCTCGTAACCGGACTAAAAAAAATGAACAAAAACAAGAGAAAAGGGGTAGATTGCCTAAATAAAATGCCTTTTCTTCCTTCAAAATCATGAATGTTTTCTCTGAATTTTGTTGAGTTGTTACATTTAGTCCAGTTATTGAATAAGTGATGGTCAAACGGTTCTTACTCAGAGAGTCTTTGAACTTAATTTGTAACTTTGTTAAATCATCGGGGTTATCGTATGAATCTGAAGTTTTAATTGATTCATAGGGTCTCAACAAGAGAATTCCTATCAATAGTAAAACAATAAATAAATAGTCAATTTGACTTAGGCAAAAAAACAAGACAAATAACATATAGATAGGGGAAAAGAAGACTCAAGAGGCCTATAACAATATAAAGAAAGACAAATGAGCCGACTTGATATTGGCATTATCATCGCAAAGAAAAGATTCCGGATTTTTATTTTTTCGTATTTTTGGGACAGATGGAATCAAGTATCTAATAAGTTTCCAATTTTATATATTACATATCCGTTGCAACCAGTATTTGTGTGTTTCTGCTTGAGCCGTACGAGATGAAATTTTCATATACGGTTCTCAGAGGGGGGG-TTACCTATCTCAATAAAGTATATGATTGGTTTGAAGAACGTCTAGAGATTCAGGCGATTGCAGATGATATAACTAGTAAATATGTTCCTCCTCATGTCAACATATTTTATTGCTTAGGGGGAATCACACTCACTTGTTTTTTAGTACAAGTAGCTACAGGTTTTGCTATGACTTTTTACTACCGTCCAACCGTTACAGAGGCTTTTTCTTCTGTTCAATACATAATGACTGAGGTCAACTTTGGTTGGCTAATTCGATCAGTTCATCGATGGTCGGCAAGTATGATGGTTCTAATGATGATTTTGCACGTATTTCGTGTATATCTCACGGGTGGGTTTAAAAAACCCCGCGAATTAACTTGGGTTACGGGTGTAGTTTTGGGTGTATTAACTGCATCTTTTGGTGTAACTGGTTATTCCTTACCTTGGGACCAAATTGGTTATTGGGCAGTAAAAATTGTAACAGGTGTACCTGAAGCTATTCCTGTAATAGGATCGCCTTTGGTAGAATTATTGCGTGGAAGTGCTAGTGTAGGTCAATCCACTTTAACCCGTTTTTATAGTTTACACACTTTTGTATTGCCTCTTCTTACTTCCGTATTTATGTTAATGCATTTCCTAATGATACGTAAGCAGGGTATTTCCGGTCCTTTATAAGTATTTTTCATAAAAAAATAAGACGGATCGATTATAGATATTGATAATGGGTTATATATTTTTTATTTCGGAGAGGAACAATAGTATTTCATTGCTACAAATATGGATTATTGAAAAGAATAAGACATATTATTTGGATATTTCTCTTCAACCCCGAAGTATTTTTTATTTGATACTTTGATACAAATAGTTGAAGTGGATTCTCCGAAGAGAAAATGGATTATGGGAGTGTGTGACTTGAACTATTGATAGGGCTATGCGGATATATGATTTGATCTGCCACATTGGAAATCACAACGAAATGTGTCTCCGCATCCAATCAACACGTAAGTCTTCCTACGTATACGTAGCAGAGGATAGGCTGGTTTGCTTAAGGAGAATTCTTTCTATGATTATACCTGAATTCGTGTAATGCATGAAGAGGCTCCGTAAGATCCCGTAGAGTAAGTGATTCAGCATCATCCAAATGATGTTATATCTATTACATMTTTMTTTATAGTATGGAAATGCATTCATTTCCTTTGCATTRAYCCAGATCCATGATACTATCGGAGTGAAATAGGGGATCTAAGGAAGAATAGAGRCTAGACTATATTAGTMASAAGTMAATCCTTTGTATGTMAAAAGACTCGAGATAACATACCAATTACAAGCCATGAGACAACCCAAAAAGCATTTGATCACGGTCAAATTTMTAAGTCGACTTGGGTGTTGAGCATTTACTCGTAAGAACTGAATTCACAATGAATAGTTGGAACTCCGGAAAATAGAATCCAGTMAATCTTTTCTTAGATGTAGTCATTATATTCGTGTGGATATAGATGAAATCGTTTTTKATATGGATCTATTTTTGTCATTCTTTTGATTTTSGTTTTGCTCGAGCCGGATGATGAAAAATTATCATGTCCGGTTCCCTCGGGGGATGAATACATAATAATTCACCTATCCCAATAACAAAGAAACCAGATTTGAATGATCCTGTATTAAGAGCTAAATTGGCTAAAGGAATGGGACATAATTATTACGGGGAACCGGCGTGGCCTAATGACCTTTTATATATTTTTCCGGTAGTAATTTTAGGTACTATAGCATGTAACGTAGGCTTAGCAGTTCTAGAACCGTCAATGATTGGTGAACCCGCGGATCCTTTTGCAACTCCTTTGGAAATATTACCCGAATGGTACTTCTTTCCTGTATTTCAAATACTTCGTACAGTACCAAATAAGTTATTAGGTGTTCTTTTAATGGCTTCAGTACCATTAGGATTATTGACAGTACCCTTTTTGGAGAATGTCAATAAATTCCAAAATCCGTTTCGTCGTCCAGTAGCTACAACTGTTTTTTTGATTGGTACTGCAGTCGCACTTTGGTTAGGTATTGGGGCAACATTACCTATTGATAAATCTTTGACTTTAGGTCTTTTTTAAATTGATTCCATTGTGACATCATGTGGGTATCTAGGGAATAGTTCCTTTAAAGTGAATTTTCCCTAGATACATTCCATTTTTGATTTTCTTATGAATTAATTCTGCGAATATATTATACGGATCGTGTTAAAAATCAAAAAACAATTTTTTCTTTTTTTT---CTTTATCCTTAGAAAATAGAGAGAAAATCAAGAAAAGGATGAAATAATTGCAATGAATTTAAGATGAAATTTTATTTTTAGGTAAATGAATTGCGAAACGCTTTTGTAGAATACTCAATATTTCTTTTACATCTTCTGGGCGAAAATATTCCATTTTCAGAAGATCTTCTTGACTGTTACTCAAAAGGTCCAATAATGTATGTATATTGGATCTTTTGAGACAATTATAGGTTCTGGGAGGCAATTCTAATTGATCAATAAAAATATATTTCAATGCAGTTCCTTTTTGATTTTTCTTTAGATTAGATAATCTATCATGAAAGGGAAAAAGGGGTAAAGTAAATTTGTTTTTATTTTCCTCAAAATTAGTGTTTTCCTCCTCCGCATGTAGAAAAGGAATAAATAAATCAATCAAATTACGAGAAGCCTCATAAAGTGCTTCTTTTGGAGTGAAACTCCCATTTGTCCATATTTCGAGAAAAAGGATCTCTTGTTTTTCATTCCCATTTCCATAGGAATAAATACTATGATTCACATTTCGAACAGGCATGGATACAGCATCTATAGGATAACTTCCATCTTGGGAGTGATTTGTGGATTTTATACGATATCCACGATCTCTCTTGATTTGTAATTCAATACGCAACTCAACGGGTTCCGTGAGGTTAGCTATATGTTGTGTAGTGTCAACTACTTCCACAGACGGCGGTGAGATGATATCTTGAGCAGTTACGCATTTTGGACCTTTGACGCAAATGAATGCGTCTCGAACTCCATACAAATTACTTCTCAATACAATTTCTTTCAAATTTAGTAAAATTTCATTTACAGATTCTTCAATACCCGGTATCGTCGAATATTCATGTGGTACCTTCTCAAATTTTGCATGTGTGATACACGTCCCTTCTATTTCTCCAAGTAAAACCCTTCGCATAGCAATACCTATAGTATCGGCTTGGCCTTTCATAAGTGGGGACAGAATGAAACGCCCATAATAAAGACGTTTACTGTCTATTCTTGATTCAACGCACTTCCACTGTAGTGTTCGAGTGGATCCTGCTACTTCCTCTCGAACCATACTAATATATTATGATTTAGATTGGTGAATCATTTCTTTCTCTTGAAATCCGTTCCATTCCTATTTTTATACACGCCTTTTTTTAGGGGGTCTACATCCATTGTGTGGCATAGGGGTTACATCGCGTACAAAACTTAATAGTATACCACTTCTACGAATAGCTCGTAATGCTGCATCTCTTCCGAGACCGGGGCCCTTTATCATAACTTCTGCTCGTTGCATACCCTGATCCACCACAGTACGAATAGCGTTTATTGCTGCAGCTTGAGCGGCAAAGGGTGTCCCCCTTCTTGTGCCTTTGAATCCAGAAGTACCGGCGGAGGACCAAGAAACCACCCGGCCTCGTACATCTGTAACAGTTACAATGGTATTATGGAAACTCGCTTGCACATGAATAACTCCCTTTGGTATTCTACGTCCATTTTTACGCGAACCAATACGTCCATTCCCACGTGAACCAATTCTTGGTATAGGTTTTGTCATATTTTATCATCTCATAAATAGGAGTCAGAAATATACGGAGATATCCATTTCATGTTAAAAATCTTTGATCGTTTATTTATTTTTGACTTACATTAGTGCTTCCTTTAGCTTTAGAAAGTGAGTTCCTTTTAAGAAATATTATCCTTGTCTCTGTTTATGTTTCGGATTGGAACAAATCACTATAATGCGCCCTCTCCTACGAATCAGTCGACATTTTTCACAAATTTTACGAACAGAAGCTCTTATTTTCATATTTATGATTCCCTATATTTTCTTTTGAATTCTGAATCTACTTCTTGGAAGAAAAAAATCCCTTTAATTTTGGAACCCCGAATTCTATGCCCATGAGGGGGATAGTAAAAAAATACCTAATCGCTATCGCTCGAATCTTTGTTGCGAAGTCTATAAATTATACGTCCTCTGGTTGAATCATAACGACTTACTTCGATTTTGACTCTATCCCCCGGTAGTATGCGTATAAAACTGCGTCGGATCCTCCCCGAAACATAACCTAGAATTAGATCCTCATTATCTAAACGGACCCGGAACATACCATTGGGAAGCGATTCAGTAATTAAACCCTCATGAATCAATTTTTGTTCTTTCATTCTGGGCGACCCCCCCTGCAAGTATCAACTAATGGAGGAGTAATCATAGAACTTACCCTTCCTTTTTTTTCACCGGTAATAAGTTACAGATCAAATTAGGATGCCAGAGGAGAGGGATCAACATATATATATATGACACAACATTTCTCCCCCAATTCGTTTTAGTCGGGCTTCTCGATCTGTCATTATACCTTGAGAAGTGGAAAGAATTGCAATTCCCATTCCACCTAAAATCTTAGGAATTCGTTGATAGTTAGAATAAATTCGTAGACCGGGTCGGCTGATACGTTTTAAAATAGTTTTATGTATACCTTTCCTAGTCCTTTTATGTCGTAGGGTTGAAACCAAGAAATATTTGTTATTTTCTCGATGTTTTCTAACGTTTTCAATAAAACCCTCTTGTAGAAGTATTTTAACAATGTTTTCCGTTATATTGGTAGACGTTATTCGAACCGTTTCCTTTTTATCCATATCAGCATTTCTTATCGAGGTTATTATCTCGGCAATAGTGTCTCTACCCATGATGAACTAGAATTATTGTTGTCCTCTAATTTTGATATAATCAACATGTTTTTTAGGAATTATTAAAAGTATATACTTGAGATATAATCTACTAATGGATCTATTTCATATTGATCATTTTCGATACCCTAGTATATCATAATTTTATCTAATTTATAATACCTCGGGGGCTAATGAGACTATTTTTGTGAAATTCAACTGTCTCAATTCTCGAGCAATCGCACCAAAAACCCGAGTCCCCTTTGGGTTTCCTTCTTGATCGATGACAACTGCTGCATTGTCATCATATCGTATTATCATACCGTTGTCACGTTTAAGTTCTTTACGTGTACGTACAATTACAGCTCTAATTACTTCTGATCTTTCTAGAGGCATATTGGGTACTGCTTCCTTAATTACAGCAACAATAACGTCACCAATATGAGCATATTGGCGATTACTAGCCCCTAAGATTCGAATACACATCAATTCTCTAGCCCCGCTGTTATCCGCTACATTCAAAAGGGTCTGAGGTTGAATCATATCATTATTTTTTGTTTTTATCCGCTCTTTCAATGCAAAGAGTAAAGAAAAAAA-GAAATATTATGTGTCCAGAAATCAAAAAATCCCTTTTTTTCATCCTTAACATACCTTTGGTTCTACATTCTTACCTATCGCGCAATAACAAATTGAGTTCGTATAGGCATTTTGCACGCAGCTATTGACATAGCTGCTTTAGCTACGGTTTCTGATACTCCAACCATTTCATAAAGTATTCGACCAGGTTTAACAACGCTTACCCAATATTCGGGGGACCCCTTCCCCGAACCCATACGTGTTTCTGCTGGTCTTAGTGTAACAGGTTTGTCGGGAAATATGCGTACCCATATTTTTCCGCCGCGGCGTGCATATCGTGTCATTGCTCTTCGCCCTGCTTCTATTTGTCTAGCTGTAATCCAAGCGGGTTCAAGTGCCTGAAGAGCATATCTTCCGAAACTAATACGATTGCCTCGGGAAGATATTCCTTTCATTCTTCCTCTATGTTGTTTACGGAATCTGGTTCTTTTGGGGTTATAGTTGATGGTTATTTCTCAATTCCATCTCTACTGCAGAACTGGACATGAGAGTTTCTTCTCATCCAGCTCCTCGCGAATGAAMTCAAAATAATGTAMTAATATKACTATTACATATAMTTAKTATATAAATATATTTGATTTCATAAATAATTTAACAATTTTAAATAATGAAATTATTGATGAAAAAATTATTTAGTAAGAATAAAATGTTAAAATCATGGCATTTATAAGAAGAAGTTCTATTTGTATTGTATATATATATATATATAAACTAGTTAGACTATAGTTAGATGTCCATTTATMMATTTTTATTTTAMTTTATTCTTCTTTGATTCTCATTTTTTTCTTTATTGAATCACACWMATTTTGTAACTTAGTAAMTMAATATMWGASTTTCGCGGGCGAATATTGACTCTTTTTTGCTTCATTCGTGGAGGTCAACTCAGACTATGACCACTCAGAATAAATGGSTTCCTGGTTCATTCCGCCATCCTTCCCAATKMATTMTTWGGATTCCTTTTCCATAGAATCTTATGCAGTCATGGGTTCCGTCGTTCCTATAGCTTTTTTAGTAATGGTTAGGCCTGAATTTGGCAATGGAGCTACCAACKMWMTTTSTTTCTGAGTCAATCACCTCWGTTTCTATTAACCCGGGCTCTTTACTATAAGTATTGATGCTTTATCACATTGCTTTTTCCGAGATGACTCATAGACCATACATATTGGAATTGTATTTGTATTCTAGATATTTTTCTTCTCTCTTTCTATCACCTTTCCATTTATCTACATCCCTTTGTTTCATAATCGAATTTAATTGGATTTATCATAATCCCATTTTTTATGGAATAAAATTTCAGTTGCTACAACTAGATGATCAATACATCATATAGTGACTGTTTTGTGGGATGTCGACAATACGAAGCAATAAGTTAGTTTTTAGTTTCTATAGTTATTAGTCTATAGTTCTATAGTGCAGGGGCCCTTTTTTTGAATCCCAACTCTAACTAAAGAAGAAACCAACGAGTCACACACTAAGCATAGCAATTTTACCAATTGAAATGGTCAATCAAATTTTTATTTAACCCTATAGAAATAAAATGAGTATTTATTGTTTGTTCATTTTTGATTGAATAGAGGGAAAAAGAATGAAAATTTGTTCATTTTTTGGTTCTATCACTAGATAGAATAAGAAGAGCAAGACAAATAAAAAGGGGTTCATTATATTATTTTATTATTCTTCGTCTACAAATATCCAAATTTTGATGCCCAACACTCCATAGATAGTTCGAACTGTATAGGAACAATAATCAATTTTAGCACGAATGGTCTGTAGGGGAACTCTTCCCTCTCTAATCCATTCAACACGAGCAATTTCTTTTCCGTCAATACGCCCTGCGATTTGTATTTGAATTCCTTTTGTATCTGTTTGTTCAGTTAATTCAATAGCTTTTTTCATTGCTTTTCGAAAGGAAACTCTATTTTTTAACTGTAAAGCTATATATTCCGCAAGAATATTAGGTTGTCCATAAGGTTTTTCAATTCGTGTGATAGCAATGTTGAGCCTTCGGTTCACAGAATTTAACTTATTTTGTACATTTGTCTGTAATTCTTCAATTCCTCCCGTTCGGCTCTCTAGTAATAAATTTGGAAACCCGATATAGATTGTGACCTGGATTAAATCTATTCTTTTTTGAATTCCTATACGGGCAATTCCTTCAAAACCCGAGGATATTCTCATATTTTTTTGCACATAATTCTTGATACAGTCTCGTATTTTTTCATCCTCTTGGAGACCCGCGGAAAAGTTTTTTGGTTGTGCGAACCAAAAGGAATGATGACTTTGAGTTGTACCAAGTCTGAAACCGAGTGGATTTATTTTTTGTCCCATATTTTTTATTATACTATCTTTTCATCCATATGTTATTTTTAAATATGAATCTAAATTTTTAATTTCTATAAAAATTATTTAGATTTATCCTTCAGTACAATTGTTATATGACATGTGGGTTTTTTTATTGGATAACTACGTCCTCGAGCCCGGGGTCTTAACCTTTTCAGAATAGGGCCCCCATTGACTTCGGCTTTACTAATAAATAAATCAGCTTCGTTCAAACCCATATTATGACTAGCATTTGCTGCTGCAGAATAAACCAATTTTAAAATGGGATAAGAGGCTCGATAAGGCATGAGTTCCAGTATCATAAGTGTTTCTTCATAGGAACGCCCGCGAATTTGATCAATTACTCTTCGGGCTTTGAAAACAGACATATGTATATGTTGAGCTAAAACTTTAACTTCTGTGCCCGATCTATTCGAGTTCTTCTTTATCATAAGGTTAGTTTTATCATAAGGTTAGTTACCCCCCATCAATGGGTGATGAGAAATTATTGTATTATTTTTGTTCTATAATGACTCTACTTAATTACAGTTATTCTACTTAAATATAAATTGTTAATACTTAACCTAATATATATATTCCGTATATTATTCCATTCCATTATTTTATTACTAATTAAGAAAAGTTATTCATTATTATTTTATTAATTAGTAATAAAATAGTTAACTAATTTATTATTAATTTACATTCTAATTTACATTTTTTTTCTTTCTTTATTACTTTTGGTTATATTTGTACTCTTTTATATCTATTCTTAGATTTTATATATATATTTTCTATTTCGTTTTTATTTAATAGAAATTCAAATATAATAGAAAAAAAAAATTAACGACGAGATTTATTATCGTTTTTTGCATGTCTACCAAAAGTGCGAGTAGGCGCGAATTCTCCCAATTTATGACCTACCATACGATCTGTTATATAAATGGGTAAATGCTCTTTTCCATTATGAATAGCAATTGTATGCCCGATCATTGTGGGTATAATGGTGGATGCTCTGGACCAAGTTACTATTATTTCTTTTTCCTCCTTCATATTAAGTTTTTCAATTTTTCCCAATAAATGATTAGCCACAAAAGGATTTTTTTTTAGTGAACGTGCCACAATTGATAACTCCTTTTTTTTT-CTAAAAATATAACTACCAATTTCAAATTCCAAAAATTCAATTTTCAATATTCTTATTTACGGCGACGAAGAATAAAACGATCACTATATTTTTTCCTTTTCCTACTTCTTCTTCCAAGTGTAGGATAACCCCAAGGGGTCATAGGTTTTTTTCTACCAATTGGGGCTCTCCCTTCACCGCCCCCATGGGGGTGGTCTACAGGGTTCATAACGACTCCTCTTACTACAGGACGTTTACCTAGCCAACACTTAGATCCGGCTCTACCCAAACTTTTTTGGTTCACCCCAACATTACCCACTTGTCCGACTGTTGCTAAGCAGTTTTTGGATATTAAACGGACCTCTCCAGATGGTAATCTTAATGTGGCCGATTTACCCTCTTTTGCAATCAGTTTCGCTACAGCACCTGCTGCTCTAGCTAATTGTCCACCCTTTCCAAGTGTGATTTCTATGTTATGTATGGCCGTGCCTAAGGGCATATCGGTTGAAGTGGATTCTTCTTTTTTATCAATCAAAACCCCTTCCCAAACTGTACAAGCTTCTTCCAAAGCATACGGCTTTCTAGATGTATATGATGATATCTAGACAGATAGATCTTATATGAATCGTATGATGAAGTACCATATGAGTGGATATATAGGAATCCAAATCCGCCGAATCGCTCATGTTATGATCTTCTACATCCTAGGTCTCCTCGTTCCGTCATCTGGCTTATGTTCTTCATGTAGCATTCAGACCGAATGACTCTATGAAATTACGTCGATACTTCCACATATTACGGGTAACGTAGGAGACATCTCTATTTTTCGCCGGGGGATCCTTATACACTGCTTAGCTTTCAATTCGCCTCTGACCATCAAATTAAATGTGAATAACCCGTCTTCCTCTCTTTGAAACAAGGAGCGCTTCCGGTTCTGTCCGTGCTTCAAACAATTTTGTCTTCTCCATATTACCATATCTCTAGAGTCAATAATTTTCTATGAAGAACTACTGAACTCAATCACTTGCTGCCGTTACTCAACAGTTTTCTGTTGAGGTCTATCCCGTGGAGGTACTCCAATTGGATCAGTGATCGATTTCTAGGTTTCGTCGTAAACCTAATTGGTTACTTCCAATTACGTAAATCAATAGTTCAAACCGCACTCAAAGGTAGGGCATTTCCCATTGCTATAGGAACTTCTGTACCAGAAATAATGGTATCTCCAATTATAGCCCCTCTGGGATGTAAAATATATCTCTTCTCACCATCCCCATAGTGTATGAGACAAATGTATGCATTTCGATTAGGGTCGTATTCTATGGTTACGATTCTACCAGATATGTCTTTTTCATTCCGTCGAAAATCGATTTTACGATATAGACGCTTATGACCTCCCCCTCTATGCCTTGCGGTAATGATTCCTCTGGCATTACGACCTTTACCACAACGATGCTGTCCATAAATCAAATTATTTCGTGGATTGGATTTCCTGTCTACGGCTCCGTTGCGTGTGCTCGGGGTAGAAGTTTTGTATAAATGTATCGCCATGTTATTAAGTATTTTGCTTTAAGTTCTTTTCTCTATAA-----GAGGTGGAATAGAATAACCCGGTTGAAGCGTAATGATCATACGTCTGTAATTGGAATGCATTGTATGTCCCATAATAGGTCCCATTCTTCTACCCTTTCCGGGGAGTCGATGACTATTCATAGCTATTACCTTGACACCAAAGAAGAGTTCGACCCAATGCTTTATTTCTGTCCTAGTTGATCCTGATTCGACATTAGAAGTATATTGATTGTTCCCCAATAACCGAATACTTTTTTCTGTAAATACTGCATATTTGATTCCATCCATAAATCCATTTTCTTCCCTATAAGTTCCAGTATCGATAAGAATTGTAATTCTTATTGTTCATATGTTATGGTATGAATATACCATACCAATTAATTCCTTATGTATGGATGATGAGATTTCATTAATATAAATAGTAATACAGAGCCAATTCCAATAGACTTATTGAACGTTCCCATTGGCGTGCATCCAGCAGGAATTGAACCTACGAATTTGCCAATTATGAGTTGGGCGCTTTAACCATTCAGCCATGGATGCTTAACAGGGATCATCGTACATCGTGAATATGAATAACCAAATTCGAATTGAAATGAAATCTTTAGGAGGAATCAATGAAACGACATCAATTCAAACCCTGGATCCTCGAATTGAGAGAGATATTGAGAGAAATCAAGAATTCTCACTATTTCTTAGATTCATGGATCAAATTCCATTCAGTGGGATCTTTCACTCCCATTTTTTTCCACCAAGAACGTTTTATGAAACTCTTTGACCCCCGAATTTTAAGTATCCTACTTTCACGCGATTCACAGGGTTCAACAAGCAATCCATATTTCACGATCAAAGGTGTAGTACTGCTTGTAGTAGCGGTCCTTATATCTCGTATTAACAATCGAAAGATGGTCGAAAGAAAAAATCTCTATTTGATGGGGCTTCTTCCTATACCTATGAATTCCATTGGACCCAGAAATGAGACATTGGAAGAATCTTTTTGGTCTTCCAATATCAATAGGTTGATTGTTTCGCTCCTGCATCTTCCAAAGGGGAAAAAGATTTCTGAGAGTTCTTTCATGGATCCGCAAGAGAGTACTTGGGTTCTCCCAATAAATAAAAGAAATCCAAAGTGTATCATGCCTGAATCTAACCGGGGTTCGCGGTGGTGGAGGAACCGGGTCGGAAAAAAGAGGGATTCTAGTTGTAATATATCGAATGAAACCGTAGCTGGAATTGAGATCTCATTCAAAGAGAAAGATAGCAAATCTATGGAGTTTCTTTTTTTATCTTATACGGATGATCCGATCCGCAAGGACCATGATTGGGAATTGTTGGATCGTCTTTCTCCGAGGAAGAATCAGCACGAATCGGATTTTTTGAGGAAGGTATCGAGAGAGAATTGGATTTGGTTAGACAATGTGTGGTTGGTAAACAAGGATCCATTTTTTAGCAAGGTACGGAATGTATCGTCAAATATTCAATATGATTCCACAGGATCCATTTTCGTTCAAGTAACGGATTCTAGCCAATTGAAAGGATCTTCTGATCAATCCAGAGATCATTTCGATTCCATTAGAAATGAGGATTCAGAATATCACAAATTGATCGATCAAACCGAGATTCTGCAACTAAAAGAAAGATCGATTCTTTGGGATCCTTCCTTTCTTCAAACGGAACGAACAGAAATAGAATCAGATCGATTCCCGAAATTCCTTTTTGGATCTTCCTCAATGTCTCAGCTATTCACGGAAGGTGAGAAGCAGATGAATAATCATCCGCTTCCGGAAGAAACCGAAGAATTTCTTCGGAATCCCACAAGATCAATTCGTTCTTTTTTCTCTGACAAATGGTCAGAACTTCATCTGGGTTCGAATCCTACTGAGGGGTCCACTAGAGATCAGAAATTTTTGAAGAAAAAACAAGATGTTTCTTTTGTCCCTTTCAGGCGATCGGAAAATAAAGAAATGGTTGATATATTCAAGATAATTACGTATTTACAAAATACCGTCTCAATTCATCCTATTTCATCAGATCGGGGATGTGATATGGTTCCGAAGGATGAACTAGATATAGAGAGTTCCAATAAGATTTCATTCTTGAACAAAAATCCATTTTTGGGTTTCTTTCATCTATTCCATGACCGGAACAAAGGGGGATACACGTTACGCCACGATTTGGAATCAGAAGAGAGATTTCAAGAAATGGCAGATCTATTCACTCTATCAATAACCGAGCCGGATCTGGTGTATCATAGGGGATTCGCCTTTTCTATTGATTCCTACGGATTGGATCAACAAAAATTATTGAATGGGTCCAGAGATGAATCGAAAAAGAAATCTTTATTGGTTCTACCCCCTCTTTTTTATGAAGAGAATGAATCTTTTTATCGAAGGATCAGAAAAAAAGGGGTCCGGATCCACTGTGGGAATGATTTGGAAGATCCAAAACGAAAAATAGTGCTATTTGCTAGCAACAAGATCATGGAGGCAGTCAATCAATATGGAGGATTGATCCGAAATCTGATTCAAATCCAATATAGCACCGGTGAATACATAAGAAATGTATCGAATCGATTCTTTTTAATGAATCGATCCTTCGAATATGGAATTCCAAGGGATCGGATAGGAAATGATACTCTGAATCATATAACTATAATGAAATATACGATCAACCGACATTTATCGAATTTGAAAAAGAGTCAGAAGAAATGGTTTGATCCTCTTATTTCTCGAACCGAGAGATCCATGAATCGGGATCCTGATGCATATAGATACAAATGGTCCAATGGGAGCAAGAATTTCCAGGAACATTTGGAACATTTCGTTTCTGAACAGAAGAACCGTTTTCAAGTAGTGTTCGATCGATTACGTATTAATCAATATTCGATTGATTGGTCCGAGGCTATCGACAAAGAAGATTTGTCTAAGTCACTTCGTTTCTTTTTGTCTAAGTCACTTCTCTTTTTGTCCAAGTCACTTCTCTTTTTGTCCAAGTCACTTCCTTTTTTCTTTGTGAGTATCGGAAATATTCCCATTCATAGGTCCGAGATTCAGATCTATGAATTGAAAGACCCGAATGATCAACCCCGCAATCAGTTATTAGAATCAATAGGTGTTCAAATTGTTCATTTGAATAAATGGAAACCCTTATTATTGGATGATCATGATACTTCCCAAAGACCGAAATTCTTGATCAATGGAGGAACAATATTACCATTTTTGTTCAATAAGATACCAAAGTGGATGATTGACTCATTCCATACTAGAAATAATCGCAGGAAATCCTTTGATAACACGGATTCCTATTTCTCAATGATATCCCACGATCGAAACAATTGGTTGAATCCCGTGAAACCATTTCATAGAAGTTCATTGATATCTTCTTTTTATAAAGCAAATCGACTTCGATTTTTGAATAATCCACGTCACTTCTGGTTCCATTGTAACAAAGGATTCCCTTTTTATGTGGAAAAGACCCGTATCAATAATTATGATCTTACATATGGACAATTCCTCAATATCTTGTTCATTCGCAACAAACTATTTTCTTTGTGTGTCGGTAAAAGAAAACCTATTTTTTTGGAGAGAGAGACTATTTCACCAATCGAGTTACAAGTATCTGACATATTCCTATCTAACGATTTTCCACAAAGTGGTGACGGAACGTATAACTTGTACAAATCTTTCCATTTTCCAATTCGATTCGATCCATTCGTTCGTAGAGCTATTTATTCGATCGCAGACATTTCGGAAACACCTCTAACAGAGCAACAAATAGTCAATTTGGAAAGAACTTATTGTCAGCCTTTTTCCGATATGAATCTATCTGATTCAGAAGGGAAGAACTTGCATCAGTATCTCAGTTTCAATTCAAACATGGGTTTGATTCACACTCCATGTTCTGAGAAATATTTACCACCCGGAAAGAGGAAAAAACGGAGTCTTTGTCGAAAGAAATGCGTTGAGAAATGGCAGATGTATAGAACCTTTCAAGGAGATAGTGCTTTTTCAAATCTCTCAAAATGGAATCTGTTCCAAACATATATGCCATGGTTCCTTACTTCGACAGGGTGCAAATATCTAAATTTCACCCTTTTAGATACCCTTGCAAACTCATTGCCGATACTAAGTAGCAGTCCAAAATTTGTATCTATTTTTCATGATATTATGCACGGATCGGGTATATCACGGCGAATTCGTCAGAAAATAGTGTGTGTGATTCGTCCACAATGGAATCTTATAAGTGAGATTTCGAGGAAGTGTTTACAGAATCTTTTTCTGTCCGAAGAAATGATTCATCGAAATAACGAGTCACCCCTTCCGTTGCTATGGACACGTCTGAAATCAACAAATGCTTGGGAGTTCCTCTATTCAATCCTTTTCTTTCTTCTTGTTGCTGGATATTTCCTTCGTATACATCTTCTCTTTGTTTCCCGAGCCTCTAGTGAATTACAGACAGAGTTAGAAAAGATCAAATCTTTGATGATTCCATCATACACGATTGAGTTGCAACAACTTCTGGATAGGTATCCTACATCGGAACGTAATTCTTTCTGGTTAAAGAATCTATTTCTAGTTGCTCTGGGACAATTAGTAAATTCTCTGGAAGAAATATGGGGTTATGCTTCTGGGGTCAAATCAAGACGTTCTAAGAAGAAATATTTGCATAGCAATCTCATCAATCTCATAAGTATCATACCAAATCCCATCAATCGAATCACTTTTTCGAGAGATACGAGACATCTAAGTCGTACAAGTAAAGAGATCTATTCATGGATAAGAAAAAGAAAAAGCGTGAACGCTGATTGGATTGAGGATCAAATAGAATCCTGGGTCGCGAACAGTGATTCGATTGATGATCAAGAAAGACAATTCATAGTTCAGTTCTCCACCCTAACGACAGAAAAAAGAATGGATCAAATTCTATGGAGTCTGACTCATAGTGATCATTTATCAAAGAATGACTCTGGTTATCAAATGATTGAACAACCAGGATCAATTTACTTACGAAACGTAGTTGACACTCATAAAAAGTATCTAATGAATTATGAGTTCAATAGATCCTCTTTAGCAGAAAGACGTATATTTCTTGCTCATTATCAGACAATTACTTATTCACAAACCTCGTGTGGGGCTAATAGTTCATCTCATGGAAAACCCTTTTCGCTCCGCTTAGCCCTATCCCCTTCTAGGGGTATTTTAGTGATAGGTTCTATAGGAACTGGACGATCATATTTGGTCAAATACCTAGCGACAAACTCCTATGTTCCTTTCATTACGGTATTTCCGAACCCGTTCCCGGATAACAGGCCTCGAGGTTTGCTTTTTGATATCGATATTGATGATAGTAACGATATCCATATTGATGATAGTAAGGATATCCATATTGATGATGACCTTGATACGGAGCTGCTAACTATGACGAATATGCTACCAGCTATATATAGGATGCCGAAAATAGACCCATTTGATATCACCCTTCAATTCGAATTAGCAAAAGCAATGTCTCCTTGCATAATATGGGTTCCAAACATCCATGATTTGTATGTGAATGAGTCGAATTATTTATCCCTCGGTCTAGTAGTGAACTATCTCTCCAGGGATTCTGAAAGATGTTCCACTAGAAATATTCTTGTTATTGCTTCGACTCATATTCCCCGAAAAGTGGATCCCGCTTTAATAGCTCCGAATAAATTAAATACATGCATTAAGATACGAAGGCCTCTTATTCCACAACAACAAAAACACTTTTTCATTCTTTCATATACTAGGGGATTTCACTTGGAAAAGAAAATGTTCCATACGAACGGATTGGGGTCCATAACCCTGGGTTCCAATGCACGAGATCTTGTAGGACTTCTCAATGAGGCCCTATCAATTAGTATTACACAGAAGAAATCAATTCTAGAAACGAATACAATTAGATCAGCTCTTCATAGACAAACTTGGGATTTGCGATCCGAGGTAAGATCAGTTCCGGATCATGAGATACTTTTCTATCAGATAGGAAGGGCTGTTGCACAAAATCTACTTCTAAGTAATTGCCCTTTAGATCCTATATCTATCTATATGAAGAAGAGATCATGTAAGGAAAGGGAATTTTCTTTGTACAGATGGTACTTCGAACTTGGAACGACCATGAAGAAATTAACGATACTTCTTTATCTTTTGAGTTGTTCTGCCGGATCGGTCGCTCAAGATCTTTTGTCTCCACTCGGACTCGATGAAAAAATGAGGATCGCTTCTTATGGATCCCTTGAGAATGATTCTGATCTAGTTCATGGCCTATTAGAAGTAGAAGGCGCTCTGGTGGGATCCTCACGGACAGAAAAAGATTGCAGTCAGTTTGATAATAATCGAGTGACATCGCTTCTTCGGCCCGAACCAAGGAATCAGTTAGATATGATCCAAAATGGATGTCATTCTATCTATGAAAAATACGAATCGGAGTTTGAAGAAGGAGCTGTCGACCCGCAAGAGATACAGATAGAGGACGATTTATTAAATCACATAGTTTGGGCTCCGAGACTATGGCGCCCTTGTGACAATCGATTTGATTATATCGAAAGGCCCAATGAATGGGGATTTTCCTATTTAGCCAGGTCCTTTCGGAGCAAGGAGATCATTTATCATCAAGAGGAAGAGGAAGAGGATGAGCTTCAAGAGAATGATTCGGAGTTCTTGCAGAGTGGAACCATGCAGTACCAGACACGATCTTCCAAAGAACAATTTTTTCGAATAAGCCAATTCATTTGGGACCCTGTGGATCCATTGTTTTTCCTATTCAAAGATCAGCCCTTTGAATCTGTGTTTTCACATCGAGAATTCTTTGCAGATAAAGAGATGTCAAAGGGGCTTTTTACTTCCCTAAGAAAACCTTCCACATCTATGTATAAACGCTGGTTCAGCAAGAATAGGAAAGAAAAGCACTTGGAATTGTTGATTCATCGCAAAAGATGGCTTAGAACCAATAGCTCATTCTATAATGGGTCTTTCCGTTCTAATACTCTATCCGAGAGTTATCAGTATTTATTAAATCTGTTCCTATCTAATGGAACGCTATTGGATCAAATGACAAAGACATTGTTGAGAAAGAAATGGCTTTTCCCGGATGAAATGAAACATTTGATTCATGTAACAGGAGAAAGATTTCCCATTCCTTAGAAAGATATGTGGAACAGAATTGACCGGGTGGTAGAGTCGCGGAAACACTTGTTTCTTCCATATTTTGGACCTTA---------------------------------------------------------------------------------------------------------------------------------------------TATGTAAATCCATCGGAAAATCAAAAATACGCATGTCCGATGAAATGGTTGTTGCTATCTGCTCCAATAACGAATCATCGGTTTAACTGAATAATTAAAGAAAATAGATAGACCTTTCTCTTCGTCTCAGGTGGATGGATCTTCTCAATTGAGGATCTTCCGTATGGATAATACACATTCCAGTTGACCAAGCCTAATTCGAATTGTTTTGTTCCGAAGCAAAGATATCCCGGTTCGGCCTATTCATATATTCACGACCAAGAGATACTGGATTCTCTTTTGGATAGGCCCTGAAAGGGGAAGGAAGGCTGGAATGCCAACAGACGTCTGTCTACTCTCTAATGCACCCGACCCAATAGTACCTATTTTGGGAACGTCCAGTGCCAAAGTCACTGAATGGGCAAGTCGCTAATCCCTAAAACGGACTATGTAATGTACTTTATCCGCTGGGTTACGGGTGGGCATTTTCCCAGAGGTTTCTATCAATCTACCTTTGTATGATTCAACAGGAATCATATACTCGGGGGGTGGGTGCAGGGCGGACGATTTCAAAACGGACTCCTCATTCATTAGATAGAGAAGATGGCCAAGATTTCGTGATCTGCTGCCGAACCTATTCCAATTCCAACAGCTCGGACTCGTATCCTGAGGATCGCCGGAATACTTCGTATCAACAGATACTCGGTATATCAATATCGATTAGATCCGAGATCTGTTATTGAATTGCTCATTCAATGAGCATTTATGCCTTGAAGAGGACTCGAACCTCCACGCTCTTTAGCACGAGATTTTGAGTCTCGCGTGTCTACCATTTCACCATCAAGGCATGAATCCTATTCCATGAATATGATATCTATATAGTGTGATATATGGAATATATGACAAAGGTGGAGTGTTGGAGTATTTCTATCGATCATCGATTGTCATATATACCCGAGTCAGACATCAAATTGCTTCGATTGGAATTATCCGGAGGATGCCGGATATATATTATATCAATCAAAAAGATGTACAATCAAACCTATTTCTCGATTCCATAGAAGCCCCAAGAAGTGAATATGGTACCCCCAACAAAATAACGATAGATATGTCAAAAGCAGGTCCGATTATGCCTATTCCTAATAATGTCACGACCGACGTAGGGATCCATATGTAAACATAGTATCTATTTACATACGCTCGAATGACTCCTTCTCATAATGAGAATGTACATAACCCTATTCCGGTATGGAATGAACTTATAATCATGGAATCGACTCGATTCCATGATTATAAGTTCATAACCCCAGCCCATTCCCATTTTGGGCGGAACAGATCTACGAATTCTTTTATTCCAGTTAGTAAGAGGGATCTTGAACTAAGAAATAGACCCTAGAAGCTAAAAAAGGGTATCCTGAGCAATTGCAAGAATTGGGTTCATTGCTATTCCTGGTATAGTAGATGCTATCACACATACAGTCATACTCAATTCGATGGAATTGTTTGATCTTAAAGTGGATCTTCTATAATTTCGCACGTGAGGGGTTATTTCTTGGTTTCGTCCAGTCATTAATAACTTGATTATTTTTAGATAATAGTAGATAGAAACAACGCTCGTAAGGAGTCCTATTGAAACCAAGAAATATAGGCCCGCCTGCCATCCACACCAGAATAGATAGATTTTTCCGAAAAAACCTGCTAGTGGAGGAAGACCTCCTAGGGATAAGAGACATAGGGCTGAGGAGAGAGCCAAAAAAGGATCTTTCGTGTATAATCCTGCATAATCTCGAATGTTATCAGTTCCGGTACGTAGACCAAATAATACAATGCAAGCAAAAGTTCCTAGATTCATGGAGATATAGAACAGCATATAAGTTATCATGCTTGCATATCCATCATTTGAGTCTCCAACAATTATTCCAATAATTACATATCCGATTTGACCGATGGACGAATATGCAAGCATACGTTTCATGCTTGTTTGAGTAATAGCAATGAGATTCCCCAATATCATGCTAAGAATAGCTAGGATTTCCAGAAGAAGATGCCATTCGTTTGATGAGAAATAAAAAGGAATATCGAAAATTCGCGTGGCTGAAGCTGAAGCAGCTACTTTTGAAGTAACAGAAAGAAAAGCAACGACTGGAGTGGGAGAGTCAGAGTCGAAAAGAGGATTCCTCACTTCTTTCTCTCATTCAAAACCGTGCATGAGACTTTCATCTCGCACGGCTCCTAAGTGATAAAAGAAAGAAGAACTCATCTTCTTTTTTTTTATTACCTTCCTCGCGTGTGTATAAGACCGAATCCATTCGATTTCTAAAAAGGATTACTAATCCTTAACTTTTCGAGGAATCCTTCATCAGTGGTTGTGAATGACTGACTTTTTCAATCTTTTCGACCTTGGTTGCGTAGGAGCAAGTCAAAGGGATTGAAAAATAGAACCATCTGATTTGATTCGTTCTCAATAGCCATGAGATGATCATCTTAGGGTGATCCTTTTGTCGACGGATGCTCCTATTACACTCGTAGTCTCTGTCTCTTCTCTGAAGGATGAGAATCAACTATGTAGCATCTACATCGATAATTCAAGTATTGTATACGTCATTAGTCCGATCCTTTGTAGGAACTACCCGTAATAACGAACTTGCAAAATGGATCCGTTTATCATAAAGAGATTCGTTGTTCCTGACCCCGCTTCACCTTAATTGTTATTTGAACAAAAAGATTACAATAAACTTTTGGTAAAAGTTATGTCTTGGTCCGAGTGGGGATAGCATTTTTCTTCTGCATGTCTATGGAGTTTTGAAAAATCCAAACATCTCAGAGATAGATATAGAGGTAGAGGATTTTGTCGAACGAACCGCACTCCTTCGTATACGTCAGGAGTCCATTGATGAAAAGGGACTGGGGAAAGCTTGAACCCAATTCCTACAGTGATGGATATAAGCGCAATTGAAATTCCCGGGGAGTTATACATTTGTGTATTGATAAGACCATTCACTATTTCTTGAAGCTCGATCTCCCCCCCGGATAAACCATATAGCCAAGAGAAACCATGAACCAGAATAGAAGAGCTTGCCCCGCCCATGAGTAAATATTTCGTAGTAGCCTCATTAGACCGTACATCTCTCTTGGCATATCCAGATAATAGGTAGGAACATAAACTGAAACATTCTGGAGCTACAAAGATAGTTATTGAATCGTTAGCGCCACATAAAAACATTCCTCCTAGAGTAGCTGTTAATACGAATAACAGAAACTCTGTTATAGCCATTTCTGTACATTCAATGTACTCTACGGATAGAGGAATACATAGAGTTGAACATAGTAAAATAAGAAATTGAAAGAGTTCGTTGAAATTGTTCGTTTGGAAATTTCCCGAAAAGCTAATCATAGGTTCTTCTCTCCATCGGAACAATAGGGCCGTGATGCTCATTACTAAACTTGTTAAAGAGATGAAATAGAACCAAGGTCTATCTTTTTGATCAGAGGTTGAATCGATCATCAGAAGAAGAATTAGGCCAAAAATTAGGATACATTCTGGGAAAATGAAACTTCCATGGAAGAGAAGCAAATGAAACGCTTTCATAAAAATTCTCGTAGAATCGAGAATGAAGTTTTCATTCTGTACATGCCAGATCATGAATTAGTAACTGCATCCAATCTCCGAAAAAGTCCCAATTGTTTCGAACTTTCTATTTTTTTGGAATGGAATAGTTACGGAATCCCCATGAATAGGATCAAACCTTATTCCATGATATTTCCATAAGATTCCTCTTTCTTAAGCAAGCCCCCGAGAGGGCTTGGTTGATCCATGATTTATGTTTCATCTTTCTTTTCCTTTTTGTTTGTTTCGAGAAAGATATCGATCAATTCAGATTCTTTTTTTTCTATTGATTCTTTTCCAATCGAGATGTATGGATCCATGGATCTATGTGTCTATATGGATCCTGTTCATGGATTAACGAAAATGTGCAAAAGCTCTATTTGCCTCTGCCATTTTATGAGTCTCTTCCTTTTTGCGTATAGCATCGCCACTCCCTTTGGCAGCATCTACTAATTCGGAACTTAATTTGAAAGCCATATTTCGACCCGGACGTTTTCGGGATGCTCCTAATAACCAACGAATGGCAAGTGCTTTTCCTTGTGTAGATCCTATTTCAATAGGAACTTGATGAGTTGATCCGCCTACACGTCTTGCTTTTACTGCTATATCGGGAGTTACTCCACGTATTGCTTGACGTAAAACAGATAGTGGATTTGTTTCTGTCTTTTGTTGAATCTTTTTCACGGCTCGATAGATAATTTGATAAGCCAATGATTTTTTTCCGTGTTTCAGAGTACGGTTAACCAACATGTTAACTAATCGATTACGATAAATTGGATCGGATTTTGCAGTTTTTTCTTCTGCAGTACCTCGACGTGACATGAGCGTGAAAGAGGTTCAAGAATCAGTTTTCTTTTTATAAGGGCTAAAAACGAATCACTTATTTTGGCTTTTTGACCCCATATTGTAGGGTGGATCCCGAAAGATATGAAAGATCTCCCTCCAAGCCGTACATACGACTTTCATCGAATACGGCTTTCCACAGAATTCTATATGTATCTATGAGATCGAGTATGGAATTCTGTTTACTCACTTTAAATTGAGTATCCGTTTCCTTCCTTTTCCTGCTAGGATTGGAAATCCTGTATTTTACATATCCATACGATCGAGTCCTTGGGTTTCCGAAATAGTGTAATGTAAAAAGAAGTGCTTCGAATCATTGCTATTTGACTCGGACCTGTTCTAAAAAAGTCGAGGTATTTCGAATTGTTTGTTGACACACGGACAAAGTAAGGGAAAACCTCTGAAATGATTTCCATATTGGACCCTGGACATAGAAAAGTTCGGAATCGAATCTCTTTAGAAAGAAGATCTTTTGTCTCATAGTAGCCTGCTCCAGTCCCCTTACGAAACTTTCGTTATTGGGTTAGCCATACACTTCACATGTTTCTAGCGATTTACATGGCATCATCAAATGATACAAGTCTTGGATAAGAATCTACAACGCACTAGAACGCCCTTGTTGACGATCCTTTACTCCGACAGCATCTAGGGTTCCTCGAACAATGTGATATCTCACACCAGGTAAATCCTTAACCCTTCCTCCTCTTACTAATACTACAGAATGTTCTTGTGAATTATGGCCAATACCAGGTATATAAGCAGTGATTTCAAATCCGGAGGTTAATCGTACTCTGGCAACTTTACGTAAGGCAGAGTTTGGTTTTTTGGGGGTGATAGTGGAAAAGTTGACAGATAAGTCACCCTTACTGTCACTCTACAGAACCGTACATGAGATTTTCACCTCATACGGCTCCTCGTTCACTTCTTTCCAAGTAATTGGATCCTTTTCCTCCTTCGAGAGTCTCCTCCCCTCTTCCACTCCGTCCCGAAGAGTAACTAAGACCAATTCAGTCACGTTTTCATGTTCCAATTGAACACTTTCCATTTTGGATGATGATCCAAAGAGAATATTCTTCTTTTTACCAAACATATGCGGATCAAATCACGATCTTAGAATAAGAACAAGAGATCTTTCTCGATCAATCCCCTTGCCCCTCATTCTTCGAGAATAAGAAAGATCCTTTTCGAGTTTGCATTTGTTCATTTGGAATCTGGGTTCTTCTACTGATTTTTTTTTATTCTTTATTTCATTCATTTCCATTTTCTTTCCCTATCTCATAGGTATAGCGTTTGAATCAATAGAGAACCTTTTCCTCTGTATGAATCGATATTATTACATTCCAATTTCTTCCCGATACCTCCCAAGGAAAATCCCGAATTGGATCCAAAATGAACGGGTTGGTGTGAGCTTATCCATGCGGTTATGCACTCTTCAAATAGGAATCCATTTTCTGAAATATCCTGGCTTTCGTGCTTTGGTGAGTCGTCCGAGATCCTTTCGATGACCTATGTTGTGTTGAAGAAGGGATATCTAATATCTATATGATCCGATCGATTGCGTAAGGCCCGCGGTAGCAACGGAACCGGGGAAAGTATACAGAAAAGACAGTTCTTTTCTATTCTATTAGTAATTCGTATTAGCTTTCGTTATATTAGTATTAGTTAGTGATACCGGCTCGGTGAGTCCTTTCTTCCGTGATGAACTGTTGGCACCAGTCCTACATTTTGTCTCTGTGGGCCGAGGAGAAAGAGGGCTCAGTGGGAAGAGGGTTGTACCGTGAGAGAAGAGAAGCAAGGAGGTCAACTTGTTTCAAATATACAACATGGATTCTGGCAATGCAATGTAGTTGGACCTCATGTCGATCCGAATGAATCAGTCTTTCCACGGAGGTCAATCTTTGCCTGCTAGGCAAGAGGATAGCGAGTTACAAATTCTGTCTCGGTAGGACATGGATTTCTATTACGATTTCTATTAAATTAATAAATGGCGGGGTTACCATTATCCCCATTTTTTTTAACAATACCGGGTCGGGTTCTTCTCCTACCAGTATCGAATAGAACATGCTGAACAAAATCTTCTTCATGTAAAACCTGCTCGATTTAGATCGGAAAAATCGTACGAATTTGAGGAATGTGCTATGGCTCGAATCCGTAGTCAATCCTATTTCCGATGGGAGCAGTTGACAGTTGAATCGCATTTTTCCATTATTTGACTATCTGTAATAAATAGTACGAAAAGAAGGCCCGGCTCCAAGTTGTTCCGGACAGGAATAGTGGCGTTGAGTTTCTCGACCCTTTGCTTTAGGATTAGTCTATATTATAGGGGGAAGGGATATAACTCAGCGGTAGAGTGCCACCTTGACGTGGTGGAAGTCATCAGTTCGAGCCTGATTATCCCTAAACCCAAACCCAATGTGAGTTTTTCTATTTGATTTTGTTTGACTGGCCCCCCGCCGCGGGAGTGGATAAGAGGCTCGTGGGATTGACGTGATAGGGTAGGGATGGCTATATTGCTGGGAGCGAACTCCAGGCTAATAGGAAGCGCATAGATACAAGTTATGCCCTGGAATGAAAGACAATTCCGAATCAGCTTTGTCTACAAACAAGGAAGCTATAAGTAATGCAACTATGAATCTCATGGAGAGTTCGATCCTGGCTCAGGATGAACGCTGGCGGCATGCTTAACACATGCAAGTCGGACGGGAAGTGGTGTTTCCAGTGGCGGACGGGTGAGTAACGCGTAAGAACCTGCCCTTGGGAGGGGGACAACAACTGGAAACGGTTGCTAATACCCCGTAGGCTGAGGAGCAAAAGGAGGAATCCGCCCGAGGAGGGGCTCGCGTCTGATTAGCTAGTTGGTGAGGCAATGGCTTACCAAGGCGATGATCAGTAGCTGGTCCGAGAGGATGATCAGCCACACTGGGACTGAGACACGGCCCAGACTCCTACGGGAGGCAGCAGTGGGGAATTTTCCGCAATGGGCGAAAGCCTGACGGAGCAATGCCGCGTGGAGGTAGAAGGCCCACGGGTCGTGAACTTCTTTTCTCGGAGAAGAAGCAATGACGGTATCTGAGGAATAAGCATCGGCTAACTCTGTGCCAGCAGCCGCGGTAAGACAGAGGATGCAAGCGTTATCCGGAATGATTGGGCGTAAAGCGTCTGTAGGTGGCTTTTCAAGTCCGCCGTCAAATCCCAGGGCTCAACCCTGGACAGGCGGTGGAAACTACCAAGCTGGAGTACGGTAGGGGCAGAGGGAATTTCCGGTGGAGCGGTGAAATGCGTAGAGATCGGAAAGAACACCAACGGCGAAAGCACTCTGCTGGGCCGACACTGACACTGAGAGACGAAAGCTAGGGGAGCGAATGGGATTAGATACCCCAGTAGTCCTAGCCGTAAACGATGGATACTAGGCGCTGTGCGTATCGACCCGTGCAGTGCTGTAGCTAACGCGTTAAGTATCCCGCCTGGGGAGTACGTTCGCAAGAATGAAACTCAAAGGAATTGACGGGGGCCCGCACAAGCGGTGGAGCATGTGGTTTAATTCGATGCAAAGCGAAGAACCTTACCAGGGCTTGACATGCCGCGAATCCTCTTGAAAGAGAGGAGTGCCTTCGGGAACGCGGACACAGGTGGTGCATGGCTGTCGTCAGCTCGTGCCGTAAGGTGTTGGGTTAAGTCCCGCAACGAGCGCAACCCTCGTGTTTAGTTGCCACCATTGAGTTTGGAACCCTGAACAGACTGCCGGTGATAAGCCGGAGGAAGGTGAGGATGACGTCAAGTCATCATGCCCCTTATGCCCTGGGCGACACACGTGCTACAATGGACGGGACAAAGGATCGCGATCCCGCGAGGGTGAGCTAACTCCAAAAACCCGTCCTCAGTTCGGATTGCAGGCTGCAACTCGCCTGCATGAAGCCGGAATCGCTAGTAATCGCCGGTCAGCCATACGGCGGTGAATCCGTTCCCGGGCCTTGTACACACCGCCCGTCACACTATGGGAGCTGGCCATGCCCGAAGTCGTTACCTTAACCGCAAGGAGGGGGATGCCGAAGGCGGGGCTAGTGACTGGAGTGAAGTCGTAACAAGGTAGCCGTACTGGAAGGTGCGGCTGGATCACCTCCTTTTCAGGGAGAGCTAATGCTTCTTGGGTATTTTGGTTTGACACTGCTTCACACCCAAAAAGAAGCGAGCTACGTCTGAGCTAAGCTTGGGTACGGAAGTCTTCTTTCGTTTCTTGACGGTGAAGTAAGACCAAGCCCATGAGCTTATGTTCCTAGGTCGGAACAAGTTGATAGGACCCCCTTTTTTACGTCCCCATGCCCCCCGTGTGGCGACATGGGGGCGCAAACAAAAAGGAAAGAGAGGGGTAGGGTTTCTCTCGCTTTTGGCATTGCGGGCCTCCCACCGGGAAGCCCGTACGACGGGCTATTAGCTCAGTGGTAGAGCGCGCCCCTGATAATTGCGTCGTTGTGCCTGGGCTGTGACGGCTCTCAGCCACATGGATAGTTCAATGTGCTCATCAGCGCCTGACCGGAGATGTGGATCATCCAAGGCACATTAGCATGGCGTACTCCTCCTGTTCGAATCGGAGTTTGAAACCAAACTTCTCCTCAGGAGGATAGATGGGGCGATTAAGGTGAGATCCAATGTGGATCCAATTTTCTATTCACTCGTGGGATCCGGGCGGTCCGGAGGGGACCACCGTGGCTCCTCTCTTCTCGAGAATCCATACACCCCTTATCAGTGTATGGGCAGCTATCTCTCGAGCACAGGTTTAGGTTCGGCCTCAATGGGAAAATGGAGCACCTAATAACGCATCTTCACAGACCAAGAACTACGAGATCACCCCTTTCATTCTGGGGTGACGGAGGGATCGTACCATTCGAGCCTTTTTTCATGCTTTTCCTGAAGGTCTGGAGAAAGTGGCAATCAATAGGATTTCCCTAATCCTCCCTTCCCGAAAGGAAGAACGTGAAATTCTTTTTCCTTTCCGTAGGGACCAGGAGATTGGATCTAGCCATAAGAAGAATGCTTGGTATAAATAACTCGCTTCTTGGTCTTCGACCCCCTCAGTCACTACGAGCGCCTCCCGATCAGTGCAATGGGATGTGTCTATTTATCTATCTCTTGACTCGAAATGGGAGCAGGTTTGAAATGAAAAAGGATCTTAGAGTGTCTAGGGTTGGGCCAGGAGGGTCTCTTAACGCCTTCTTTTTTCTTCCCATCGGAGTGATTTCACAAAGACTTGCCATGGTAAGGGAGAAGGGGGAACAAGCACACTTGTAGAGCGCAGTACAGCGGAGAGTTGTATGCTGCGTTCGGGAAGGATGAATCGCTCCCGAAAAAGAATCTATTGATTCTCTCCCAATCCCAATTGGTTGGATCGTAGGTGCGATGATTTACTTCACGGGCGAGGTCTCTGGTTCAAGTCCAGGATGGCCCAGCTGCGCAGGGAAAAGAATCGAAAAAGCATCTGACTCCTTCATGCATGCTCCACTTGACTCGGGGGGATATAGCTCAGTTGGTAGAGCTCCGCTCTTGCAATTGGGTCGTTGCGATTACGGGTTGGATGTCTAATTGTCCAGGCGGTAATGATAGTATCTTGTACCTGAACCGGTGGCTCACTTTTTCTAAGTAATGGGGAAGAGGACCGAAACATGCCACTCAAAGACTCTACGGAGACAAAGATGGGCTGTCAAGAACGTAGAGGAGGTAGGATGGGCAGTTGGTCAGATCTAGTATGGATCGTACATGGACGATAGTTGGAGTCGGCGGCTCTCCTAGGGTTCCCGCATCTGGGATCCCTGGGGAAGAGGATCAAGTTGGCCCTTGCGAACAGCTTGATGCACTATCTCCCTTCAACCCTTTGAGCAAAATGTGGCAAAAGGAAAGAAAATCCATGGACCGACCCCGTCGTCTCCACCCCGTAGGAACTACGAGATCACCCCAAGGACGCCTTCGGCATCCAGGGGTCGCGGACCGACCATAGACCCTGTTCAATTTCCATAAGTGGAAGGCATTAGCTGTCCGCTCTCCGGTTGGACAGTAAGGGTCGGAGAAGGGCAATCACTCGTTCTTAAAACCAAAACCAGCATTCTTAAAACCAAAGAGTCGGGCGGAAAAAGGGGGAGAGCTCTCCGTTCCTGGTTCTCCTGTAGCTGGATCCTCCGGAACCACAAGAATCCAATCCTTAGAATGGGATTCCAACTCAGTACCTTTTGATATTTTGAGAAGAGTTGCTCTTTGGAGAGCACAGTACGATGAAAGTTGTAAGCTGTGTTCGGGGGGGAGTTATTGTCTATCGTTGGCCTCTATGGTAGAATCAGTCGGGGAGGCCTGAGAGGCGGTGGTTTACCCTGTGGCGGATGTCAGCGGTTCGAGTCCGCTTATCTCCAGCCCGCGAACTTAGCCGATACTATGACTATGATAGCACCCAATTTTTCCGATTCGGCAGTTCGATCTAGAATTGATCATTCATGGACGTTGATAAGATCCTTCCATTTAGCAGCACCTTAGGATGGCATAGCCTATTTAAATGGCGAGGTTCAAATGAGGAAAGGCTTACGGTGGATACCTAGGCACCCAGAGACGAGGAAGGGCGTAGTAAGCGACGAAATGCTTCGGGGAGTTGAAAATAAGCATCGATCCGGAGATTCCCGAATAGGTCAACCTTTCGAACTGCTGCTGAATCCATGGGCAGGCAAGAGACAACCTGGCGAACTGAAACATCTTAGTAGCCAGAGGAAAAGAAAGCAAAAGCGATTCCCGTAGTAGCGGCGAGCGAAATGGGAGCAGCCTAAACCGTGAAAACGGGGTTGTGGGAGAGCAATACAAGCGTCGTGCTGCTAGGCGAAGCGGTGGAATGCTGCGCCCTAGATGGTGAGAGTCCAGTAGCCGAAAGCATCACTAGTTTACGCTCTGACCCGAGTAGCATGGGGCACGTGGAATCCCGTGTGAATCAGCAAGGACCACCTTGCAAGGCTAAATACTCCTGGGTGACCGATAGCGAAGTAGTACCGTGAGGGAAAGGTGAAAAGAACCCCCATCGGGGAGTGAAATAGAACATGAAACCGTGAGCTCCCAAGCAGTGGGAGGAGAATGTGATCTCTGACCGCGTGCCTGTTGAAGAATGAGCCGGCGACTCATAGGCAGTGGCTTGGTTAAGGGAACCCACCGGAGCCGTAGCGAAAGCGAGTCTTCATAGGGCGGTTGTCACTGCTTATGGACCCGAACCTGGGTGATCTATCCATGACCAGGATGAAGCTTGGGTGAAACTAAGTGGAGGTCCGAACCGACTGATGTTGAAGAATCAGCGGATGAGTTGTGGTTAGGGGTGAAATGCCACTCGAACCCAGAGCTAGCTGGTTCTCCCCGAAATGCGTTGAGGCGCAGCAGTTGACTGGACATCTAGGGGTAAAGCACTGTTTCGGTGCGGGCCGCGAGAGCGGTACCAAATCGAGGCAAACTCTGAATACTAGATATGACCCCAAACAGGGGTCAAAGTCGGCCAGTGAGACGGTGGGGGATAAGCTTCATCGTCGAGAGGGAAACAGCCCGGATCACCAGCTAAGGCCCCTAAATGACCGCTCAGTGATAAAGGAGGTAGGGGTGCAGAGACAGCCAGGAGGTTTGCCTAGAAGCAGCCACCCTTGAAAGAGTGCGTAATAGCTCACTGATCGAGCGCTCTTGCGCCGAAGATGAACGGGGCTAAGCGATCTGCCGAAGCTGTGGGATGTCAAAAAGCATCGGTAGGGGAGCGTTCCGCCTTAGAGGGAAGCGCCCGCGCAAGCAGGTGTGGACGAAGCGGAAGCGAGAATGTCGGCTTGAGTAACGCAAACATTGGTGAGAATCCAATGCCCCGAAAACCTAAGGGTTCCTCCGCAAGGTTCGTCCACGGAGGGTGAGTCAGGGCCTAAGATCAGGCCGAAAGGCGTAGTCGATGGACAACAGGTGAATATTCCTGTACTACCCCTTGTTGGTCCCGAGGGACGGAGGAGGCTAGGTTAGCCGAAAGATGGTTATCGGTTCAAGGACGTAAGGTGACCCTGTTTTTTCAGGGTAAGAAGGGGTAGAGGAAATGCCTCGAGCCAATGTCCGAGTACCAGGCGTTACGGCGCTGAAGTAACTCATGCCATACTCCCAGGAAAAGCTCGAACGACCTTCAACAAAAGGGTACCTGTACCCGAAACCGACACAGGTGGGTAGGTAGAGAATACCTAGGGGCGCGAGACAACTCTCTCTAAGGAACTCGGCAAAATAGCCCCGTAACTTCGGGAGAAGGGGTGCCTCCTCACAAAGGGGGTCGCAGTGACCAGGCCCGGGCGACTGTTTACCAAAAACACAGGTCTCCGCAAAGTCGTAAGACCATGTATGGGGGCTGACGCCTGCCCAGTGCCGGAAGGTCAAGGAAGTCGGTGACCTGATGACAGGGGAGCCGGCGACCGAAGCCCCGGTGAACGGCGGCCGTAACTATAACGGTCCTAAGGTAGCGAAATTCCTTGTCGGGTAAGTTCCGACCCGCACGAAAGGCGTAACGATCTGGGCACTGTCTCGGAGAGAGGCTCGGTGAAATAGACATGTCTGTGAAGATGCGGACTACCTGCACCTGGACAGAAAGACCCTATGAAGCTTCCACTGTTCCCTGGGATTGGCTTTGGGCCTTTCCTGCGCAGCTTAGGTGGAAGGCGAAGAAGGCCTCCTTCCGGGGGGGCCCGAGCCATCAGTGAGATACCACTCTGGAAGAGCTAGAATTCTAACCTTGTGCCAGGACCTACGGGCCAAGGGACAGTCTCAGGTAGACAGTTTCTATGGGGCGTAGGCCTCCCAAAAGGTAACGGAGGCGTGCAAAGGTTTCCTCGGGCCGGACGGAGATTGGCCCTCGAGTGCAAAGGCAGAAGGGAGCTTGACTGCAAGACCCACCCGTCGAGCAGGGACGAAAGTCGGCCTTAGTGATCCGACGGTGCCGAGTGGAAGGGCCGTCGCTCAACGGATAAAAGTTACTCTAGGGATAACAGGCTGATCTTCCCCAAGAGTTCACATCGACGGGAAGGTTTGGCACCTCGATGTCGGCTCTTCGCCACCTGGGGCTGTAGTATGTTCCAAGGGTTGGGCTGTTCGCCCATTAAAGCGGTACGTGAGCTGGGTTCAGAACGTCGTGAGACAGTTCGGTCCATATCCGGTGTGGGCGTTAGAGCATTGAGAGGACCTTTCCCTAGTACGAGAGGACCGGGAAGGACGCACCTCTGGTGTACCAGTTATCGTGCCCACGGTAAACGCTGGGTAGCCAAGTGCGGAGCGGATAACTGCTGAAAGCATCTAAGTAGTAAGCCCACCCCAAGATGAGTGCTCTCCTATTCCGACTTCCCCGGAGCCTCCGGTAGAACAGCCGAGACAGCGACGGGTTCTCTGCCCCCGCGGGGATGGAGCGACAGAAGTATTGAGAATCCAAGATAAGGTCACGGCGAGACGAGCCGTTTATCATTACGATAGGTGTCAAGTGGAAGTGCAGTGATGTATGCAGCTGAGGCATCCTAACAGACCGAGAGATTTGAACCTTGTTCCTACATGACCCGATCAATTCGATCGGGCACTCGCCATCTATTTTCATTGTTCAACTGTTTGACAACATGAAAAAACCAAAAAAAGCTCTGCCCTTCCATCCCTTGATAGAGAGGGAGGGCAGAGGCCTTTGGTGCCCCTTCCAGTCAAGAATTGGGGCCTCACAATCATTAGCCAATATGCTTTTCTCTCATGCCATTCTTCATTCATGGTTCGATATTCTGGTGTCCTAGGCGTAGAGGAACCACACCAATCCATCCCGAACTTGGTGGTTAAACTCTACTGCGGTGACGATACTGTAGGGGAGGTCCTGCGGAAAAATAGCTCGACGCCAGAATGATAAAAAGCTTAACACCTCTTATTTTACTTTGACTTTTCAAATAGGAAAAAGAAAAAATACAAGAGTCGTCTTATTCAAAACTCCAATTATGACATCTTTTCTCTCCCACTTCACACCTTGGAATTGTTCTTCTAGAGAGAAACGCGCTTTCACATCTTCTTAACCCGAAATGGCTGAGGAGAGGAAAGGTTCTTTTTTGTTTTGAGGGTACTCCCGGGAACAGATCCGGTGGAGACGGGGTGGGGCCTGTAGCTCAGAGGATTAGAGCACGTGGCTACGAACCACGGTGTCGGGGGTTCGAATCCCTCCTCGCCCACAACCGGTCCAAAAGGGAAGGACCTTTACCTCTGGGGGTAGAAAAATCATGATCGGGGTCGCGGGCGCAAACTTGGGTATGGGTCTTTTGTCGAAATGGAATGGCCTTACTTTTTCTTTATCGCAAATGATACTATAATTACATATCGTATGAGAGGCCCGAATCCGCATATTTTTGTTTTACTCCCCGTAACTCTTCCTCAGCCAGGCTTGGGCAGAATAGCAGAGTAAGTACAAGTATTAGTAGCATAGTAAAAATAAAAATGCGTTCCTAGTCATTAATGAAATATGTGTTTGCTCGCGGTAATTGTGGACTGTCGGGAGAATCGATGACTGCATCTTTGATGCACTGCTAGTACACATCATCTGATAATTCTGAATTGGCTAGTTGGAAATAGTCCCAGGGCTATTTCCAAGGGATTATCCCGGATCTACGCCAGGTAGGTGATTCTCAAATATGGATAACAGAATGTGATACGACGGAATAGAATGCAATAGAAACAAAGACAGGGAACGGGTTACCTACTCCTAACTCCTAATGGCCAGAGCGAGCCCTTTCATTCTTCTTTTTTTCATTAAGAATTAATGAAATCTCCCCAAGTAGGATTCGAACCTACGACCAATCAGTTAACAGCCGACCGCTCTACCACTGAGCTACTGAGGAACAACGGGACATTCGATCTCATAGAGTTCAACTCCCGTTCTCAACCCATGAAGAATATGAGTCCGAAGCTTCCTTCGTAACTCCTGGAACTTCTTCGTAATGGCTCCGTTCCATGCCTCATTTCCTAGTAAACCTCAAAGTGGCTCTATTTTCATTATATTCCATCTATATCCCAATTCCATTCATTTACTATATGGTATCATTGACATAAGTAAGAGATGTCATTTATAATCCATCTCTTTCTAGCTATCGAAAGTTAAGAAAATATCATATAATGAACGAATCGAGAAATAGCAATACAAAATTAAAAAAGGAGGTTTGTGATGATTTTTCCATCTCTTTCTAGCTATCGAAAGTTAAGAAAATATCATATAATGAACGAATCGAGAAATAGCAATACAAAATTAAAAAAGGAGGTTTGTGATGATTTTTCCATCTTTTCTACCAGGTCTAGGTAATTTATGCATTAGGATAATCAATTCGGTCGTTGTGGTCGGACTCTATTATGGATTTCTGACCGTATTCAGCATAGGGCCCTCTTCTCTCTTCCTTCTCCGAGCTCGGGTTATCGAAGAAGGAACCGAGGAGGAGATATCAGCAACAACAGGTTTTATTACGGGACAGCTCATGATGTTCATATCGATCTATTATGCGCCTCTGCATCTAGCATTGGGTAGACCTCATACAATAACTGTCCTAGTTCTACCCTATCTTTTGTTTCATTTGTTCTGGAACAATCAAAGAACCCTTTTACATTGCTGGAACAATCAAAGAAAACGTTTAGATTCTGGATCGACTACGACTACCAGAAATTCAATGCGTAATCTCAGCATTCAATGTGTATTCCTGAATAATCTAATTTTTCAATTATTCAACCATTTCATTTTACCAAGTTCAACATTAGCCAGATTAGTAAACATTTATATGTTTCGGTGCAACAACAAGATATTATTTCTAACAAGTAGTTTTCTTGGTTGGTTAATCGGTCAGATTTTATTCATTAAATGGGTTGAGTTCCTATTATTCTGGATACGGAAAAAGTATTCTATTCAATCTAATAAATACCTTGCGGTAGAATTCAATAATTTGATAGCTCGAATCTTTAGTATTCTTTTATTTATCACTTGTCTTTACTACTTAGGCAGAACGCCGTTACCCATTGTGACTAAGAAACTGAAAGATAGCTCAGAAACACAAGAACAGATAGAAAGCGAAGGAGACGAAGAAAATATCGAAAGCGAAGGAGACAACGATGTAGAAACAACTTCTGAAAACAAAATGAGAGAGACTATACAAGAACAAAAAGGATCTACTAATTATGAAAATTCTTATCTTGACATTGATCAAGAACCCTTAGAATTACAAAATGAAAATGAAGAAGAAGAAAAAAGTCTTAGCTGGTTTGAAAAACCCCTTGTGACTTCTGTATTCGATTATAAACGATGGAATCGTCCATTACGATATCTAAAAAATGATCTATTTGAAAATGCTGTACGAAATGAAATGTCACAATATTTCTTTAATTCGTGCCCAAGTGATGGAAAACAAAGAATATCTTTTACATACCCACCTAGCTTATCCGCTTTTTTAGAAATGATACAGAAAAAATTGGACACGACAGAAAAAGTATCTCATGAAAACAAAAATGGTTATACTAATTGGGTTGATGCTAATGAACAAAAAAAAGCGAACCTGAACTGGGAATTGAGAAATCGAATCAATGTTCTAGAAACACAAAAAGGATCTCGTGTTCCAGATGTGCTAGAAAAAAGAATCAGATTATACAATGATGAAAAGAAAGAAGGATATTTGCCTACAAAATATGATCCTCTTCTTTCTGAAGGTGCATCTCGCTGGAACTTAAAACAATTAAGTTCATGTCGAGTGAGAAGGGGTTCCATAATGCCCCCAGCGGCTTCTATCGAAGAGAATGTGATTTGGCTAAATAAAATTCATAATCTACTTCATAACAATTCTCGAGAAGTTGAAGATAAAAAAAATGTATTTCTCGATTCTGTTCATGAGGAATCATCTGTAAAATTTGATTCAAATGATGAAACAATTGATGAAACAATTCGAAATCAATTAGAAGACATTAACAAAATAGTTCCTCGATGGTCATACAAATTAACCGATGAGTTGGAAGAACAGGCACAAGAAGACAATCAAGAAGAGCCAACAGACGATAATCAAATTCGTTCAAGAAAAGGCAAACGCGTGGTAATTTTCACTGATAAGGATCCAGATACCGATCCTAGTAATAATAGTGATCCAAGGATATCCTAGTACATATCCTAGTACATATCCTAGTACTAGTAATAATAGTGATCGAGGATATCCTAGTATATATCCTAGTACATATCCTAGTACTAGTAATAATAGTGATCAAGGATATCCTAGTACATATCCTAGTACATATCCTAGTACTAGTAATAATAGTATTCAAGAATATCCTAGTAGTAATAATACGGATCAAGAATATCCTAGTACATATCCTAGTAGTAGTAATAATAGTATTCAAGAATATCCTAGTAGTACTAATAATAGTGATCGAGAAGATCCTAGTAGTAGTAATAATAGTGATCAAGAAGATCCTAGTAGTAGTAATAATAGTGATCAAGAAGAACAGATAACTTTTAGATTTAATCCTCTTTTCCGTGATGCATATTACGGCGGGTGCTTCCATGAACTGAGAAAGTGTTACTTAACGCCCGAAAAGATTCTTATACCAGAGTATATGAAGAGGGGACGGGCAAAAAAGCGGGAACGAAGAAGAAAACATGAAATCCGACGATCTATAGACACAAAATAGGATCCTGGGAGTCCATACTACAGATGAATTAGTAAAAAAAGTAATACATAATAGAATAAATATAAGAGAAGATAAAATGAAAACCGTCCACTTGCAATATATTTTAATCCTTCTGCTATAAGAAAAGTGCCAATACCAATACCGTTTATAATTCCATCAATTACACAGCTATCAAAAAAAGAAGTTAGTTCCGAGAATATTCTGATACTCCTTGTTAACACTGTTATATAAAGAAAATCTATATAGCCCCGATTATATGACCAATTGTATATCGCATTTACTATAGGGTCCAATAAAATTCTTTTAGAACCTATTTTCAGAAAGGAATTTCTGAAATAAAAGTTTTGGAAAGATGAATAAACGGACCCATAAAGAATGTATGCTATGCATATTCCGAAAGAGGCTATCCCGACTGAATAAATTGCATTTGTTATAAATTCATACCAATTTTCAGAATGATGAGAATCTGCATGGAAAAAGTTTTCTGGTGGAGTCAACCATTTGGATAATAGATCCAAATCCATTACTTCTTGACCAAAAGGAATCCCAATGAATCCAATGAATAAAGTAAATACTACCAATATAAGCAGTGGAAATAGCATAGTATTATCCGATTCATGTGGATGGATAGAAGTGCATTTTGTTCCAAAATGAGTACTAAAATTTCGTATCTGATTTATTACATTCCCATCAAGTTTATATGTATTTCTCGAAAAAAAGGAAACACTACTATTCGTTGGTGATAAAAGTAAATTTTTCTTTATCAATTTTGGTGCTTTTTTGCCCCATAAAGATATGGAATATAGAGAAGAATTTTTAATTCCACTGTAATTCTTTAAATGAACATGGAAATATCCGTCGAAAGTAAGTAAATATAGCCGAAACATATAAAATGCGGTTAATCCAGCTGTGAAAGTTGCTATTATTGCAAAAATCGGTGAATACAACCAAGTATCATTAAGAATTTCATCTTTGGACCAAAAACACGCAAGAGGTGGAATACCACAAAGAGAAAGTGTGCCCAATAAAAAAGTAGTTTTTGTAATTGGAACATATCTCGTTAAACCGCCCATAAGAGCCATATTCTGACTTTTATCAGGTGAATATCCAACAACGGGTTCCATTGAATGGGTAATGGACGCGGATCCTAAAAACAATAATGCTTTTGAATAGGCATGAGTAATCAAATGAAATAAAGCAGCCCGATACGAACCTATACTTAGAGCTAACATAATATAACCCAATTGAGACATTGTAGAGTAGGCTAAACCTCTCTTAATGTCTCTTTGGGCAAGAGCCAAAGTTGCTCCTAATAGTAACGTTATTACACCTATTAAAGAAATGAAATTCATTATATAAGGTATAACCGTGAAAAGAGGAACAAGCCTAGCTACAAGAAAAATTCCCGCTGCTACCATAGTAGCAGCATGTATAAGAGCCGAAATAGGAGTGGGTCCCTCCATAGCATCAGGTAACCATACATGAAGGGGGAATTGCGCAGATTTAGCAATTGCACCGGCGAACAACAGGAAAGCACATAGAGTAGCAAATAAGGTATTTACCCCATTATTAGGAATTAACTTAGTAAATGTTTCGAACAAATCTAGAAATTCGAAACTACCTGTCATCCAATAAAAACCCAAGATTCCTAATAATAAACCAAAATCCCCTACCCTATTAGTTACAAAAGCTTTTTGACAAGCACTTGATGCAATTGGTCGTGTGAACCAAAAACCTATTAATAAATAGGAGCACACCCCTACTAGTTCCCAAAAAATATAAATTTGTATCAAATTAGAACTAGTAACTAATCCCAACATGGAAGCATTGAAAAAACTCATATAAGCAAAAAATCTCAAATATCCTTGATCATGAGACATATAATTATCACTATAAATAAGAACCATGATTCCAACGGTAGTGATCAATATTGACATAATAGAAGTAAGTGGATCGATTAAGTATCCGAATTCTAAGGAAAAATCATTATTAATAGTCCAAGACCATAGATATTGATAGATAAAACTTCCATTTATTTGCTGAATAGCTAAATTGACGGAAAAAACCATAGCTATACTTAGAAATAAAATACTATAAAAAGCCCATATACGACGAAGATTTTTTGTTGCTGTTGGAACAAGCAGAAGTCCAAATCCTATTAACATAGTGACAGGCAGTGGAAGGAAAGGTATTATCCAAGCATATTGATATGTATGTTCCATAATAAAATGAATTTTTAATTTTTTATTCTTAGTATAGTAATTGTTATTGTCTTCGATTCCCTTATTTTTATCTTTTTTAGAAGGAACAAAGATAAAAATAAGGGAATCGACAAAAAAGATATGAAAGAACTCAACTATTTTTATTATTAATTATTCTGATCTAACTTTTCTCATATCATTTTGAGAAATTCAAAAAGTTCTGATTTGATTTTGATTTGGTCAAATAATATGACCAAATAACTGCATCAAGACTATTATCTAGTAATTAATTAAATAAAAATATTTATTAATCGAATATATAACTATTTTTTAATGATTTGCACTATTTTCATAATTTATAACGAGTAATTTATACCGATATAGTATAGTAAGAAAAAATGGTTATACCAAAAATAGTGCTTGATGTATGAGTCCGGTATATGTGAATAATTTGACTCAATATAATAAAAAAGAAAAAAAAAAAGATAGTTATTTTAATTAAAATAGTTAGAGTTATCATATAATTCATTCTTGAACTAATTTAGTCAATTCCATTATGAGACTTCTTAGTTTACTTCGTGTGTAATAATACATTACTAAAATTAGCTTATTAGATAATGTTTTGTTTAAAGGATTAATTATTAGATTCGTTTTAAATAAAATTTCATTTAAGAATAGACATTCTAAATTCGAATCGAAAAAAAAGGATTAGGATTATTAGGGAAGTTTTTTTTAGCCAATCCAAACTCTAAATAAAATACATAATTAAAATACATAATATAGAACTATAACATAGTTCTATAAATAGATAGTATTATCAGACAAAAAGTATTTATATCTTATGAAAAATAATTACATTATCCATAATATTAAGTATAGATAATGAATAAAAAGAACGATCCGTCAATACATGTCTTTCACATACAACAATAAAAATTAGTAATTCCATTTTTGAATGGCAGTTCCAAAAAAACGTACTTCTATATCAAAAAAACGTATTCGTAAAAATATTTGGAAGAAAAAAGGATATTTGGCTGCAGTTAAAGCTTTTTCTTTAGCTAAATCGGTTTCGACAGGAAATTCAAAAAGTTTTTTCGTGCGGCAAACAAACAAATAATAAAGCCTTGGAATAATCTCAATTAATGTGGCTAGAAAAAAGAATTTATAAAATAAATAACTAATGTTCTGAATTCAATATAATTTTAAACTAGTTATTGTAATATAGAGAAAAATAAGAATTCGTCCGTTTATTGAGTTCTAATTTATACTGGTTTTAATTTGAATATATATTTACTATTTTTATTTTCATAATTTTTGATTATTATTATTCTCGAATTAGCATTCACGGTAAGTACAATTTTTCTTACCAATTAATCTTTCACAAAAATTATATATAAATTATATAATTTTTGTGAAAAGTAAAGTATAGTGAAATCCAAATAGCGATTGCAAATCTTTCCTTTTTTATGTATTTATTAGCACAATATTTAATTGGTTTCATAAGAAATTGATTTTATTATAAATTATGTACTCGGTATAGCATAGTTAATATTATTTTATTTAATGGTACCAAGTTATTGAAATCTTATTTCGATAAATTATTTGGACTTAGTAATGAAATTTTAATATATATCAAATTCGATTCTTTTTTATTGAAAAAAAAAATATCTTCGAATATTTTCGAAACTATATTCCATTGAATGCTTAAATCTGGACGATTCAAGCTCTATGAACTATTATTATTTCAAGCAAGCCGCCATGGTGAAATTGGTAGACACGCTGCTCTTAGGAAGCAGTGCTAGAGCATCTCGGTTCGAGTCCGAGTGGCGGCATGCTCTAATATAAAATATAAAAAGAATCTAATAAATCCTATAATGTAATGTATTTAATATTCAATTCCTGATTTTCATTCTGTAAGTAATTAGACCTTTTTTCATTTATGATATTTGTGACTCTAGAACATATATTAACTCATATCTCTTTTTCGATTATTTCTGTTGTTATTATGATTCATTTGATGAATTTATTAGTTAACGAAATCGCAGGACTATGTGATTCATCAGAAAAGGGGATGATAGCTACTTTTTTATCTATAACAGGGTTATTAGTTATTCGTTGGATTTATTCGGGACATTTTCCGTTAAGTAATTTATACGAATCATTAATGTTCCTTTCGTGGAGTTTTCTTATTATTCATATGATTCTGTATTTTAAAAATCATAAAAATAAAAATTATTTAAGCGCAATAACGGCGCCAAGTGCTGTTTTTACCCAAGGTTTTGCCATTTCTGGTTTTTCGACTGGAATGCATCAATCCGCAATATTAGTACCTGCTCTGCAATCTCAGTGGTTGATGATGCACGTAAGTATGATGTTATTGAGCTATGCAGCTCTTTTATTTGGATCCTTATTTTCAATTGCTCTTTTAGTCATTACATTTCGAAAAAACATCAACACTTTTTATAAGGATAAGAATTTCTTAATTAAGTCATTTTTCTTTAATGCGATTCAATTGAATGATACAAGAAATGCTTTACAAAATACTGCTTTTCTTTCATTTAAAAACTATTATAAATATCAATTGACTCAAAGATTAGATTATTGGAGTTATCGTGTCATTAGTCTAGGGTTTACCTTTTTAACCATAGGCATACTTTCTGGAGCAGTATGGGCTAATGAAGCATGGGRATCTTATTGGAATTGGGATCCTAAAGAAACATGGGCGTTTATTACTTGGACTACATATGCAATTTATTTACATACCAGAACAAACCAAAAATTTCAAGGTATTAATTCGGCAATTGTAGCTTCTATAGGATTTCTTATAATTTGGATATGTTATTTTGGGGTTAATTTATTAGGAATAGGTTTACATAGTTATGGTTCATTCTGATTCCTATCTAGTTAAGTAAATTATTTAAATAAAGAGAATACATCAGGGGATCTTAATAGAAAGAAAGAAAATTTCTGTGACTTTTTGAGAACCATTTAACCCCTTTTTTGAGTGATAAATGGTTCTCAAAAAGTCAAGATACATCTCATTTCCATTTGAATTAATTTCTTTTGCGTTGTACGTCGAACTATTTTAAAAAATGGAAAATTGGATAATTATTCGACTGTCCGCTTTGCTTTATTCATCAAGACTATCTATGAAAATAATTCGATACAATAGCTTGTACCTTATCAACGGATAGCGAGAAAACAAAATCAGGATAAATACCAATTGCTAGTACGGGCAAAAAGATACAAATCGAAACAAATAGTTCTCGTGGCCCAGAATCCACAAAATAAGACTTTTGAACATTAAATAATTTGTATCCATAGAACATTTGACGTAACATAGATAATAAATAAATAGGAGTTAATATCATTCCAATTGCCATTATAAAAGTAATTAGTATTTTTGGCATTAAAAGATATTTTGGACTGGTAATTATTCCAAAAAATACTACTAATTCCGCAACAAAACCACTCATTCCCGGCAATGCAAGAGAGGCCATCGAGAAACTACTGAACAAGGTAAAGAATTTTGGCATTGGGATGGATACCCCCCCCATTTCGTCAAGATAAACAAGATGAGTTCTATCACAGCCTGTTCCCCCTAAGAAAAAAAGCGCAGCACCAATGAATCCATGAGAGATTAATTGTAAAACGGCTCCATTGAGTCCCGCGTTAGTTATAGACCCAATTCCTATAATTATAAACCCCATATGAGATACAGAGGAATAGGCTATTCTCTTTTTTAAATTACGTTGACCGAAAGAGGTTGAAGCTGCATAAATTATTTGTATCGTTCCCACTATCACGAACCATGGAGAAAATAGAGAATGAGCGTGGGGTAAAAATTCCATATTTATCCGGATCAATCCATATGCTCCCATTTTTAATAAGATTCCAGCTAGAAGCATACATGTACTGTAATGTGCCTCTCCGTGAGTATCTGGTAACCATGTATGTAGGGGTATAATCGGTAATTTGACAGCATAAGCAATAAGAAAGCCAAAATATAATAGAATTTCCAAAACTATGGGATATGATTGATTAGCTAATGTTTCAAAATTCAATATGGGTCCGTCGGAACCATATAAACCTATACCCAAAACCCCTATTAAGAGAAAAAGGGAGCCCCCTGCAGTGTATAAAATAAACTTTGTAGCTGAATAAAGACGTTTTTTACCCCCCCACATGGATAAAAGTAAGTAAACGGGAATTAATTCTAACTCCCACATAATAAAAAAAAGTAAAAGGTCCCGAGAGGAAAATGATCCTATTTGGCCGCTGTACATTGCTAACATCAGGAAATAAAACAATCGTGAATCTCGAGTAACTGGCCAAGCCGCTAAAGTCGCTAAAGTAGTAATAAACCCTGTTAATAAAATGGGTCCTATAGAAAGTCCATCGATTCCCAATCTCCAGTGAAAATCAAAAAGATTTATCCATTTATAATCCTCTCCCAATTGTGTTAATGGATCGTCCAATTGGAAATGATAACAAAATACATAGGTCGTTAGAAGGAGTTCTAAAACACATATACCTATGGTATACCAGCGAATCACCTTATTTCCTCTATGGGGGAGAAAAAAAAGTAAGGAACCCGCAAATATCGGCAAAACCACAATTATTGTTAACCAAGGAAAATCACTCGTAGTAAAGACAAGATACGCTTTGACCATAAAAACCCGTACTCAAAAAATAGATTATTCTGAGTACGGATTTTTGTCGGTAAAAAAAGGAATCAAATGATTCAAGTGGAGTTTTTTGTAACGTATCAATCAATAAGCTAGACCCATACTATTGGTTGTCTCATGCCATAAATAAACACGAACACTCAAAAAATCAGTTGGACAAGCGGATTCACATCTCTTACAACCCACACAGTCCTCAGTTCTTGGTGCGGAAGCAATTTGCTTAGCTTTACATCCGTCCCAAGGTATCATTTCCAACACATCCGTAGGGCAAGCTCGTACACATTGAGTACATCCTATACATGTATCATAAATTTTTACTGAATGTGACATTGGATCTATAAATTTCAGTTTTGGAAATAAAATATTTTGATCTGGTAAAAAAATAAGTAGTAAATGAATTCTATATTATAGATACCAGACAAATCAGTGGTTTACCAGAATTTTTTAGAATCAATCTATTTCTGGATATGTTCGCGAAAAAGGGCCAATAAACTTTAATTTTTGTTTCAACAAAGATGGTAATACTAGTCGTACATATTAATCTAATTAAAATTAGTGAATATCCAAATTAATAATATTATTAATTAAAATTATTAACACTAATAATAATAAAATAATAAAAAATTTCATTCTACCTTAAAATAGTATAGTATTAATTATATCTGATTATATGATTACGACTATTTATTCAACAAATTTGATTGATTGATGCGAGTTGATTTTCTGTTACGATGGATTGATGAAACAATAGCTAGTCCAATTGCAGCTTCTGCGGCTGCAATGGCTATAACAAAGATCGAGAAAATGTCTCCTTTTAATTGACGGCTATCGAATAAATCAGAAAATGTTACAAGATTGATATTAACCGAATTTAGTATAAGTTCAAGACACATAAGTGCTCTAACCATGTTTCGACTTGTGATCAATCCATAGATACCGATAGAAAATAAATAGGCACTCAATAAAAGTGCATGCTCAAACATCATTGACTAACTCCTTATCAATCTGGATTCAGTTCAATATGAATGAATACTCATTCAAACAATTGAATTAAATAAAATAATTACAGAACAAAATAAAAAATAAGGTATTAGTGATAGATACAATGAAAAGCTTTGCTTATCTTTATCTTATAGTATTTTATTTATTTTTTTACATATTGTTTTTATCCTACACTTAAATATGTTATAATAATATATATGAAAGAAAATAAAAAATAAAAGAATGTTTTGTTTTATCATATATTACTTTTATTTATAACACTTCTTTTATACTTTGTACTTAATTATTGACGAGCCATACTAATTGCACCTATTAATGCAACTAAAAGAATTAGGGAAATTAATTCAAATGGAAGAAAAAAGTCCGTTGATAAATGAATACCAATTTGTTGAACATTACTTATTAGATCCTGCTCTATAATTTGATTTGATCTTGTAGTCCAAATAATCCCATACCATGATGTCTCTAGGATAGTAGTAATTAGTGAAAAAAGAATACTTGTACAGACTAAGGAAGTAACCCCATCTCCAATAGTCCAAAGATGGAAATCATTATAATATTCGGAACTATTTGTGAACATCACAGCAAATATGATTAAAACATTTATAGCCCCCACATAAATAAGGAGCTGCGCAGCAGCTACGAAATAGGAGTTCGATAAAATGTATAATAAGGATATACAAACAAGAACCAATCCCAATGAAAAGGCGGAAAAAATAGGATTGGTAAATAAAACGACTCCCAGACTTCCTAATATAAGAACGGATCCCAAAAATACTACAAGAATATCATGTATTGGTCCAGTTAAACCCATTATGTATAAAGTAAGAGATAAATAAGTCGAAATATTTCATGACTTTATTGAATAGTCCAGGAAAAAGGAATTACCAGATTTTTTTCTTGTATATGATATGTTACTAATTAAATCTTAATGTACTTTGATTAGAGAGGAATGAACTAACTAATTCTCCCAATTTGAAATTTTCATGAAAATTAAAGAGTAATTCTCAACAATCAATAGTTATGAGTTCTAGTTATTGCTTAAATTAAAAATAAAAAAGCCCCGATTGCTTATATTATATAAAATATCAAATTTACTAATTGCTTAAATTTCATAATTAGTAATTGATTTTGAATCAAAAGATTTATCTTTGTCTATTTTGATTTCCGTTGAATTACCAATTGCTTGAATTGTGTAATCCCCAATTACGGACATAGGTAAGCGACCCAAAGCAATTTGATTGTAATTCAATTCGTGACGATCATAAGCGGAAAGTTCATATTCTTCAGTCATTGATAAACAGTTTGTTGGGCAATACTCGACACAGTTACCACAAAATATACATACCCCAAAATCAATACTATAATTAAGCAATTGTTTCTTTTTAATATCTGTTTTCAATCTCCAATCAACAACGGGAAGATCTATAGGACATACACGAACGCACACTTCACATGCAATACATTTATCAAATTCAAAATGGATTCGACCACGGAAACGTTCCGATGTAATTAATTTTTCATAAGGATATTGAATAGTTACAGGTAAACGATTTGTATGGGATAAGGTAATCATGAAACCTTGACCGATATACCTTGCGGCTCGTACTGTTTGTTGACCATAATTCATGAATCCAGTTACCATAGGAAACATATTGTAAATATCTATAAAATAAATAAGTTGAGGTTTTTTTCTCTTGTTTAAGATGGGTTATTATCAATTTAGAATGTCATTATCATATTCTCTTATTTATTATTTATAGTGAAACAAGTTGGGAAGAGGTTGTCAATAATAGATTACCCAAAGAAATAGGTAAAAGAAATTTCCATCCAAGATTTAATAGTTGGTCCATTCTCATCCTCGGTAAAGTCCATCTTGTTGTAATAGAAATAAACAGGAACAAATAAGCTTTAACTAATGTAATAAGAATACCAATTATCATTCCAAAGACCCCACCTATTTTATCTATTCCAAAAATATCAGGAATAAATAATATAGGTAAAATAGATAAATTCCATCCACCTAAGTAAAGAACTGTTACAAATAATGAAGAAACTAATAGATTTAGGTAAGAAGCAATATAGAATAAACCATATTTGATACCTGAATATTCGGTTTGATAACCTGCTACTAATTCTTCCTCTGCTTCTGGTAAATCGAAAGGTAATCTTTCACACTCGGCTAGAGAAGAAATTAGAAAAACTATAAACCCAATAGGTTGGCGCCAAATATTCCATCCCAAAAAACCATATTTGGACTGCGCCTCAACTATATCAACTGTACTTGAACTATTAGATAATCATAGTCGATGATAACATTACTGTTCCCACCGCTACTCCAGAACCGTACGTGAGACCTCAGCTTCATACGGCTCCTCTATGGTCACAAATAAATATAAGGACTAGTTCAATATAAGCATTCATTCAGCATCCATTCATTGGGTAGGATGGATATAATAAAAATATATTGAGGAGTCACAAATTAGACCGATGAAATTCTGTCTGCTAGAATAAAAAAGAAAAATTGCTTCGGAATTGATCTCACCCCTTTTTCTCCTTTTTGATTATAAATAAAGAAAGAGAAAATCTTTCTTGGTTCAGTAATAACTTAACTTATTCCTTCAATAAAATACTTGTTGTATCAATAGGTATTTATTTCAATTCATATCTTTTGATTACGAAAAAGAATTAGACACTAGTTCATGAATCATGATAAAAATTCTATATGTATGTAGAAAAAATAAATCAAAATCTTTTCGTATTTCTTAGTTCATTTTTCTGGTTCATTCTACATTCATCATTTCTTTTGTTCCTGTTCTTATTTTCATATTCTTAAAAATCAATAAAAAGGAAAAAGGGATTAATTCGTTCTTGATAGTCATTTCTTTAATGAGTGGATAGGAGCATACTCTAGATCGGAATCGTGGATAAGTACTGCTTGATTATTTCTACTAATTTCAAGTCCTTATTATGATTCGTTTTATTTATGGAGAAATACCTTAACTAACTTCTTTTGATATTTTTTTCCATTATCTCTATTACTAATCTTTTGCGTATCTTGGTGTTTCTACCCGTCCACTAATTTTTGATTGATCCCGGTATGGTAATACATACAAGACAATAGTAGAAACTCCATACATTGGATCTTTTGCACCCGCTTCAAGACATGATGACTAATCTCAGTCTTGGGGTAAACAGTTTATGCTGTTTCTATTTACTTCCACTTTACTCTTGTACATAGGGAATGAGATTGAATCTTCTTACTGCGAATTTCTAAGCTGTTTTGTTTCACTCATCTAACTATCTGGTTTCACTTATCCACCCGAATGATGAATAAAAAAAGAAAGATACTTATTCAATACATTCAATCCTTTTCCTATATTAGAAAAGGAAAGAAAAGGGGAAAGCGTATTTTTTAACGAATCACACGTAGAGATATTGATAACACACATAGAGTTAATGGTATTTCATAACTAATGGATTGAGCAGCAGCTCGTAGACCACCTGAGAAAGAATATTTATTATTTGACCCATACCCTGACATAAGAAGTCCAATCGGAGCAATACTAGAAATGGCGATCCATAAAAAAACACCTATACTGAGATCGGATAAAACAAGATGATATCCAAAAGGAATTACTAAATAATTTAGTAGGGTTGATATGACTGCTATAGCCGGTCCCACACTGAATAATCGAATATCTCCTCTATAAGGAAGGATATCCTCTTTAAAAAGTAGTTTTGTTCCATCTGCTAGAGCTTGAAGAATTCCTAATGGGCCGGCGTATTCAGGCCCAATACGTTGTTGTATCCCCGCGGATATTTCTCTTTCTAACCACACAATTACTAGTACTCCTATCGTAATTCCTAATAGCAAGATAAAAATGGGGATAAGGATCCATATGAGTTCATAGATCTCTTTTAATAATTCCGATTCAGAAAACGAATTTATAGCTTGTACTTCGCTTGTATCGATTAGCATTTCAACGATCAACCTCCCCCATAATGATATCTATACTACCTAGTATTGTCATGATATCAGCCAATTTCATTCTTTTCACTAGTTGAGGGAGAATTTGCAAATTGATGAAACCAGGCGGACGGATTTTCCATCTCCAAGGAAAAACACTCTGATCTCCCATTAGAAAAATTCCTAATTCTCCCTTTGGGGATTCTACTCTAACATAAAGTTCTTGTTTCGATAATTCAAAATTGGGTGAAGGTTTTTTACTAATGAATCTGTATTCAAAATCATTCCATTCCGAATTTTTTGTCTTATCAAAACGTCTTACTTCTAAATTTTCATAGGGCCCCCCAGGAATTCCTTCCAGAGCTTGTTGAATAATTTTTATAGATTCTATCATTTCACCAATTCGTACTAAATAACGAGCTAATGAATCTCCTTCTTTTTGCCATTGAACTTCCCAATCGAATTCATTGTAACACTCATAATCATCAACTTTCCGAAGATCCCATTGTATTCCAGAAGCTCGTAACATTGGTCCTGACAAACCCCAATTTATTGCTTCTTCCCCACCAATAATACCTATTCCTTCAACTCGTTCCAAAAAAATGGGATTGCGAGTGATAAGTTTTTGATATTCGGTAACTGCCGTTAAAAAATAATCGCAGAAATCCAAACATTTATCTATCCAGCCATAAGGTAGATCAGCAGCTATTCCTCCGATACGGAAATAATTATGCATCATTCGCATGCCTGTGGCAGCTTCGAATAGATCATATATCAATTCTCTCTCTCTGAAAATATAGAAAAAAGGAGTCTGCGCGCCAATATCCGCCATAAAGGGCCCAAGCCATAATAAATGAGAAGCTATACGACTCAGCTCTAGCATAATTACTCTGATATAGCTGGCTCTTTGAGGTACCTGAATATTTCCCAATAGTTCTGGCCCATTTACAGTTATTGCTTCTGTAAACATAGTAGCTAAATAATCCCAACGTGTTACATAAGGGAGATATTGTATAATTGTTCGGTTTTCCGCAATTTTTTCCATCCCTCTGTGTAAATAACCCAATATGGGCTCACAGTCAATAACATCTTCACCGTCAAGAGTCACGATCAGTCGAAGAACGCCATGCATTGATGGGTGTTGGGGACCCATATTGACTATCATGAGATCCTTTCTTGTAGCCGGTACAGTCATATCTTTTTCCTCGATCATTATTTCATGAATTTCTCAAAACGAGGTTCATTAAAATGCAAGATCTAATAATTATTAATTCTTAGTAAGAATTCTTGTATCTAGTAATTCTAATACTAATAATACTAATTAAATATTCTAACAATAAATAGAAATTTCATAAATCTTAGAATCTAAGATTTATGAAATTTCTATATTGTTTTCCAAAAATTTGCAGTCAAATTAACGGGTTTTTTGCTCTCGAATATCTAGTTGTCCTATTAATTTTTTATAACGTACTTTATTTTTCTTTGCTAAATAAGCTAGTAATCGTTGTCGTTTTCCCAGAATGATTCGAAGACCCCTCTGAGATAAAAAATCTTTTTTGTGCAATTCGAGATGTAAAGTAAGTTTCCGTATCTTATTAGTGAAGCTGAATACTTGAAATTCGACGGATCCCCTGTTTTCTTCGTTTTCTTGTGGAAGAATTGAAATAAATGAATTTTTGACCATAAAATCAAGAAATTGTTATATATCTTTTTTTTTATTTACCGATCAGGAATAATAAATATAATAATAGTTGATTTAATAATATAATAATACTAGTCATTTTAATCAGGTGCACAGAAAAATTTGGATAAAAAGGGATAATACATTTCTGGATTCGCGAAATAGAATAATTTCGATTTTTTTGTATCTAATAGTATTTCGTCGATTCATTTCTAGATTTCATTGATACAATATTAAATCACTATCACCCATTATCAGTTAATTTAGAATTGCGGATACATATGTATCCTTGACATAGTAAAACGACTTCCATTATTGGTATTAAAGCAATATCGATTCATACAAGCTAAGTCCTCTAATCGATAATTTGGCCAAATAAAGAATTTGAATTTCATTAATTTTAATTTATTTGTATGAATATACTGATCCTCACCCTCATTCATAAATTGTTTACAGTTCTTTCCATTGTTTTCATTACCAAATGGTAAAATCTCATTTACTCCGTTTTTATTCCTAGAATCAAAACACATTAGAATTCTCAACTTTCTACGATGTCGAGTAGATAGAATCTGTTCAGGAATAAGAAAATCATAATCATTCGATTTTTTATTAATGCATTTTCCATCAATTTGGTATTTATTCTTATTGACCAACGAAATACCTATGATTTGATACATAATAAATTTTGCATCCCATTTTATAGATGGACGAAGAGGTTCGATAATCAATATTCCATTTTTTATCAATTCTGTAAGAGCTAGATCCTTCTGAATCACCATTATGTCTAAACTCATCTCTCCTCTTTCAATCGAGGATATAGTAATTTCCTTTGGATTGACCAATCTAAGTAGGAGACAATATACCTTGATATTATTGATCATTCTTTCATTCAAAGGATCATCCCATCTTAATTGAAAAAGAAGATATTTTTTCAGGAATAAATCCAATTCTGCTTCTTTCTTGCTCTTGTATTCTTTTTTTCTACCTTCTTTATTTTTAATGTTTGATGATCCCATGTAGCCCTCTTCCATATCCTTTTTCTTCCGCTCTTGTACATCGAATTCAAGATTCACTTGACTTGGTTGTTGTTTTTTTTCTTGATTCTTGAATTCTAATTCAAAATATTTTTTTTGATCAGATGATATATAAAGATCTTTTTTTGTATTTTCATTGATATTTTTATTTTGGCTAGCATTTTCATTTGCGTCAAAATTAAGAAGTAATTTGATTGGTATGATCCATGGTTTAATCTTATATGCATTATATGTATCATAAAGTATTCCGAATTCTGGGAAGAACTCAGGTTTTCGATTTGATATGTCGCCATATAACTTTTCTTTATTCATTCCCATCCAATCAAAAAAGTTTCTTTTTTGATTAGAGTTAGACGGTTTGATTTCTTGATGAATCGTCAGAGATAAAATATTGTTATTATACAATTTTTGATAAGTATTCATTCTAGTTTTAGTATTTTTATTAAGCTTGGTACCAATATGCATATTGGCCCAGGTATCAATATTTATATTTTGTCTAATAAAAAAAATCGAAAATTTTACAATTGAAATATTTTTTCTCCAGATTTTTTTTTTGTATATATAATATTCTTCTCCCAGATAATCACTAAGATCTATATCCATTAGTACATAAGGTGATTGAGGTTTCTGTGTATTGAAATTATATGAATATAAAATTTTTCGATCCGTATTTACTTGGAATGGTAATTCAGAAATATACGAGTTCTCGCTATTTTCATAGTTTATATATTTATGTAATAAGAGATCATATCTACAGTTTCTTTTAAATTTTTCTTTTTCATCCATCAATAAATTCGTTCTGTAATACTTTGGTTTTACATAAGAAATTAATGGATCCTTTTCTTCTTTATATGAATTCAATTTCATTGAATTCTCATTTTCAATGATACAACGTCGATTGACTTCATTTCGCCATTTTTTAGATACTAATCGAGACCATTTAGTCTGAGATAAATTGTATTGATAATGGCTTTTTAACCAGCTTTTCCATTTATTTATTCTAGACTTATTCACTTTTGATTTGGAATCAAATAGCCCTTGTGTCTCACAATAATTCTTAATTTTATTCTTAAGAAAAAGATGAGTTTCATGATATTGAAGTACAGATCTCAGGTGATATTTGTTACTAGCTTGAGTTTGTGATATTTTGTAAAATACATATGCTTGCGACAAAGAGGATAAATCACAATAAGGGTTTAAATTCTTACTACTAATATTTAAAAGGTACTTTTTTATAGTCAAAATAAAGGGAATCATATTTTTATTCGGTTCGTCAATATCAGTCCCTTCTTGATTTGTTTTATTGCTAGAAGTGGATTTTTCCATTGTTTTTTCTATTGATTTAATGAAAAATTGTACATTGAGCCTGAAAATGTTAATACTATATACGAAGATATCGGTGTATATTCTTTCAACGAAGGATTTTATAAAATAATGTAATTTACGTATTAATCGGCTCTTTCTTCTTTTGACTATTAGCCAAATATGTTTCCACAATTTGGATATTTTATCATACAAATTTCTCTTATTAGGACTAATAATATTTCTATCAGGAATTTCAATTATTTTGTTTTTTTCCTTTTTGATCTGTTCTATTTCATTCTTGATCGTGATTGTCCTATCAATAAGATCTTTCATTTTGTTTTCCATAAGTGAATAATTTTTCCAATTTATGGATTGAATTGGAATGATCAATTCCTGGTTATTCTTATTACTACTAATTATGGAATTTTTTTCATTTTCAACCAACTCGTTTTTATTTAATTCCAATAATAGAATTGGGTTTCTTTTTTGCAATTCTTTTATTATTCCTTTTATAACTAAAACTATTTTTTGAATCCATTTTGTTTTTTCTTTAAAAGTTCTTATAAACCATTTTTGTTTTTTTTTTAAAACTTTTAGAACTAGAAAATTTTTCTTTTTTACTTTTATATATTTTTTTTTGAATTCCTTAAAAATGGGTTTAAAAAAAGAAGGCTGTTCTCGTTGAGAACCAAATGGAGCTTCTACTTCTGTCCCCCAAATTGTTAAAAAAGAAAAATTTTCTAGTTCCTCTTTTTGATCTCTATGATGGGATCTTATCTTAGACCCTTGCCAAGGTTTCAGACGGAAAGGAAATAGAATTTTTATCTGAATACCATCCATTAACCAATTTTTTGGAAATTCTGTTTCTGATAATTGAACACCGTTATAAGTGCATTTAATATGAATTTCTCTATTCCAATCTCTCCAATCCTCGTTCCACTCGGGGGATTCGTATAATAACATACGTCCAATATTCTTAGCTATTATTAAGAAAGGCAATTTAATGTATTTTCTGAAAAAGGATTGGGTTAGTAACAGCAAACCCCTTATTGCTTGAGCAAATAGAATGGTATCCCAGGCTTCTGATATTGCTATATTGTTGTCTTCTTTTTCCCCGTTTTTTTTATTTTTTTCTTTTGTCTCTTCCGAATCAGAAATCAAAGTTTCTGATTCCCCCCTCATCCAATTTCCAGAAAAAAGATTCATCATTTCGGAGAAATCAAAAGAAAATAAAAATGGTATTTGATCCAAAAAAAGTGGCGAGTGCACATTTGCTTGAAACATTTCCGAAATAACTGTTTTACGCCTTTGAGCACGCATGGATCCTTTGATTAAGTCCCGAGAAAAATCAGATTGTTGTGAGTAACGCATCAAAGATACCTGTTCTTCTGGATCACTATTATTACTAGGATCGGTATCTGGATCCTTATCAGTGAAAATTACCACGCGTTTGCCTTTTCTTGAACGAATTTGATTATCGTCTGTTGGCTCTTCTTGATTGTCTTCTTGTGCCTGTTCTTCCAACTCATCGGTTAATTTGTATGACCATCGAGGAACTATTTTGTTAATGTCTTCTAATTGATTTCGAATTGTTTCATCAATTGTTTCATCATTTGAATCAAATTTTACAGATGATTCCTCATGAACAGAATCGAGAAATACATTTTTTTTATCTTCAACTTCTCGAGAATTGTTATGAAGTAGATTATGAATTTTATTTAGCCAAATCACATTCTCTTCGATAGAAGCCGCTGGGGGCATTATGGAACCCCTTCTCACTCGACATGAACTTAATTGTTTTAAGTTCCAGCGAGATGCACCTTCAGAAAGAAGAGGATCATATTTTGTAGGCAAATATCCTTCTTTCTTTTCATCATTGTATAATCTGATTCTTTTTTCTAGCACATCTGGAACACGAGATCCTTTTTGTGTTTCTAGAACATTGATTCGATTTCTCAATTCCCAGTTCAGGTTCGCTTTTTTTTGTTCATTAGCATCAACCCAATTAGTATAACCATTTTTGTTTTCATGAGATACTTTTTCTGTCGTGTCCAATTTTTTCTGTATCATTTCTAAAAAAGCGGATAAGCTAGGTGGGTATGTAAAAGATATTCTTTGTTTTCCATCACTTGGGCACGAATTAAAGAAATATTGTGACATTTCATTTCGTACAGCATTTTCAAATAGATCATTTTTTAGATATCGTAATGGACGATTCCATCGTTTATAATCGAATACAGAAGTCACAAGGGGTTTTTCAAACCAGCTAAGACTTTTTTCTTCTTCTTCATTTTCATTTTGTAATTCTAAGGGTTCTTGATCAATGTCAAGATAAGAATTTTCATAATTAGTAGATCCTTTTTGTTCTTGTATAGTCTCTCTCATTTTGTTTTCAGAAGTTGTTTCTACATCGTTGTCTCCTTCGCTTTCGATATTTTCTTCGTCTCCTTCGCTTTCTATCTGTTCTTGTGTTTCTGAGCTATCTTTCAGTTTCTTAGTCACAATGGGTAACGGCGTTCTGCCTAAGTAGTAAAGACAAGTGATAAATAAAAGAATACTAAAGATTCGAGCTATCAAATTATTGAATTCTACCGCAAGGTATTTATTAGATTGAATAGAATACTTTTTCCGTATCCAGAATAATAGGAACTCAACCCATTTAATGAATAAAATCTGACCGATTAACCAACCAAGAAAACTACTTGTTAGAAATAATATCTTGTTGTTGCACCGAAACATATAAATGTTTACTAATCTGGCTAATGTTGAACTTGGTAAAATGAAATGGTTGAATAATTGAAAAATTAGATTATTCAGGAATACACATTGAATGCTGAGATTACGCATTGAATTTCTGGTAGTCGTAGTCGATCCAGAATCTAAACGTTTTCTTTGATTGTTCCAGCAATGTAAAAGGGTTCTTTGATTGTTCCAGAACAAATGAAACAAAAGATAGGGTAGAACTAGGACAGTTATTGTATGAGGTCTACCCAATGCTAGATGCAGAGGCGCATAATAGATCGATATGAACATCATGAGCTGTCCCGTAATAAAACCTGTTGTTGCTGATATCTCCTCCTCGGTTCCTTCTTCGATAACCCGAGCTCGGAGAAGGAAGAGAGAAGAGGGCCCTATGCTGAATACGGTCAGAAATCCATAATAGAGTCCGACCACAACGACCGAATTGATTATCCTAATGCATAAATTACCTAGACCTGGTAGAAAAGATGGAAAAATCATCACAAACCTCCTTTTTTAATTTTGTATTGCTATTTCTCGATTCGTTCATTATATGATATTTTCTTAACTTTCGATAGCTAGAAAGAGATGGAAAAATCATCACAAACCTCCTTTTTTAATTTTGTATTGCTATTTCTCGATTCGTTCATTATATGATATTTTCTTAACTTTCGATAGCTAGAAAGAGATGGATTATAAATGACATCTCTTACTTATGTCAATGATACCATATAGTAAATGAATGGAATTGGGATATAGATGGAATATAATGAAAATAGAGCCACTTTGAGGTTTACTAGGAAATGAGGCATGGAACGGAGCCATTACGAAGAAGTTCCAGGAGTTACGAAGGAAGCTTCGGACTCATATTCTTCATGGGTTGAGAACGGGAGTTGAACTCTATGAGATCGAATGTCCCGTTGTTCCTCAGTAGCTCAGTGGTAGAGCGGTCGGCTGTTAACTGATTGGTCGTAGGTTCGAATCCTACTTGGGGAGATTTCATTAATTCTTAATGAAAAAAAGAAGAATGAAAGGGCTCGCTCTGGCCATTAGGAGTTAGGAGTAGGTAACCCGTTCCCTGTCTTTGTTTCTATTGCATTCTATTCCGTCGTATCACATTCTGTTATCCATATTTGAGAATCACCTACCTGGCGTAGATCCGGGATAATCCCTTGGAAATAGCCCTGGGACTATTTCCAACTAGCCAATTCAGAATTATCAGATGATGTGTACTAGCAGTGCATCAAAGATGCAGTCATCGATTCTCCCGACAGTCCACAATTACCGCGAGCAAACACATATTTCATTAATGACTAGGAACGCATTTTTATTTTTACTATGCTACTAATACTTGTACTTACTCTGCTATTCTGCCCAAGCCTGGCTGAGGAAGAGTTACGGGGAGTAAAACAAAAATATGCGGATTCGGGCCTCTCATACGATATGTAATTATAGTATCATTTGCGATAAAGAAAAAGTAAGGCCATTCCATTTCGACAAAAGACCCATACCCAAGTTTGCGCCCGCGACCCCGATCATGATTTTTCTACCCCCAGAGGTAAAGGTCCTTCCCTTTTGGACCGGTTGTGGGCGAGGAGGGATTCGAACCCCCGACACCGTGGTTCGTAGCCACGTGCTCTAATCCTCTGAGCTACAGGCCCCACCCCGTCTCCACCGGATCTGTTCCCGGGAGTACCCTCAAAACAAAAAAGAACCTTTCCTCTCCTCAGCCATTTCGGGTTAAGAAGATGTGAAAGCGCGTTTCTCTCTAGAAGAACAATTCCAAGGTGTGAAGTGGGAGAGAAAAGATGTCATAATTGGAGTTTTGAATAAGACGACTCTTGTATTTTTTCTTTTTCCTATTTGAAAAGTCAAAGTAAAATAAGAGGTGTTAAGCTTTTTATCATTCTGGCGTCGAGCTATTTTTCCGCAGGACCTCCCCTACAGTATCGTCACCGCAGTAGAGTTTAACCACCAAGTTCGGGATGGATTGGTGTGGTTCCTCTACGCCTAGGACACCAGAATATCGAACCATGAATGAAGAATGGCATGAGAGAAAAGCATATTGGCTAATGATTGTGAGGCCCCAATTCTTGACTGGAAGGGGCACCAAAGGCCTCTGCCCTCCCTCTCTATCAAGGGATGGAAGGGCAGAGCTTTTTTTGGTTTTTTCATGTTGTCAAACAGTTGAACAATGAAAATAGATGGCGAGTGCCCGATCGAATTGATCGGGTCATGTAGGAACAAGGTTCAAATCTCTCGGTCTGTTAGGATGCCTCAGCTGCATACATCACTGCACTTCCACTTGACACCTATCGTAATGATAAACGGCTCGTCTCGCCGTGACCTTATCTTGGATTCTCAATACTTCTGTCGCTCCATCCCCGCGGGGGCAGAGAACCCGTCGCTGTCTCGGCTGTTCTACCGGAGGCTCCGGGGAAGTCGGAATAGGAGAGCACTCATCTTGGGGTGGGCTTACTACTTAGATGCTTTCAGCAGTTATCCGCTCCGCACTTGGCTACCCAGCGTTTACCGTGGGCACGATAACTGGTACACCAGAGGTGCGTCCTTCCCGGTCCTCTCGTACTAGGGAAAGGTCCTCTCAATGCTCTAACGCCCACACCGGATATGGACCGAACTGTCTCACGACGTTCTGAACCCAGCTCACGTACCGCTTTAATGGGCGAACAGCCCAACCCTTGGAACATACTACAGCCCCAGGTGGCGAAGAGCCGACATCGAGGTGCCAAACCTTCCCGTCGATGTGAACTCTTGGGGAAGATCAGCCTGTTATCCCTAGAGTAACTTTTATCCGTTGAGCGACGGCCCTTCCACTCGGCACCGTCGGATCACTAAGGCCGACTTTCGTCCCTGCTCGACGGGTGGGTCTTGCAGTCAAGCTCCCTTCTGCCTTTGCACTCGAGGGCCAATCTCCGTCCGGCCCGAGGAAACCTTTGCACGCCTCCGTTACCTTTTGGGAGGCCTACGCCCCATAGAAACTGTCTACCTGAGACTGTCCCTTGGCCCGTAGGTCCTGGCACAAGGTTAGAATTCTAGCTCTTCCAGAGTGGTATCTCACTGATGGCTCGGGCCCCCCCGGAAGGAGGCCTTCTTCGCCTTCCACCTAAGCTGCGCAGGAAAGGCCCAAAGCCAATCCCAGGGAACAGTGGAAGCTTCATAGGGTCTTTCTGTCCAGGTGCAGGTAGTCCGCATCTTCACAGACATGTCTATTTCACCGAGCCTCTCTCCGAGACAGTGCCCAGATCGTTACGCCTTTCGTGCGGGTCGGAACTTACCCGACAAGGAATTTCGCTACCTTAGGACCGTTATAGTTACGGCCGCCGTTCACCGGGGCTTCGGTCGCCGGCTCCCCTGTCATCAGGTCACCGACTTCCTTGACCTTCCGGCACTGGGCAGGCGTCAGCCCCCATACATGGTCTTACGACTTTGCGGAGACCTGTGTTTTTGGTAAACAGTCGCCCGGGCCTGGTCACTGCGACCCCCTTTGTGAGGAGGCACCCCTTCTCCCGAAGTTACGGGGCTATTTTGCCGAGTTCCTTAGAGAGAGTTGTCTCGCGCCCCTAGGTATTCTCTACCTACCCACCTGTGTCGGTTTCGGGTACAGGTACCCTTTTGTTGAAGGTCGTTCGAGCTTTTCCTGGGAGTATGGCATGAGTTACTTCAGCGCCGTAACGCCTGGTACTCGGACATTGGCTCGAGGCATTTCCTCTACCCCTTCTTACCCTGAAAAAACAGGGTCACCTTACGTCCTTGAACCGATAACCATCTTTCGGCTAACCTAGCCTCCTCCGTCCCTCGGGACCAACAAGGGGTAGTACAGGAATATTCACCTGTTGTCCATCGACTACGCCTTTCGGCCTGATCTTAGGCCCTGACTCACCCTCCGTGGACGAACCTTGCGGAGGAACCCTTAGGTTTTCGGGGCATTGGATTCTCACCAATGTTTGCGTTACTCAAGCCGACATTCTCGCTTCCGCTTCGTCCACACCTGCTTGCGCGGGCGCTTCCCTCTAAGGCGGAACGCTCCCCTACCGATGCTTTTTGACATCCCACAGCTTCGGCAGATCGCTTAGCCCCGTTCATCTTCGGCGCAAGAGCGCTCGATCAGTGAGCTATTACGCACTCTTTCAAGGGTGGCTGCTTCTAGGCAAACCTCCTGGCTGTCTCTGCACCCCTACCTCCTTTATCACTGAGCGGTCATTTAGGGGCCTTAGCTGGTGATCCGGGCTGTTTCCCTCTCGACGATGAAGCTTATCCCCCACCGTCTCACTGGCCGACTTTGACCCCTGTTTGGGGTCATATCTAGTATTCAGAGTTTGCCTCGATTTGGTACCGCTCTCGCGGCCCGCACCGAAACAGTGCTTTACCCCTAGATGTCCAGTCAACTGCTGCGCCTCAACGCATTTCGGGGAGAACCAGCTAGCTCTGGGTTCGAGTGGCATTTCACCCCTAACCACAACTCATCCGCTGATTCTTCAACATCAGTCGGTTCGGACCTCCACTTAGTTTCACCCAAGCTTCATCCTGGTCATGGATAGATCACCCAGGTTCGGGTCCATAAGCAGTGACAACCGCCCTATGAAGACTCGCTTTCGCTACGGCTCCGGTGGGTTCCCTTAACCAAGCCACTGCCTATGAGTCGCCGGCTCATTCTTCAACAGGCACGCGGTCAGAGATCACATTCTCCTCCCACTGCTTGGGAGCTCACGGTTTCATGTTCTATTTCACTCCCCGATGGGGGTTCTTTTCACCTTTCCCTCACGGTACTACTTCGCTATCGGTCACCCAGGAGTATTTAGCCTTGCAAGGTGGTCCTTGCTGATTCACACGGGATTCCACGTGCCCCATGCTACTCGGGTCAGAGCGTAAACTAGTGATGCTTTCGGCTACTGGACTCTCACCATCTAGGGCGCAGCATTCCACCGCTTCGCCTAGCAGCACGACGCTTGTATTGCTCTCCCACAACCCCGTTTTCACGGTTTAGGCTGCTCCCATTTCGCTCGCCGCTACTACGGGAATCGCTTTTGCTTTCTTTTCCTCTGGCTACTAAGATGTTTCAGTTCGCCAGGTTGTCTCTTGCCTGCCCATGGATTCAGCAGCAGTTCGAAAGGTTGACCTATTCGGGAATCTCCGGATCGATGCTTATTTTCAACTCCCCGAAGCATTTCGTCGCTTACTACGCCCTTCCTCGTCTCTGGGTGCCTAGGTATCCACCGTAAGCCTTTCCTCATTTGAACCTCGCCATTTAAATAGGCTATGCCATCCTAAGGTGCTGCTAAATGGAAGGATCTTATCAACGTCCATGAATGATCAATTCTAGATCGAACTGCCGAATCGGAAAAATTGGGTGCTATCATAGTCATAGTATCGGCTAAGTTCGCGGGCTGGAGATAAGCGGACTCGAACCGCTGACATCCGCCACAGGGTAAACCACCGCCTCTCAGGCCTCCCCGACTGATTCTACCATAGAGGCCAACGATAGACAATAACTCCCCCCCGAACACAGCTTACAACTTTCATCGTACTGTGCTCTCCAAAGAGCAACTCTTCTCAAAATATCAAAAGGTACTGAGTTGGAATCCCATTCTAAGGATTGGATTCTTGTGGTTCCGGAGGATCCAGCTACAGGAGAACCAGGAACGGAGAGCTCTCCCCCTTTTTCCGCCCGACTCTTTGGTTTTAAGAATGCTGGTTTTGGTTTTAAGAACGAGTGATTGCCCTTCTCCGACCCTTACTGTCCAACCGGAGAGCGGACAGCTAATGCCTTCCACTTATGGAAATTGAACAGGGTCTATGGTCGGTCCGCGACCCCTGGATGCCGAAGGCGTCCTTGGGGTGATCTCGTAGTTCCTACGGGGTGGAGACGACGGGGTCGGTCCATGGATTTTCTTTCCTTTTGCCACATTTTGCTCAAAGGGTTGAAGGGAGATAGTGCATCAAGCTGTTCGCAAGGGCCAACTTGATCCTCTTCCCCAGGGATCCCAGATGCGGGAACCCTAGGAGAGCCGCCGACTCCAACTATCGTCCATGTACGATCCATACTAGATCTGACCAACTGCCCATCCTACCTCCTCTACGTTCTTGACAGCCCATCTTTGTCTCCGTAGAGTCTTTGAGTGGCATGTTTCGGTCCTCTTCCCCATTACTTAGAAAAAGTGAGCCACCGGTTCAGGTACAAGATACTATCATTACCGCCTGGACAATTAGACATCCAACCCGTAATCGCAACGACCCAATTGCAAGAGCGGAGCTCTACCAACTGAGCTATATCCCCCCGAGTCAAGTGGAGCATGCATGAAGGAGTCAGATGCTTTTTCGATTCTTTTCCCTGCGCAGCTGGGCCATCCTGGACTTGAACCAGAGACCTCGCCCGTGAAGTAAATCATCGCACCTACGATCCAACCAATTGGGATTGGGAGAGAATCAATAGATTCTTTTTCGGGAGCGATTCATCCTTCCCGAACGCAGCATACAACTCTCCGCTGTACTGCGCTCTACAAGTGTGCTTGTTCCCCCTTCTCCCTTACCATGGCAAGTCTTTGTGAAATCACTCCGATGGGAAGAAAAAAGAAGGCGTTAAGAGACCCTCCTGGCCCAACCCTAGACACTCTAAGATCCTTTTTCATTTCAAACCTGCTCCCATTTCGAGTCAAGAGATAGATAAATAGACACATCCCATTGCACTGATCGGGAGGCGCTCGTAGTGACTGAGGGGGTCGAAGACCAAGAAGCGAGTTATTTATACCAAGCATTCTTCTTATGGCTAGATCCAATCTCCTGGTCCCTACGGAAAGGAAAAAGAATTTCACGTTCTTCCTTTCGGGAAGGGAGGATTAGGGAAATCCTATTGATTGCCACTTTCTCCAGACCTTCAGGAAAAGCATGAAAAAAGGCTCGAATGGTACGATCCCTCCGTCACCCCAGAATGAAAGGGGTGATCTCGTAGTTCTTGGTCTGTGAAGATGCGTTATTAGGTGCTCCATTTTCCCATTGAGGCCGAACCTAAACCTGTGCTCGAGAGATAGCTGCCCATACACTGATAAGGGGTGTATGGATTCTCGAGAAGAGAGGAGCCACGGTGGTCCCCTCCGGACCGCCCGGATCCCACGAGTGAATAGAAAATTGGATCCACATTGGATCTCACCTTAATCGCCCCATCTATCCTCCTGAGGAGAAGTTTGGTTTCAAACTCCGATTCGAACAGGAGGAGTACGCCATGCTAATGTGCCTTGGATGATCCACATCTCCGGTCAGGCGCTGATGAGCACATTGAACTATCCATGTGGCTGAGAGCCGTCACAGCCCAGGCACAACGACGCAATTATCAGGGGCGCGCTCTACCACTGAGCTAATAGCCCGTCGTACGGGCTTCCCGGTGGGAGGCCCGCAATGCCAAAAGCGAGAGAAACCCTACCCCTCTCTTTCCTTTTTGTTTGCGCCCCCATGTCGCCACACGGGGGGCATGGGGACGTAAAAAAGGGGGTCCTATCAACTTGTTCCGACCTAGGAACATAAGCTCATGGGCTTGGTCTTACTTCACCGTCAAGAAACGAAAGAAGACTTCCGTACCCAAGCTTAGCTCAGACGTAGCTCGCTTCTTTTTGGGTGTGAAGCAGTGTCAAACCAAAATACCCAAGAAGCATTAGCTCTCCCTGAAAAGGAGGTGATCCAGCCGCACCTTCCAGTACGGCTACCTTGTTACGACTTCACTCCAGTCACTAGCCCCGCCTTCGGCATCCCCCTCCTTGCGGTTAAGGTAACGACTTCGGGCATGGCCAGCTCCCATAGTGTGACGGGCGGTGTGTACAAGGCCCGGGAACGGATTCACCGCCGTATGGCTGACCGGCGATTACTAGCGATTCCGGCTTCATGCAGGCGAGTTGCAGCCTGCAATCCGAACTGAGGACGGGTTTTTGGAGTTAGCTCACCCTCGCGGGATCGCGATCCTTTGTCCCGTCCATTGTAGCACGTGTGTCGCCCAGGGCATAAGGGGCATGATGACTTGACGTCATCCTCACCTTCCTCCGGCTTATCACCGGCAGTCTGTTCAGGGTTCCAAACTCAATGGTGGCAACTAAACACGAGGGTTGCGCTCGTTGCGGGACTTAACCCAACACCTTACGGCACGAGCTGACGACAGCCATGCACCACCTGTGTCCGCGTTCCCGAAGGCACTCCTCTCTTTCAAGAGGATTCGCGGCATGTCAAGCCCTGGTAAGGTTCTTCGCTTTGCATCGAATTAAACCACATGCTCCACCGCTTGTGCGGGCCCCCGTCAATTCCTTTGAGTTTCATTCTTGCGAACGTACTCCCCAGGCGGGATACTTAACGCGTTAGCTACAGCACTGCACGGGTCGATACGCACAGCGCCTAGTATCCATCGTTTACGGCTAGGACTACTGGGGTATCTAATCCCATTCGCTCCCCTAGCTTTCGTCTCTCAGTGTCAGTGTCGGCCCAGCAGAGTGCTTTCGCCGTTGGTGTTCTTTCCGATCTCTACGCATTTCACCGCTCCACCGGAAATTCCCTCTGCCCCTACCGTACTCCAGCTTGGTAGTTTCCACCGCCTGTCCAGGGTTGAGCCCTGGGATTTGACGGCGGACTTGAAAAGCCACCTACAGACGCTTTACGCCCAATCATTCCGGATAACGCTTGCATCCTCTGTCTTACCGCGGCTGCTGGCACAGAGTTAGCCGATGCTTATTCCTCAGATACCGTCATTGCTTCTTCTCCGAGAAAAGAAGTTCACGACCCGTGGGCCTTCTACCTCCACGCGGCATTGCTCCGTCAGGCTTTCGCCCATTGCGGAAAATTCCCCACTGCTGCCTCCCGTAGGAGTCTGGGCCGTGTCTCAGTCCCAGTGTGGCTGATCATCCTCTCGGACCAGCTACTGATCATCGCCTTGGTAAGCCATTGCCTCACCAACTAGCTAATCAGACGCGAGCCCCTCCTCGGGCGGATTCCTCCTTTTGCTCCTCAGCCTACGGGGTATTAGCAACCGTTTCCAGTTGTTGTCCCCCTCCCAAGGGCAGGTTCTTACGCGTTACTCACCCGTCCGCCACTGGAAACACCACTTCCCGTCCGACTTGCATGTGTTAAGCATGCCGCCAGCGTTCATCCTGAGCCAGGATCGAACTCTCCATGAGATTCATAGTTGCATTACTTATAGCTTCCTTGTTTGTAGACAAAGCTGATTCGGAATTGTCTTTCATTCCAGGGCATAACTTGTATCTATGCGCTTCCTATTAGCCTGGAGTTCGCTCCCAGCAATATAGCCATCCCTACCCTATCACGTCAATCCCACGAGCCTCTTATCCACTCCCGCGGCGGGGGGCCAGTCAAACAAAATCAAATAGAAAAACTCACATTGGGTTTGGGTTTAGGGATAATCAGGCTCGAACTGATGACTTCCACCACGTCAAGGTGGCACTCTACCGCTGAGTTATATCCCTTCCCCCTATAATATAGACTAATCCTAAAGCAAAGGGTCGAGAAACTCAACGCCACTATTCCTGTCCGGAACAACTTGGAGCCGGGCCTTCTTTTCGTACTATTTATTACAGATAGTCAAATAATGGAAAAATGCGATTCAACTGTCAACTGCTCCCATCGGAAATAGGATTGACTACGGATTCGAGCCATAGCACATTCCTCAAATTCGTACGATTTTTCCGATCTAAATCGAGCAGGTTTTACATGAAGAAGATTTTGTTCAGCATGTTCTATTCGATACTGGTAGGAGAAGAACCCGACCCGGTATTGTTAAAAAAAATGGGGATAATGGTAACCCCGCCATTTATTAATTTAATAGAAATCGTAATAGAAATCCATGTCCTACCGAGACAGAATTTGTAACTCGCTATCCTCTTGCCTAGCAGGCAAAGATTGACCTCCGTGGAAAGACTGATTCATTCGGATCGACATGAGGTCCAACTACATTGCATTGCCAGAATCCATGTTGTATATTTGAAACAAGTTGACCTCCTTGCTTCTCTTCTCTCACGGTACAACCCTCTTCCCACTGAGCCCTCTTTCTCCTCGGCCCACAGAGACAAAATGTAGGACTGGTGCCAACAGTTCATCACGGAAGAAAGGACTCACCGAGCCGGTATCACTAACTAATACTAATATAACGAAAGCTAATACGAATTACTAATAGAATAGAAAAGAACTGTCTTTTCTGTATACTTTCCCCGGTTCCGTTGCTACCGCGGGCCTTACGCAATCGATCGGATCATATAGATATTAGATATCCCTTCTTCAACACAACATAGGTCATCGAAAGGATCTCGGACGACTCACCAAAGCACGAAAGCCAGGATATTTCAGAAAATGGATTCCTATTTGAAGAGTGCATAACCGCATGGATAAGCTCACACCAACCCGTTCATTTTGGATCCAATTCGGGATTTTCCTTGGGAGGTATCGGGAAGAAATTGGAATGTAATAATATCGATTCATACAGAGGAAAAGGTTCTCTATTGATTCAAACGCTATACCTATGAGATAGGGAAAGAAAATGGAAATGAATGAAATAAAGAATAAAAAAAAATCAGTAGAAGAACCCAGATTCCAAATGAACAAATGCAAACTCGAAAAGGATCTTTCTTATTCTCGAAGAATGAGGGGCAAGGGGATTGATCGAGAAAGATCTCTTGTTCTTATTCTAAGATCGTGATTTGATCCGCATATGTTTGGTAAAAAGAAGAATATTCTCTTTGGATCATCATCCAAAATGGAAAGTGTTCAATTGGAACATGAAAACGTGACTGAATTGGTCTTAGTTACTCTTCGGGACGGAGTGGAAGAGGGGAGGAGACTCTCGAAGGAGGAAAAGGATCCAATTACTTGGAAAGAAGTGAACGAGGAGCCGTATGAGGTGAAAATCTCATGTACGGTTCTGTAGAGTGACAGTAAGGGTGACTTATCTGTCAACTTTTCCACTATCACCCCCAAAAAACCAAACTCTGCCTTACGTAAAGTTGCCAGAGTACGATTAACCTCCGGATTTGAAATCACTGCTTATATACCTGGTATTGGCCATAATTCACAAGAACATTCTGTAGTATTAGTAAGAGGAGGAAGGGTTAAGGATTTACCTGGTGTGAGATATCACATTGTTCGAGGAACCCTAGATGCTGTCGGAGTAAAGGATCGTCAACAAGGGCGTTCTAGTGCGTTGTAGATTCTTATCCAAGACTTGTATCATTTGATGATGCCATGTAAATCGCTAGAAACATGTGAAGTGTATGGCTAACCCAATAACGAAAGTTTCGTAAGGGGACTGGAGCAGGCTACTATGAGACAAAAGATCTTCTTTCTAAAGAGATTCGATTCCGAACTTTTCTATGTCCAGGGTCCAATATGGAAATCATTTCAGAGGTTTTCCCTTACTTTGTCCGTGTGTCAACAAACAATTCGAAATACCTCGACTTTTTTAGAACAGGTCCGAGTCAAATAGCAATGATTCGAAGCACTTCTTTTTACATTACACTATTTCGGAAACCCAAGGACTCGATCGTATGGATATGTAAAATACAGGATTTCCAATCCTAGCAGGAAAAGGAAGGAAACGGATACTCAATTTAAAGTGAGTAAACAGAATTCCATACTCGATCTCATAGATACATATAGAATTCTGTGGAAAGCCGTATTCGATGAAAGTCGTATGTACGGCTTGGAGGGAGATCTTTCATATCTTTCGGGATCCACCCTACAATATGGGGTCAAAAAGCCAAAATAAGTGATTCGTTTTTAGCCCTTATAAAAAGAAAACTGATTCTTGAACCTCTTTCACGCTCATGTCACGTCGAGGTACTGCAGAAGAAAAAACTGCAAAATCCGATCCAATTTATCGTAATCGATTAGTTAACATGTTGGTTAACCGTACTCTGAAACACGGAAAAAAATCATTGGCTTATCAAATTATCTATCGAGCCGTGAAAAAGATTCAACAAAAGACAGAAACAAATCCACTATCTGTTTTACGTCAAGCAATACGTGGAGTAACTCCCGATATAGCAGTAAAAGCAAGACGTGTAGGCGGATCAACTCATCAAGTTCCTATTGAAATAGGATCTACACAAGGAAAAGCACTTGCCATTCGTTGGTTATTAGGAGCATCCCGAAAACGTCCGGGTCGAAATATGGCTTTCAAATTAAGTTCCGAATTAGTAGATGCTGCCAAAGGGAGTGGCGATGCTATACGCAAAAAGGAAGAGACTCATAAAATGGCAGAGGCAAATAGAGCTTTTGCACATTTTCGTTAATCCATGAACAGGATCCATATAGACACATAGATCCATGGATCCATACATCTCGATTGGAAAAGAATCAATAGAAAAAAAAGAATCTGAATTGATCGATATCTTTCTCGAAACAAACAAAAAGGAAAAGAAAGATGAAACATAAATCATGGATCAACCAAGCCCTCTCGGGGGCTTGCTTAAGAAAGAGGAATCTTATGGAAATATCATGGAATAAGGTTTGATCCTATTCATGGGGATTCCGTAACTATTCCATTCCAAAAAAATAGAAAGTTCGAAACAATTGGGACTTTTTCGGAGATTGGATGCAGTTACTAATTCATGATCTGGCATGTACAGAATGAAAACTTCATTCTCGATTCTACGAGAATTTTTATGAAAGCGTTTCATTTGCTTCTCTTCCATGGAAGTTTCATTTTCCCAGAATGTATCCTAATTTTTGGCCTAATTCTTCTTCTGATGATCGATTCAACCTCTGATCAAAAAGATAGACCTTGGTTCTATTTCATCTCTTTAACAAGTTTAGTAATGAGCATCACGGCCCTATTGTTCCGATGGAGAGAAGAACCTATGATTAGCTTTTCGGGAAATTTCCAAACGAACAATTTCAACGAACTCTTTCAATTTCTTATTTTACTATGTTCAACTCTATGTATTCCTCTATCCGTAGAGTACATTGAATGTACAGAAATGGCTATAACAGAGTTTCTGTTATTCGTATTAACAGCTACTCTAGGAGGAATGTTTTTATGTGGCGCTAACGATTCAATAACTATCTTTGTAGCTCCAGAATGTTTCAGTTTATGTTCCTACCTATTATCTGGATATGCCAAGAGAGATGTACGGTCTAATGAGGCTACTACGAAATATTTACTCATGGGCGGGGCAAGCTCTTCTATTCTGGTTCATGGTTTCTCTTGGCTATATGGTTTATCCGGGGGGGAGATCGAGCTTCAAGAAATAGTGAATGGTCTTATCAATACACAAATGTATAACTCCCCGGGAATTTCAATTGCGCTTATATCCATCACTGTAGGAATTGGGTTCAAGCTTTCCCCAGTCCCTTTTCATCAATGGACTCCTGACGTATACGAAGGAGTGCGGTTCGTTCGACAAAATCCTCTACCTCTATATCTATCTCTGAGATGTTTGGATTTTTCAAAACTCCATAGACATGCAGAAGAAAAATGCTATCCCCACTCGGACCAAGACATAACTTTTACCAAAAGTTTATTGTAATCTTTTTGTTCAAATAACAATTAAGGTGAAGCGGGGTCAGGAACAACGAATCTCTTTATGATAAACGGATCCATTTTGCAAGTTCGTTATTACGGGTAGTTCCTACAAAGGATCGGACTAATGACGTATACAATACTTGAATTATCGATGTAGATGCTACATAGTTGATTCTCATCCTTCAGAGAAGAGACAGAGACTACGAGTGTAATAGGAGCATCCGTCGACAAAAGGATCACCCTAAGATGATCATCTCATGGCTATTGAGAACGAATCAAATCAGATGGTTCTATTTTTCAATCCCTTTGACTTGCTCCTACGCAACCAAGGTCGAAAAGATTGAAAAAGTCAGTCATTCACAACCACTGATGAAGGATTCCTCGAAAAGTTAAGGATTAGTAATCCTTTTTAGAAATCGAATGGATTCGGTCTTATACACACGCGAGGAAGGTAATAAAAAAAAAGAAGATGAGTTCTTCTTTCTTTTATCACTTAGGAGCCGTGCGAGATGAAAGTCTCATGCACGGTTTTGAATGAGAGAAAGAAGTGAGGAATCCTCTTTTCGACTCTGACTCTCCCACTCCAGTCGTTGCTTTTCTTTCTGTTACTTCAAAAGTAGCTGCTTCAGCTTCAGCCACGCGAATTTTCGATATTCCTTTTTATTTCTCATCAAACGAATGGCATCTTCTTCTGGAAATCCTAGCTATTCTTAGCATGATATTGGGGAATCTCATTGCTATTACTCAAACAAGCATGAAACGTATGCTTGCATATTCGTCCATCGGTCAAATCGGATATGTAATTATTGGAATAATTGTTGGAGACTCAAATGATGGATATGCAAGCATGATAACTTATATGCTGTTCTATATCTCCATGAATCTAGGAACTTTTGCTTGCATTGTATTATTTGGTCTACGTACCGGAACTGATAACATTCGAGATTATGCAGGATTATACACGAAAGATCCTTTTTTGGCTCTCTCCTCAGCCCTATGTCTCTTATCCCTAGGAGGTCTTCCTCCACTAGCAGGTTTTTTCGGAAAAATCTATCTATTCTGGTGTGGATGGCAGGCGGGCCTATATTTCTTGGTTTCAATAGGACTCCTTACGAGCGTTGTTTCTATCTACTATTATCTAAAAATAATCAAGTTATTAATGACTGGACGAAACCAAGAAATAACCCCTCACGTGCGAAATTATAGAAGATCCACTTTAAGATCAAACAATTCCATCGAATTGAGTATGACTGTATGTGTGATAGCATCTACTATACCAGGAATAGCAATGAACCCAATTCTTGCAATTGCTCAGGATACCCTTTTTTAGCTTCTAGGGTCTATTTCTTAGTTCAAGATCCCTCTTACTAACTGGAATAAAAGAATTCGTAGATCTGTTCCGCCCAAAATGGGAATGGGCTGGGGTTATGAACTTATAATCATGGAATCGAGTCGATTCCATGATTATAAGTTCATTCCATACCGGAATAGGGTTATGTACATTCTCATTATGAGAAGGAGTCATTCGAGCGTATGTAAATAGATACTATGTTTACATATGGATCCCTACGTCGGTCGTGACATTATTAGGAATAGGCATAATCGGACCTGCTTTTGACATATCTATCGTTATTTTGTTGGGGGTACCATATTCACTTCTTGGGGCTTCTATGGAATCGAGAAATAGGTTTGATTGTACATCTTTTTGATTGATATAATATATATCCGGCATCCTCCGGATAATTCCAATCGAAGCAATTTGATGTCTGACTCGGGTATATATGACAATCGATGATCGATAGAAATACTCCAACACTCCACCTTTGTCATATATTCCATATATCACACTATATAGATATCATATTCATGGAATAGGATTCATGCCTTGATGGTGAAATGGTAGACACGCGAGACTCAAAATCTCGTGCTAAAGAGCGTGGAGGTTCGAGTCCTCTTCAAGGCATAAATGCTCATTGAATGAGCAATTCAATAACAGATCTCGGATCTAATCGATATTGATATACCGAGTATCTGTTGATACGAAGTATTCCGGCGATCCTCAGGATACGAGTCCGAGCTGTTGGAATTGGAATAGGTTCGGCAGCAGATCACGAAATCTTGGCCATCTTCTCTATCTAATGAATGAGGAGTCCGTTTTGAAATCGTCCGCCCTGCACCCACCCCCCGAGTATATGATTCCTGTTGAATCATACAAAGGTAGATTGATAGAAACCTCTGGGAAAATGCCCACCCGTAACCCAGCGGATAAAGTACATTACATAGTCCGTTTTAGGGATTAGCGACTTGCCCATTCAGTGACTTTGGCACTGGACGTTCCCAAAATAGGTACTATTGGGTCGGGTGCATTAGAGAGTAGACAGACGTCTGTTGGCATTCCAGCCTTCCTTCCCCTTTCAGGGCCTATCCAAAAGAGAATCCAGTATCTCTTGGTCGTGAATATATGAATAGGCCGAACCGGGATATCTTTGCTTCGGAACAAAACAATTCGAATTAGGCTTGGTCAACTGGAATGTGTATTATCCATACGGAAGATCCTCAATTGAGAAGATCCATCCACCTGAGACGAAGAGAAAGGTCTATCTATTTTCTTTAATTATTCAGTTAAACCGATGATTCGTTATTGGAGCAGATAGCAACAACCATTTCATCGGACATGCGTATTTTTGATTTTCCGATGGATTTACATA---------------------------------------------------------------------------------------------------------------------------------------------TAAGGTCCAAAATATGGAAGAAACAAGTGTTTCCGCGACTCTACCACCCGGTCAATTCTGTTCCACATATCTTTCTAAGGAATGGGAAATCTTTCTCCTGTTACATGAATCAAATGTTTCATTTCATCCGGGAAAAGCCATTTCTTTCTCAACAATGTCTTTGTCATTTGATCCAATAGCGTTCCATTAGATAGGAACAGATTTAATAAATACTGATAACTCTCGGATAGAGTATTAGAACGGAAAGACCCATTATAGAATGAGCTATTGGTTCTAAGCCATCTTTTGCGATGAATCAACAATTCCAAGTGCTTTTCTTTCCTATTCTTGCTGAACCAGCGTTTATACATAGATGTGGAAGGTTTTCTTAGGGAAGTAAAAAGCCCCTTTGACATCTCTTTATCTGCAAAGAATTCTCGATGTGAAAACACAGATTCAAAGGGCTGATCTTTGAATAGGAAAAACAATGGATCCACAGGGTCCCAAATGAATTGGCTTATTCGAAAAAATTGTTCTTTGGAAGATCGTGTCTGGTACTGCATGGTTCCACTCTGCAAGAACTCCGAATCATTCTCTTGAAGCTCATCCTCTTCCTCTTCCTCTTGATGATAAATGATCTCCTTGCTCCGAAAGGACCTGGCTAAATAGGAAAATCCCCATTCATTGGGCCTTTCGATATAATCAAATCGATTGTCACAAGGGCGCCATAGTCTCGGAGCCCAAACTATGTGATTTAATAAATCGTCCTCTATCTGTATCTCTTGCGGGTCGACAGCTCCTTCTTCAAACTCCGATTCGTATTTTTCATAGATAGAATGACATCCATTTTGGATCATATCTAACTGATTCCTTGGTTCGGGCCGAAGAAGCGATGTCACTCGATTATTATCAAACTGACTGCAATCTTTTTCTGTCCGTGAGGATCCCACCAGAGCGCCTTCTACTTCTAATAGGCCATGAACTAGATCAGAATCATTCTCAAGGGATCCATAAGAAGCGATCCTCATTTTTTCATCGAGTCCGAGTGGAGACAAAAGATCTTGAGCGACCGATCCGGCAGAACAACTCAAAAGATAAAGAAGTATCGTTAATTTCTTCATGGTCGTTCCAAGTTCGAAGTACCATCTGTACAAAGAAAATTCCCTTTCCTTACATGATCTCTTCTTCATATAGATAGATATAGGATCTAAAGGGCAATTACTTAGAAGTAGATTTTGTGCAACAGCCCTTCCTATCTGATAGAAAAGTATCTCATGATCCGGAACTGATCTTACCTCGGATCGCAAATCCCAAGTTTGTCTATGAAGAGCTGATCTAATTGTATTCGTTTCTAGAATTGATTTCTTCTGTGTAATACTAATTGATAGGGCCTCATTGAGAAGTCCTACAAGATCTCGTGCATTGGAACCCAGGGTTATGGACCCCAATCCGTTCGTATGGAACATTTTCTTTTCCAAGTGAAATCCCCTAGTATATGAAAGAATGAAAAAGTGTTTTTGTTGTTGTGGAATAAGAGGCCTTCGTATCTTAATGCATGTATTTAATTTATTCGGAGCTATTAAAGCGGGATCCACTTTTCGGGGAATATGAGTCGAAGCAATAACAAGAATATTTCTAGTGGAACATCTTTCAGAATCCCTGGAGAGATAGTTCACTACTAGACCGAGGGATAAATAATTCGACTCATTCACATACAAATCATGGATGTTTGGAACCCATATTATGCAAGGAGACATTGCTTTTGCTAATTCGAATTGAAGGGTGATATCAAATGGGTCTATTTTCGGCATCCTATATATAGCTGGTAGCATATTCGTCATAGTTAGCAGCTCCGTATCAAGGTCATCATCAATATGGATATCCTTACTATCATCAATATGGATATCGTTACTATCATCAATATCGATATCAAAAAGCAAACCTCGAGGCCTGTTATCCGGGAACGGGTTCGGAAATACCGTAATGAAAGGAACATAGGAGTTTGTCGCTAGGTATTTGACCAAATATGATCGTCCAGTTCCTATAGAACCTATCACTAAAATACCCCTAGAAGGGGATAGGGCTAAGCGGAGCGAAAAGGGTTTTCCATGAGATGAACTATTAGCCCCACACGAGGTTTGTGAATAAGTAATTGTCTGATAATGAGCAAGAAATATACGTCTTTCTGCTAAAGAGGATCTATTGAACTCATAATTCATTAGATACTTTTTATGAGTGTCAACTACGTTTCGTAAGTAAATTGATCCTGGTTGTTCAATCATTTGATAACCAGAGTCATTCTTTGATAAATGATCACTATGAGTCAGACTCCATAGAATTTGATCCATTCTTTTTTCTGTCGTTAGGGTGGAGAACTGAACTATGAATTGTCTTTCTTGATCATCAATCGAATCACTGTTCGCGACCCAGGATTCTATTTGATCCTCAATCCAATCAGCGTTCACGCTTTTTCTTTTTCTTATCCATGAATAGATCTCTTTACTTGTACGACTTAGATGTCTCGTATCTCTCGAAAAAGTGATTCGATTGATGGGATTTGGTATGATACTTATGAGATTGATGAGATTGCTATGCAAATATTTCTTCTTAGAACGTCTTGATTTGACCCCAGAAGCATAACCCCATATTTCTTCCAGAGAATTTACTAATTGTCCCAGAGCAACTAGAAATAGATTCTTTAACCAGAAAGAATTACGTTCCGATGTAGGATACCTATCCAGAAGTTGTTGCAACTCAATCGTGTATGATGGAATCATCAAAGATTTGATCTTTTCTAACTCTGTCTGTAATTCACTAGAGGCTCGGGAAACAAAGAGAAGATGTATACGAAGGAAATATCCAGCAACAAGAAGAAAGAAAAGGATTGAATAGAGGAACTCCCAAGCATTTGTTGATTTCAGACGTGTCCATAGCAACGGAAGGGGTGACTCGTTATTTCGATGAATCATTTCTTCGGACAGAAAAAGATTCTGTAAACACTTCCTCGAAATCTCACTTATAAGATTCCATTGTGGACGAATCACACACACTATTTTCTGACGAATTCGCCGTGATATACCCGATCCGTGCATAATATCATGAAAAATAGATACAAATTTTGGACTGCTACTTAGTATCGGCAATGAGTTTGCAAGGGTATCTAAAAGGGTGAAATTTAGATATTTGCACCCTGTCGAAGTAAGGAACCATGGCATATATGTTTGGAACAGATTCCATTTTGAGAGATTTGAAAAAGCACTATCTCCTTGAAAGGTTCTATACATCTGCCATTTCTCAACGCATTTCTTTCGACAAAGACTCCGTTTTTTCCTCTTTCCGGGTGGTAAATATTTCTCAGAACATGGAGTGTGAATCAAACCCATGTTTGAATTGAAACTGAGATACTGATGCAAGTTCTTCCCTTCTGAATCAGATAGATTCATATCGGAAAAAGGCTGACAATAAGTTCTTTCCAAATTGACTATTTGTTGCTCTGTTAGAGGTGTTTCCGAAATGTCTGCGATCGAATAAATAGCTCTACGAACGAATGGATCGAATCGAATTGGAAAATGGAAAGATTTGTACAAGTTATACGTTCCGTCACCACTTTGTGGAAAATCGTTAGATAGGAATATGTCAGATACTTGTAACTCGATTGGTGAAATAGTCTCTCTCTCCAAAAAAATAGGTTTTCTTTTACCGACACACAAAGAAAATAGTTTGTTGCGAATGAACAAGATATTGAGGAATTGTCCATATGTAAGATCATAATTATTGATACGGGTCTTTTCCACATAAAAAGGGAATCCTTTGTTACAATGGAACCAGAAGTGACGTGGATTATTCAAAAATCGAAGTCGATTTGCTTTATAAAAAGAAGATATCAATGAACTTCTATGAAATGGTTTCACGGGATTCAACCAATTGTTTCGATCGTGGGATATCATTGAGAAATAGGAATCCGTGTTATCAAAGGATTTCCTGCGATTATTTCTAGTATGGAATGAGTCAATCATCCACTTTGGTATCTTATTGAACAAAAATGGTAATATTGTTCCTCCATTGATCAAGAATTTCGGTCTTTGGGAAGTATCATGATCATCCAATAATAAGGGTTTCCATTTATTCAAATGAACAATTTGAACACCTATTGATTCTAATAACTGATTGCGGGGTTGATCATTCGGGTCTTTCAATTCATAGATCTGAATCTCGGACCTATGAATGGGAATATTTCCGATACTCACAAAGAAAAAAGGAAGTGACTTGGACAAAAAGAGAAGTGACTTGGACAAAAAGAGAAGTGACTTAGACAAAAAGAAACGAAGTGACTTAGACAAATCTTCTTTGTCGATAGCCTCGGACCAATCAATCGAATATTGATTAATACGTAATCGATCGAACACTACTTGAAAACGGTTCTTCTGTTCAGAAACGAAATGTTCCAAATGTTCCTGGAAATTCTTGCTCCCATTGGACCATTTGTATCTATATGCATCAGGATCCCGATTCATGGATCTCTCGGTTCGAGAAATAAGAGGATCAAACCATTTCTTCTGACTCTTTTTCAAATTCGATAAATGTCGGTTGATCGTATATTTCATTATAGTTATATGATTCAGAGTATCATTTCCTATCCGATCCCTTGGAATTCCATATTCGAAGGATCGATTCATTAAAAAGAATCGATTCGATACATTTCTTATGTATTCACCGGTGCTATATTGGATTTGAATCAGATTTCGGATCAATCCTCCATATTGATTGACTGCCTCCATGATCTTGTTGCTAGCAAATAGCACTATTTTTCGTTTTGGATCTTCCAAATCATTCCCACAGTGGATCCGGACCCCTTTTTTTCTGATCCTTCGATAAAAAGATTCATTCTCTTCATAAAAAAGAGGGGGTAGAACCAATAAAGATTTCTTTTTCGATTCATCTCTGGACCCATTCAATAATTTTTGTTGATCCAATCCGTAGGAATCAATAGAAAAGGCGAATCCCCTATGATACACCAGATCCGGCTCGGTTATTGATAGAGTGAATAGATCTGCCATTTCTTGAAATCTCTCTTCTGATTCCAAATCGTGGCGTAACGTGTATCCCCCTTTGTTCCGGTCATGGAATAGATGAAAGAAACCCAAAAATGGATTTTTGTTCAAGAATGAAATCTTATTGGAACTCTCTATATCTAGTTCATCCTTCGGAACCATATCACATCCCCGATCTGATGAAATAGGATGAATTGAGACGGTATTTTGTAAATACGTAATTATCTTGAATATATCAACCATTTCTTTATTTTCCGATCGCCTGAAAGGGACAAAAGAAACATCTTGTTTTTTCTTCAAAAATTTCTGATCTCTAGTGGACCCCTCAGTAGGATTCGAACCCAGATGAAGTTCTGACCATTTGTCAGAGAAAAAAGAACGAATTGATCTTGTGGGATTCCGAAGAAATTCTTCGGTTTCTTCCGGAAGCGGATGATTATTCATCTGCTTCTCACCTTCCGTGAATAGCTGAGACATTGAGGAAGATCCAAAAAGGAATTTCGGGAATCGATCTGATTCTATTTCTGTTCGTTCCGTTTGAAGAAAGGAAGGATCCCAAAGAATCGATCTTTCTTTTAGTTGCAGAATCTCGGTTTGATCGATCAATTTGTGATATTCTGAATCCTCATTTCTAATGGAATCGAAATGATCTCTGGATTGATCAGAAGATCCTTTCAATTGGCTAGAATCCGTTACTTGAACGAAAATGGATCCTGTGGAATCATATTGAATATTTGACGATACATTCCGTACCTTGCTAAAAAATGGATCCTTGTTTACCAACCACACATTGTCTAACCAAATCCAATTCTCTCTCGATACCTTCCTCAAAAAATCCGATTCGTGCTGATTCTTCCTCGGAGAAAGACGATCCAACAATTCCCAATCATGGTCCTTGCGGATCGGATCATCCGTATAAGATAAAAAAAGAAACTCCATAGATTTGCTATCTTTCTCTTTGAATGAGATCTCAATTCCAGCTACGGTTTCATTCGATATATTACAACTAGAATCCCTCTTTTTTCCGACCCGGTTCCTCCACCACCGCGAACCCCGGTTAGATTCAGGCATGATACACTTTGGATTTCTTTTATTTATTGGGAGAACCCAAGTACTCTCTTGCGGATCCATGAAAGAACTCTCAGAAATCTTTTTCCCCTTTGGAAGATGCAGGAGCGAAACAATCAACCTATTGATATTGGAAGACCAAAAAGATTCTTCCAATGTCTCATTTCTGGGTCCAATGGAATTCATAGGTATAGGAAGAAGCCCCATCAAATAGAGATTTTTTCTTTCGACCATCTTTCGATTGTTAATACGAGATATAAGGACCGCTACTACAAGCAGTACTACACCTTTGATCGTGAAATATGGATTGCTTGTTGAACCCTGTGAATCGCGTGAAAGTAGGATACTTAAAATTCGGGGGTCAAAGAGTTTCATAAAACGTTCTTGGTGGAAAAAAATGGGAGTGAAAGATCCCACTGAATGGAATTTGATCCATGAATCTAAGAAATAGTGAGAATTCTTGATTTCTCTCAATATCTCTCTCAATTCGAGGATCCAGGGTTTGAATTGATGTCGTTTCATTGATTCCTCCTAAAGATTTCATTTCAATTCGAATTTGGTTATTCATATTCACGATGTACGATGATCCCTGTTAAGCATCCATGGCTGAATGGTTAAAGCGCCCAACTCATAATTGGCAAATTCGTAGGTTCAATTCCTGCTGGATGCACGCCAATGGGAACGTTCAATAAGTCTATTGGAATTGGCTCTGTATTACTATTTATATTAATGAAATCTCATCATCCATACATAAGGAATTAATTGGTATGGTATATTCATACCATAACATATGAACAATAAGAATTACAATTCTTATCGATACTGGAACTTATAGGGAAGAAAATGGATTTATGGATGGAATCAAATATGCAGTATTTACAGAAAAAAGTATTCGGTTATTGGGGAACAATCAATATACTTCTAATGTCGAATCAGGATCAACTAGGACAGAAATAAAGCATTGGGTCGAACTCTTCTTTGGTGTCAAGGTAATAGCTATGAATAGTCATCGACTCCCCGGAAAGGGTAGAAGAATGGGACCTATTATGGGACATACAATGCATTCCAATTACAGACGTATGATCATTACGCTTCAACCGGGTTATTCTATTCCACCTCTTATA-----GAGAAAAGAACTTAAAGCAAAATACTTAATAACATGGCGATACATTTATACAAAACTTCTACCCCGAGCACACGCAACGGAGCCGTAGACAGGAAATCCAATCCACGAAATAATTTGATTTATGGACAGCATCGTTGTGGTAAAGGTCGTAATGCCAGAGGAATCATTACCGCAAGGCATAGAGGGGGAGGTCATAAGCGTCTATATCGTAAAATCGATTTTCGACGGAATGAAAAAGACATATCTGGTAGAATCGTAACCATAGAATACGACCCTAATCGAAATGCATACATTTGTCTCATACACTATGGGGATGGTGAGAAGAGATATATTTTACATCCCAGAGGGGCTATAATTGGAGATACCATTATTTCTGGTACAGAAGTTCCTATAGCAATGGGAAATGCCCTACCTTTGAGTGCGGTTTGAACTATTGATTTACGTAATTGGAAGTAACCAATTAGGTTTACGACGAAACCTAGAAATCGATCACTGATCCAATTGGAGTACCTCCACGGGATAGACCTCAACAGAAAACTGTTGAGTAACGGCAGCAAGTGATTGAGTTCAGTAGTTCTTCATAGAAAATTATTGACTCTAGAGATATGGTAATATGGAGAAGACAAAATTGTTTGAAGCACGGACAGAACCGGAAGCGCTCCTTGTTTCAAAGAGAGGAAGACGGGTTATTCACATTTAATTTGATGGTCAGAGGCGAATTGAAAGCTAAGCAGTGTATAAGGATCCCCCGGCGAAAAATAGAGATGTCTCCTACGTTACCCGTAATATGTGGAAGTATCGACGTAATTTCATAGAGTCATTCGGTCTGAATGCTACATGAAGAACATAAGCCAGATGACGGAACGAGGAGACCTAGGATGTAGAAGATCATAACATGAGCGATTCGGCGGATTTGGATTCCTATATATCCACTCATATGGTACTTCATCATACGATTCATATAAGATCTATCTGTCTAGATATCATCATATACATCTAGAAAGCCGTATGCTTTGGAAGAAGCTTGTACAGTTTGGGAAGGGGTTTTGATTGATAAAAAAGAAGAATCCACTTCAACCGATATGCCCTTAGGCACGGCCATACATAACATAGAAATCACACTTGGAAAGGGTGGACAATTAGCTAGAGCAGCAGGTGCTGTAGCGAAACTGATTGCAAAAGAGGGTAAATCGGCCACATTAAGATTACCATCTGGAGAGGTCCGTTTAATATCCAAAAACTGCTTAGCAACAGTCGGACAAGTGGGTAATGTTGGGGTGAACCAAAAAAGTTTGGGTAGAGCCGGATCTAAGTGTTGGCTAGGTAAACGTCCTGTAGTAAGAGGAGTCGTTATGAACCCTGTAGACCACCCCCATGGGGGCGGTGAAGGGAGAGCCCCAATTGGTAGAAAAAAACCTATGACCCCTTGGGGTTATCCTACACTTGGAAGAAGAAGTAGGAAAAGGAAAAAATATAGTGATCGTTTTATTCTTCGTCGCCGTAAATAAGAATATTGAAAATTGAATTTTTGGAATTTGAAATTGGTA
Ecan_USA  TGGGCGAACGACGGGAATTGAACCCGCGCGTAGTGGATTCACAATCCACCGCCTTAATCCACTTGGCTACATCCGCCCCTTTGACCAAATCATAATTAATTTGATTAAGTTAAAGGATGCTTTTTGTACATCCATCATTATTGGATTCAGGTTTTTTTCTTTATACTAAAATTGAGATATTGGACATAATATACCAGTCTTCAAAATGTAAAAATAAAATACAAATAGAAAAAAATTTGACCTTATTGAATGAAATAAAGATAGAAATACTAAACCCATTTAAAATGGGTTTAGTATTTCTATTCTACTTCAACAATT---------CGTATACACTAAAAAGAAGTCTTATCCGTTTGTAGATGGAGCTTCAACAGCAGCTAGGTCTAGAGGGAAGTTGTGAGCATTACGTTCATGCATAACTTCCATACCAAGGTTAGCACGGTTGATGATATCAGCCCAAGTGTTAATAACACGACCTTGGCTGTCAACTACAGATTGGTTAAAATTGAAACCATTTAGGTTGAAAGCCATAGTACTAATACCTAAAGCAGTGAACCAGATACCTACTACAGGCCAAGCAGCTAAGAAAAAGTGTAAAGAACGAGAGTTGTTAAAACTAGCATATTGGAAGATCAATCGGCCAAAATAACCATGAGCGGCTACGATGTTATAAGTTTCTTCCTCTTGACCGAATCTGTAACCTTCATTAGCAGACTCGTTTTCAGTGGTTTCCCTGATTAAACTAGAAGTTACCAAGGAACCATGCATAGCACTAAATAGGGAGCCGCCGAATACACCAGCTACGCCTAACATGTGAAATGGATGCATAAGGATATTGTGTTCCGCCTGGAATACAATCATAAAGTTGAAAGTACCTGATATTCCTAGAGGCATACCATCAGAAAAACTTCCTTGACCAATAGGGTAGATCAAGAAAACAGCAGTAGCAGCTGCAACAGGAGCGGAATATGCAACAGCAATCCAAGGACGCATACCCAAACGGAAACTAAGTTCCCACTCACGACCCATGTAGCAAGCTACACCAAGTAAGAAATGTAGAACAATTAGCTCATAAGGACCACCATTGTATAACCATTCATCAACGGATGCTGCTTCCCATATTGGATAAAAATGTAAACCTATAGCTGCAGAAGTAGGAACAATTGCACCAGAGATAATATTGTTTCCGTAAAGTAGAGACCCAGAAACAGGTTCACGAATACCATCAATATCGACTGGAGGCGCAGCAATGAAGGCGATAATAAATACAGAAGTTGCGGTCAATAAGGTAGGGATCATCAAAACACCAAACCATCCAATATAAAGACGGTTTTCAGTGCTAGTTATCCAGTTGCAGAAGCGACCCCATAGGTTTGTACTTTCGCGTCTATCTATAATTGCAGTCATGGTAAAATCTTGGTTTATTCAATTTTCAAGGACTCCCAAGCGCACATATTAGCTAGAACTATGAATAGCTAATGGAAGGCTTGTTATTTAACAGTATAACATGACCCATATGTCAATGTCAACCGATATCAAGGGGTAATAGTTCATCCGAAGAAAAATAAATAAAATGTAAATAAAGTAAATCAAAATGGAATTATTT???????????????????????????????????????????????????????????????????????????????????????????????????????????????????????????????????????????????????????????????????????????????????????????????????????????????????????????????????????????CTCTCTCGAGCATTTTTAGATTATTTTNATGATATTTACACAGTTTCATACCCAATCATAAATGATTTACCAAGTCACTGATACGAACAATATCCAAATACCAAACACGTTCTCTATATGACCCATGTGAAGGAAAAGAACTTTTTGGCAAGACCAAAGAAAGAGCTTGTTCTTCTTCTGTAAAGAATTCTTCTAAAAACCTTGAACCTAATCTTTGTAAAAAAGCACGTACTGTAGTTTTATGCTTACGAGCCAAGGTTCTAGCACATGAAAGTCGCAGTATATAC??????????????????????????????????????????????????????????????????????????????????????????????????????????????????????????????????????????????????????????????????????????????????????????????????????????????????????????????????????????????????????????????????????????????????????????????????????????????????????????????????????????????????????????????????????????????????????????????????????????????????????????????????????????????????????????????????????????????????????????????????????????????????????????????????????????????????????????????????????????????????????????????????????????????????????AATGTCTACGGAGAAAACAAAATACTAATTCATATTCAGATACGTAAGAATTATATAGGAACCGAAATAGTCTTTGACTCTCTTTTGAAAAAAGGGAAATCGATTTCTTTAGAGTAATGAAACTATTCCCATTTTCATATAGAAAAAATCGCAATAAATGCAAAGAGGGAACATCTTTTATCCAGGATTGTAGAATTTGAATCAAGATTTCGAGATGAATAGGATAGGGTATTACTATATCTGANACATAATTTAAATGGGAAAATTTGTCCTCTAAAAAAGGAAATATCGAATGAATAGATCGTAAATTCTGATAGTTTGGTATTTCCATTTTTTCTTGAAGAAAAAATGGCAGGGAGAAAGGAATTTCCACAATAACTGCAAAACCCCCTGATATCATTTGAGAAAAAAGATGATTGTTGTGTCCAACAAATCGATTTAGATTAGAATCATTAAACGAATTAATCAAATAACTCTGTTGATACATTCGAATAATTAAACGTTTCACAAGTACTAAACTGAATTNATTATCATAACCTGAAATTTCCGAGGATTCGTAAAAAATAGATCTGTTTAAACCATGATCATGAGCAAGTGCGTAGATATATTCTTGAAATAAAAGCGGATATAGGAAATGTTGTTGCCGATATCTATCTTTTTCTAAATATCTTTTTAATTCTTCCATTTTCAATCATAAACTAGAGACAGAAGCCCTTCTTGAGTTATCAAATGATACATAGTGCGGTATGGTCAGAACAAGGTATATATAAGGGGTTATGCACATAGTAATAAAAAAATACCCTGGAAAGAAATAGTCTAGTCAATGGATCTTCTTCTCTTTTTCCATCCAATCCATTTATATTATAAAAGAGAAAGCTAAAAATCCTTTATTTTCGCAATCCAACCGCTCTTTTGACTTTGGAATAAATTCTTTTTATCAGTATGCTGTTTCTTCTACACATCTGTCTGCACTCNATAATNGAAAAATAGTTAGGATTCAAAAAATGGACGATCTTCTCACGGAAGAACNCCTTTCCCTATTAGGCACTAATTTATTTTTAACATATAATTAGATCGGGTAATCATTCAAATTAAGAACATAAGCTCGTTGCTTTTTGTTTCCCTAGAATTGGAGCCTAGTACTCTATCCATTTATTTACTCAACCAAACAAAGGGTAAAATTTTCCGAAAATCAAAGCAATATTTTTGCGCCAATCTGGTAAGAATGACCCATCTTAAAAATTCTACATTAAAAATGAATACGACATGCTCTTTTTTCCATTCATTACCCTTCAGGATCAGTCGTGGTCTTATAGACTCTACCAAAAGTCTAGACGAATTCCTTGCTTCATCTAAATGTGTAAAAGATCGTAGCCGCACTTAAAAGCCGAGTACTCTACCGTTGAGTTAGCAACCCAGATAAATATGTGGATACAATTAGATATATATATGATCAAAATAAAAAGAATAATAAATTCATTGAATTGCACGACCCGACAAAAGGTATGGAAATCGAACTAGCAACAAAAGAAATAAAAAAAGAAAAGTTTTAGAAGCCATTTCATTATCGATAGATCCGCTCAATTCAAAAATTTTTTCTTTTCATTCTAGTAAATCTATCAATAAAAAACCAATCAATATGGGACAGAAATGGATATTTATCCACGATCGAATTATATTTGTTCAATACATCATTGTCAATATGGATTGAACCCTGAGAAAACAAATAAAACGAAATAAATTAAATTAAAGTAAAGGTTTTGTGTTGGATTGGCACAACATAAAATAAACATAAATAAGAAAGAAATATTGGTAAAAAATAACGAAGAACTAGAAATGGGGTTTATTTAATTCATAGAGGTACAATAAATAAGTATGATTAATCCATTGTTTGCCGGGAAATCCCTACAACAAGAATCAAAAAAAGTGAATAAGTATGAATAGGCAAAGAGTAAAGAATTATACAAAGTTAGATACTAACTACCCTAATCCACTTTATGATATTTTTTTACTTCGATTCACTTATTTTTTGATGAATTTGCAATTCTTTAAATAATTCTGCCTTCTTAAAAATANCATTAACNGTTTCGGTAGGTTGAGCTCCCTTTTCAAGAAAATGGAGAATTGCAGGAACATTTAAATAAGTTTGATTCCTTATCGGATCGTAAAAACCCACTTTCCGAAGATCTCTTCCTTCTCTTCGGGATCGAACATCAATGGCAACGATTCGATAGATGGCTCATTGGGATAGATATAGATAAACAACGCCCCCCCTAGAAACGTATAAGAGGTTTTCTCCTCATACGGCTCAAGAAAGAATGATTTTCATTTCTTTTTGTATGTATTTTGTGTATATAATGGATCCAAATATCCTCCATATATAATAGAAATAATTTGTATAGAAATAATATCTATTATATATTATATCGATTTAGATTCTATCTATACAATTATATATATTTGATATATGGAAATTGACTTTCATTATATATGTAAATTTCTTTACAATTCAAATACGATTTATTATTGAATATTAATTATTTATTATTAAAAATACAATATTCCATAATGGAATATAATTTCCATAATTTGGTTACTAATTAATAATAGCAAATGAATCCATAAAATCATGAATTAAACTATTATTTTAGGTTTTTTCTTACAGAAAAAAGAAATATCATTCGTACTCATAACTCAAATTGTATAACTATGAAAGGAAAATCCTTAAACATTTATTGAGTCGTCTCTAACCTCTTTTCTTTGTCTCATCTTAAATCAAATCGATTTTGATTCCTCATTCTGATCTAATCGTTGAGACAATTGAAAATGGTCTTTCCTTGTTCCGGAACTTTTGACCCTTGCTTTGTTGAATCATTGGGTTTAGACATTACTTCGGTGATCTTTACTCCTTTCAAAATGGCAGCAACATACCTTTTTGCTTTATGATACACTTTTGATCGAAAAAGTTTTACTAATTTAACTTCAGACAAATTTGACTTTTTGATTTCAAACTTGCAAATTTGTTAGAATTGAATTTTTCGATTTCTATAGTTTCTA??????????????????????????TATTTACAAAGTTGTTCCAATTTATTGATTGGCACTAACCCTAGATCCTTTCTCCTGATAAAAAAATCAATACCTTTTCCTCGAGCTCCATGATGTACTATTTATTTTCAACCCAAAACAAATTAAGGTACTGCGAGATAGAACAAACTATGTCGAGCCAAGAGCATTTTCATTCCTAAAGAAAATGGTGGATGTAAGAATCCACATACGGTGATGTCCTTCAAGTCGCACGTTGCTTTCTACCACATCGTTTCAAACGAAGTTTTACCATAACATTCCTCTACTTTGGAATCCGTACNAAATGGATTCAATATGAAATCATGAATAGTCATTGGTTCGATTGGTACATAATAGTTCATACTTTTTCTATTTCTATATAGAATAGTCCAAGAATGGCCCAGAAGGGACCA???????????????????????????????????????????????????????????????????????????????????????????????????????????????????????????????????????????????????????????????????????????????????????????????????????????????????????????????????????????????????????????????????????????????????????????????????????????????????????????????????????????????????????????????????????????????????????????????????????????????????????????????????????????????????????????????????????????????????????????????????????????????????????????????????????????????????????????????????????????????????????????????????????????????????????????????????????????????????????????????????????????????????????????????????????????????????????????????????????????????????????????????????????????????????????????????????????????????????????????????????????????????????????????????????????????????????????????????????????????????????????????????????????????????????????????????????????????????????????????????????????????????????????????????????????????????????????????????????????????????????????????????????????????????????????????????????????????????????????????????????????????????????????????????????????????????????????????????????????????????????????????????????????????????????????????????????????????????????????????????????????????????????????????????????????????????????????????????????????????????????????????????????????????????????????????????????????????????????????????????????????????????????????????????????????????????????????????????????????????????????????????????????????????????????????????????????????????????????????????????????????????????????????????????????????????????????????????????????????????????????????????????????????????????????????????????????????????????????????????????????????????????????????????????????????????????????????????????????????????????????????????????????????????????????????????????????????????????????????????????????????????????????????????????????????????????????????????????????ATTTTTGGATTCTTATCTAATGATCCAGGGCGTAATCCTGGACGTGAAGAATAAGAAAAGAGTTTTCATTTTTCCTCCCTTTTTTNATCTATTCTATATATGCATTCATATATAACAAAACAAGAAAACTGTGTTTTTTCAAATTAGAATAGAAAGTCTCAAGCCATCTGGGGGAACGGAGAGAGAGGGATTCGAACCCTCGGTACGAATGACTCGTACAACGGATTAGCAATCCGACGCTTTAGTCCACTCAGCCATCTCTCCCTATTCAAAAATTGGAAATTATTGATATAGCGCATGAAGCAAAAATTGATAAAAACCCACTGCCATCCCTCGTTTATTAATAATATTCTAGCCGTTTATTAATTATATTATAACGGCATAAATAATATATCATTATATAACGATATATACGAATTTGATTAGCAATTCTAAATTTAGATAACAATAAGGATTCGAACGAGATATACCACTAGAGAAAGAAAAAGCATCTTACGTCTTTGATTTTGTACGAAAAGTTCCTTTTTTTTATTCCCACGGCCTGGCTAGGTACTAGCCGGGCCATTCCTTTTTTTGTTCCAATTAATGATTCATAAATTCATAATTCAAATGATTGATATGATTGGAAATCAAATAATCAAATCAAATAATTTAAAATAATTAATATATAATTAGATATAAAAATAAGAAATAGATAATTTATTTGATAATTATGATAATTATAACTTAATTCATTTACTTGTTCAATTTCGTAGCAAACTTTGTTTTAATACTTAAAATGAATCTGACGTCATAACATCTAGCAGTTGAGAGAAAAATAGAACTCTGTATTCTTAACCCATTGTTATGGTCCAACTTCATCAATGACTACTTCAAGTGGAAACCATTAATAATAACTTAACAGCAAAAAGCATAACTTTTATGCTATTTTATGTTCGTTCAGCAAGCTTTTGTGATTTCCANGGACGAAGGATAGACATCAACACTCAAATTTTCATAATTCTGGTACTATCTTAATTACGTCTTATTCCCTTGTTCGACAAAAGGTCCATTAATATACAATAATGAAATTGTAGCGGGTATAGTTTAGTGGTAAAAGTGTGATTCGTTCTNTTAAAAACTTAAATAGTTAAGGGGTCTTTCAGTTTTGTTCATATTCTGATCAAAAACTTTATTTCTTAAAAGGATTAAATCCTTTTCCTTCCCTACATTTGAGGGAAAATATGAATTCTCGTGATTTGTATCCAAGGTTTAGTTAATTAACAAAGAAAAACAAAAATTGGATTATAAAATCGTGAAGCATAATTTGATTCAATTCGAATAATTATAATTAATTGAATAAGTATGAGTAAAGGATCCATGGATGAAGATACAAAAGCGTATTTCTAATCGTAACTAAATCTTCAATTTTTGTGTTATAAAAAAAAAATAAATTGAAGCCAAATAGCTCGAAAACGATGACTTTGGTTTACTAGAGTTATCAACATATTGTTTCAGCTCGGGAGAAACCAAATTCTTTTCCTCAGGATTCTAGAATTAGAAATAGGGAACGAAGTAACTAGAAAGATTGGATTGATATAATCCTCTCCTTCTATAGGGATCATCTAGAAAGCGA??????????????????????????????????????????????????????????????????????????????????????????????????????????????????????????????????????????????????????????????????????????????????????????????????????????????????????????????????????????????????????????????????????????????????????????????????????????????????????????????????????????????????????????????????????????????????????????????????????????????????????????????????????GGTATAGGTTCAAATCCTATTGGACGCAATTTATTTCCATCTATTTTATTTTTTATTTCCATGTCAAAATTATTTATCTTGTTGAATCAAAGACATTCATCAACAATAACTCTTTTATTTCGCTAAAAATAAATGTAAAAAAGAGTAATACAATAAGAATGAGAAATTTATAATTTATGCTTGTTCCTGAAGTAGAAACAGTTCCATCTGTTCTTGAATAGCTTCCTTCAAAATAGCTTCTGCTTCCCCTGTGAATGTTTTGGTAGAAGATATAATTTCTTGGAATTGAGGTTTATTCTTTTTTAAGTAGGTACGTAACTGAACAAGAAATTTCTTTACCTGTCCAATTTCTAACGAATCAAGATATCCGTTCGTTCCGGTATAAATAGTAGCTATTTGTTCATCGACCGTAAGAGGATTTGCTTGGGATTGTTTAAGCAACTCACGTAATCGTTGACCTCTTGCCAATTGATTCTGAGTAGCTTTATCAAGATCAGAAGAGAATTGTGCAAAGGCTTCTAACTCCGCGAATTGAGCTAATTCCAATTTTAATTTGCCGGCTACTTGTTTCATGGCTTTAATTTGAGCGGCGGATCCTACTCTGGAGACAGAAATACCGACATTAATAGCAGGCCGTATTCCAGCATTGAATAGATCGGCGGATAGGAATATTTGTCCGTCTGTAATAGAAATAACATTAGTAGGAATATACGCTGAAACGTCTCCGGATTGAGTTTCCACTATTGGTAAAGCGGTCATACTTCCTTCACCTAACTTAGAACTTAATTTAGCAGCTCTTTCTAAAAGACGTGAATGCAAATAAAAAACATCTCCCGGATAAGCTTCACGCCCAGGGGGTCTTCTTAATAGAAGAGACATTTGACGATAAGCTTGGGCCTGTTTGGATAGATCATCATAAATTATNAAAGTATGTCGTTCACAGTACATAAAATATTCAGCCAGAGTCGCCCCTGTATAAGGAGCGAGATATTGTAATGTAGCAGGTGAATCCGCCGTTTCGGCTACCACAATAGTGTATTCCATAGCCCCTCGTTCCTGTAAAGTCGTCACTACCTGAGCTACGGAGGATGCTTTTTGACCGATAGCTACATAAACACATATTACATTTTGCCCTTTTTGATTAAGAATCGTATCCGTGGCTACTGCTGTTTTACCTGTTTGTCTGTCCCCAATAATTAATTCTCGCTGACCGCGCCCTATCGGAATCATCGAATCAATAGCAATAAGACCCGTTTGAAGAGGTTCATATACGGAACGTCTCGAAATAATACCGGGGNCAGGAGATTCAATTAAGCGAGATTCAGAAGCT????????????????????????????????????????????????????????????????????????????????????????????????????????????????????????????????????????????????????????????????????????????????????????????????????????????????????????????????????????????????????????????????????????????????????????????????????????????????????????????????????????????????????????????????????????????????????????????????????????????????????????????????????????????????????????????????????????????CCATGGTCCCTAGGATGCCAATATTAGCACTGATGGTACGAAAATGTAATTCACTATTCAAACAAGTATTTAGAGTCCCCAGAGCCCCCTCTAAGGCTTGTTGAAAAACTTGTTGTCGAACCTGATTAATAGCTCTTTGTTGTTCAAAACGAAGGGTCTCATTTTTGTAATTTTCTAATTGTTCCAAACTATTCGAAGTAGCATTAATCAAATTNGCTTTTTCTCGTTCTATCTCAGAATATCCATTCACTCGATATTCAGCCGCTTCTGTTTCTACTTTACTTAAGCGGTCTCGGGCTTTTTCAAGCTGCTCAATGGCGCTTCTACGTAATTCTTCTGAATTTCGAATAGTACTCAAAATCCTCTGTTTTCGATTATCTAATAAATCCGTTAATGAAAGTAGATTTTCTTACCATTAATTTCACAACTTACATAATCTCCTCCCGAACC???????????????????????????????????????????????????????????????????????????????????????????????????????????????????????????????????????????????????????????????????????????????????????????????????????????????????????????????????????????????????????????????????????????????????????????????????????????????????????????????????????????????????????????????????????????????????????????????????????????????????????????????????????????????????????????????????????????????????????????????????????????????????????????????????????????????????????????????????????????????????????????????????????????????????????????????????????????????????????????????????????????????????????????????????????????????????????????????????????????????????????????????????????????????????????????????????????????????????????????????????????????????????????????????????????????????????????????????????????????????????????????????????????????????????????????????????????????????????????????????????????????????????????????????????????????????????????????????????????????????????????????????????????????????????????????????????????????????????????????????????????????????????????????????????????????????????????????????????????????????????????????????????????????????????????CAAAACAACAAGTCTAAGTTAATAAAATAAGAAAAAAAGTATGTAACATACTTTTTTT--CTTATTTCTAATATTAAACAAAAGGATTTGCAAATAAAAGTGCTAATGCCACGACCAATCCGTAAATTGTTAAAGCTTCCATGAAAGCCAAACTTAGTAATAAAGTACCTCGTATTTTACCTTCTGCTTCTGGCTGTCTCGCAATACCTTCTACAGCTTGTCCTGCAGCAGTACCTTGCCCAACTCCAGGTCCAATAGAAGCAAGCCCTACGGCTAATCCAGCAGCAATAACGGAAGCGGCAGAAATCAGTGGATTCATAGTAAACTAAGTTCCTCACACAAAAAAAAGAAATGGTTAATGATACAATGAACCAATGAATTATTATTCATTTTTTTATCACTAAAATAGATTATATCTGGTCAAAATAACGAAAACCCCAAGAAATAATAATCTTACTGAATTATCAGAACTATTTCGATTTGTTCGTTACTTTACTATCCATGATGGAATTTTTTCCATAAATCCATATGAATATAATTCTAGTTATTGCATTTTTTTCAAACCTTTTTTCATTCCATTCTTCATTCTTTACTATTCCATATCCTTGAACTGATCCATTTATTCAAGGAATGCATAATTACAAAAGAAAAGGACTTCTATCGAAATCTAATGAGATAGGAAATAATATGGGTATGC????????????????????????????????????????????????????????????????????????????????????????????????????????????????????????????????????????????????????????????????????????????????????????????????????????????????????????????????????????????????????????????????????????????????????????????????????????????????????????????????????????????????????????????????????????????????????????????????????????????????????????????????????????????????????????????????????????????????????????????????????????????????????????????????????????????????????????????????????????????????????????????????????????????????????????????????????????????????????????????????????????????????????????????????????????AAACAAGAACAACTACTACTAATTCATCAGCTAATATATTCCCAAAAAGTCGAAAACTAAGTGATAAAGGTTTTGTGAAATCTTCTAAAATGTTAATTGGTAAAAGGATTGGAGTTGGTTGAATATATTTCCCGAAATAACTCAATCCTTTTTTGGTAAGACCCGCATAGAAATATGCCACTGACGTGGGTAAAGCTAAAGCAACAGTAGTATTTATATCATTCGTTGGCGCAGCTAACTCTCCGTGGGGTAACTCTATGAGTTTCCAAGGTAAAAGCGCGCCCGACCAGTTGGAAACAAAAATAAATAGGAACATTGTTCCAATAAAGGGAACCCAAGGACCATATCCTTCCCCAATCTGAGTTTTGCTTAAGTCTCGAATGAATTCAAGGATATATTCGAAGAAATTTTGACCGTCGGTCGGAATGGTTTGTGGATTCCGAACAGCTATAGTGACCGAACCTAATAAGATAGCAATTACGACCCATGAAGTGATAAGTACTTGAGCGTGTACTTGTAAATCCCCTATTTGCCAATATAAATGTTGGCCTACTTCTACACCCGATATATCGTATAATCCTTTGAGTGTGTTAATGGAACATGGTATAACATTCATATTGTCCTCTGACATAAATCGAACTTAAAAAAAGGGAATTATTTTGATTCAACCATCTCATCTATCCCTCAACTCACCCATTTTA---ATAATACGTGGTATATTTAGGATACCAAATAATGACATAATATACCCAGTACTTTTTATTCTTTCATTGAAATATAGGAATCATAACCAATCCAATAGATCTATGAGATTCTCTCAGTAATTGACTTACCCTTATTATTAATCATAATGAAGGGTTTCTTATATAGCTAGAACTACCTTCACAAATAGCGGATACTAATTTGTTAAGAATCAACCGTATTGAAGCTATAGCGTCATCGTTAGCTGGGATCGAAATATTCGCAAGATCGGGGTCAGAATTTGTATCGATTAAACAAATCGTCGGAATCCCTAAAATAATACATTCTCGAAGAGCTGTATATTCTTCCTGCTGATCAATAATAATTACAATATCAGGTAACTCCGTCATATATTTGATCCCACCTAAATATGTTTGCAAAGTAGATAATTGTCTCTTCAACATTGCTGCATCTCTTTTTGGGAGACGGTTGAATTTACCCATTTTTTGCTCTGCTCTTAAGTCCCTGAATTTATGAAGTCTCGTTTCTGTAGTGGACCAATTCGTTAACATACCACCGAGCCATTTTTTATTAACATAATGACACCGAGCCCTTCTTGCAGCTGATGCTACTAAGTCTGCTGCTTTATTTTTGGTACCAACTATTAAAAAATGTTTTCCTCTACTTGCCGCATCAAAAACTAAATCACAGGCTTCTGATAAAAAGCGAGCAGTTCTAGTGAGATTTGTAATATGAATACCTTTACGCTTTGCGGAAATATACGGTGCCATCTTAGGATTCCATTTCCTAGTACCATGACCAAAATGGACTCCTGCTTCCATCATCTCTTCCAAATTGATGTTCCAATATCTTCTTGTCATTTTTCCTCACACTTCCTCTTTGTTGTTTGCTTTTTTTAAGAAAATTTAAGAAAAAACAAAGAGGCGAGGTAGTCTGAAATAAATAAATGTTCCGATGGAACCTTCTACCGAGGATTGACCGCTGATATACGACCCAAACCATTAATTCTTCGTTTTAATTTGTTATAATTTAATTAATTCGTTATAATCTTTATTACCAAATAACACAAAATCAATCAAAAAAATAATAATGGAATTCAAAGAATGAATCTCTTTTTAGAGATCATTAAATTGTGTAAATAATAGTTCTGATGTATCATAGAAATCGTTTTGGACACAAGAACAAACTAATTCTCTATGATGGAACAAAATATCTCTCATCTTTCCCTTAAATAAATTCTTCGTTTTGATTTCCAAATGAATGTTCCTTTGTTGCTTTGAGCGGTGTACTAATTTTTTGAATCCGGTGCCGGCAGGTATAATTCCCCCCAGAACAACGTTTTCTTTCAGACCTTTCAACCAATCAATACGACCCCGTAGAGCAGCTTTTGCTAAAACTCGAGCAGTTTCTTGAAAACTAGCTTCGGATATGAAACTTTGAGTATTCAAGGATGCTCTAGTTATTCCTAATAAGATTGTTCGATAACAGATTGTTTCATCCAGAGCACGCCCTGCTCGTTCCGCTCGCAACAACCCGATTAGTTCTCCCGGTGAAAAAACATTAGACATTCCATCTTCTGAAACCAGCACTTTTGATGTTATTTGACGTACAATAATCTCTATATGTCTATTATGGATTTGTACCCCCTGGGATCGATAAACCTCTTGGATCTTATTAACCAAAGAGATACGACTTTGGGCTATGGTTAGCTCAGCACCAATGAAGAATCCCCAAGGAATTCCAAGAATTCTTGGTATACGTTCATTCCAACCTTTAACCCTTTTTTCGAGGTTCATTGATATTGAATCAATCGAACGCACTTCGAAGACTTGTTCTACTTTTGGAAGACCCTGCGTTATGTCACCAGATCTTGATTTTTCATATATAAATGTAACTAACGTATCCCCTTCGTAAAGGATTTCCCCATAATGACCATGAACAGTTGTTCCTGGGGTGACCAAATAAGGTTTAGCGGATCTTATTACTAAATAGTCCGCATTAACAATTAGAACTTGACCAGATTTTATATGTGGTCCATATTTGAATAAACATACATTTTCACAAATAAACTGCCCAAGAATAATTATTGGAAATGATTCCTCACAATAATCATGATGTAAAAGGTGCCAATTCAAATCCAACGGATTCAAAATGATGTTATTGCTTGAATCGGGATTATAAATCTTCCTATTTTCGTCCATTAAACAATATTTAAGTACTTGGAAAGTTTGTTTAAAATTGCCAAGTAGTAAATATTTCTTTACCAATATTTGATTATGAGTTATTAAATGGTAAGATGGATAAAAATTCGTGATTTTAATTTTTGGTACAGTAATACCCAAGGGGCCCAACGAATTTTTAATTGGAATTGTGAGGTCTTTTTGAATTGGTTCTTTTGTTACATTGTTATATTTTGAACCATTTAATGGGNCGATTCGAGAACAGTTGGATGATGACAAAATTATCAAAGATTGGCATTCCTTATTTCGATTCAACAACGTACCAATACCAGTATCGGGAGTTTCCTTATATTGGATAAGTGGCTGAATCTTCGCCTTGGAATAAAAGGGATTGATATTGGTGCAATCTAATCCATTATGACAAAGAAACCCCGAACCCGCCGTATCCTTCCTTTTTACAGTATCCGAAATAGGGGATTGGACTAACTCCATTTTTATGAAATCGCGAATCAGATCGTTTGTCCTTATTTCAACAAAGGAAGCATGAATCTCTTCTATAGAACCATTTCTTTCTTGGTCCCAATTCAATACTAAGCAAGTCCGAACTAATTGAATACTTGTGTGATAAATTCCTCGAATTGGCTTACCATTTCCATAAGGGATATAATTGACAACTCTAAGTTGGACATTTTCCCTTTCCCGCAAGGGATCCCGTGGGAAAAATGTTGGTAAATTGACCCCATCAGCTATTTTATATGTGACTACGGGCCGAACCAAAACAAAATATTTTTTCTTGGTGGGTGTAATCCGTTGGACATAGATCCAATTTTTCAATTGTTTAGATTCCTTAGAATCTTTTTTTCCTGCTCCTGGAGGTATTAAAATGCCACTGTGTCTGGATATCTTATCTGTCTCCCCAGGAAAATGGATATTCCCCGAAAAAATTTTTANTTCCATACTTTTTTTTTTNNTCTCCACTNGTACCAATCCGCTTACTCGACTTCTTATATTTAAAGTGATTTGTGTATCGACTCCAATAATACTATTGTTTCGGACCATTATGAGTGAGGATCCGGGTAAGATATGTACTTCCTCGGGAATGAAAAAAAATCGATCTACTTTCATTTGATATTTCGAATTAAATTCTTTTGTTCCTCGATACTCAATCAAATCCTCCTTTTTGGCAATGGAATCCACCTCTATCGTACCATATTTAATAATCCCCGAGCTGCTTCTTCTGTATCGGGAATCGTCGCAATAAGCAAGAATACTATTTCTACGTAAAATACCATTTCTGGGTATTTCAATCGAACTACCAAAACAAGGTATTAATTCTTTCTCTCGCTCTTTATCAGAATATTGTAATGGAATTATGAATCTATTTCTTCGACTCTTTCCCAATAAATCCAAATTTTTTTCTTGGGGAAGAGAGGGGTATATGAAATTCCACTGCCCCTTAGATATCATTTGATCAGATCTTGAATAATGAAAAACCCCACTCTTTTTTTCATAAGAGGGATCTGAACTAGACAATTTATGTCCCACTCCACTATTAGTCATTGAGGGGTCAGAGATATATTTTTCTTCGATAGAAAAAAAATGAGCATTGATTTGATCTTGATCCTTGTGAAGCGAAAAAGACACTATACTGGGTCTACACGTATTCACTGCTAATACCCATAAATGACTTGTTTTTGGTAATAGATGAACATTACCATATGTATATTCAGGCGCATGATAGACATTGGTACTCCAGTGCATTTCTCCTTCCGATTCAGAATAAATATGTTTTCGGACCCTCTCTTTACAATTCAAAGTGGATGCTCCGGCACGAATTTCAGCAATCACTTGTTCTGATTTTACATATTGATCGTTTTGAACTAAAATCAAACTTTTTGGTGGAATATTCACATTATGTATAATATCCTGACTTTCAATAGTTACATATAGGTCTATAGAACATAGAAAAGCAGGATGCCCGTGACCAGTACGTGTGGGATGAACCAAATCCTCATTGAATTTGATTTTTCCATTATAGGGAGCTCGTACATGTTCAGCAGTACCGCCCGTAAATACTCCACCGGTATGAAAAGTTCTTAATGTTAATTGAGTACCCGGCTCTCCAATTGATTGACCCGCAATAATACCTACGGCTTCCCCCAATTCGACCAGGTCGCCATGGGTGGGACTCTGGCCATAACATAATTGGCAGATCCAAGATGTACTTCTGCAAGTAAAAGGAGTTCGAATATATATGGATCGTGCTCGCAAAGTTAGGAATCGATTGATAAGTCCAATCCCAATATCTTGATTCCGAGCGGCAATGCACCGTGGACCTATATATATATCGTCTGCTAATACGCGACCCATCAGTGTTTGGCTAAAAATTCTTTCGGTCATCCCGTTTTGAGGACTCACGGAAATACCTCGGATAGTACCACAATCCGTTCTACGTACAATAATGTGTTGAACTACTTCAACAAGTCTACGTGTGAAGTATCCGGCATCTGATGTTCGTACAGCAGTATCTACAACCCCTTTACGGGCTCCGTAACAGGAAATGATATATTCCGTTAAAGAAAGCCCCTCGCGTAAATTGCTTTGAATGGGTAAATCAATCATTTGTCCTTGTGGGTCCGACATTAATCCTCTCATTCCTACTAATTGGTGTACCTGAGATGCATTTCCTCTAGCCCCTGAAAAGGACATTAAATAGACTGGATTAGAAGGATTGGTCATTCGAAAATTAGGATTCATTTCTTGTCTCAAATATTCGCTCGTAGCATACCATATCTCTATGGATTGACGTAATTTTTCGACTGCGTGTACATTCCCATAATGATGATGTTTCTCCAAAATCAAACTTTGTTGTTCAGCATCTTGGACTAACCACCCCTTAGAAGGTATTGTTAAAAGATCATCAATTCCTAAAGAAATAGATGTAGCAGTGGCTTGTTGGAAACCTAGAGTTTTCACTTGATCCAGGATGTGTGATGTATATGCCATTCCAAAGTGATCTATTAATCTGCTAATAAGTCGTTTCATGGCAGCTCCATCTATCACTTTATTGTGAAAGACCAGATTCGCCCGTTCTGCCATAAGTACTACCTCCGTATTCTGCTGAGTAGGATTCGACAATGGGTTTAAGTCAGTGATTTGAAAACTTCCTTTCCTCAATCTTGATTCACGTATAAATTTCCAGAATTATGATACCAATTAAATCGAAGAGACTAAAACTTTCATGGATATCACGTAATTATTTGGTTTTCGTTTAGCTGGTGTATGAGTAGGCCCGACAAAACCCCTGTATGGCTTCTTCTATTTCTCGATAAAAAGAAATATGACCAANAGTAGTTCGAATATATATACAACAGATTTCTTTTTTTATGCTTCTTACTATTAGATAGTTCCCATAAATCTCATGATAAGTACCCAAGGATTCATATTGAACTTCAATGGGAACTTCCTTTGAGCCAATGACACGTTGATCTAATCGCCATCGGAGCCACAAGGGGCTATCCAAATTGATTCGTTTTCGACGATACGCTCCAAGTGCATCATAAGAACTAGAAAAATAGGGTTCTTTTTCTTTCGTATATTTATAGTTATTATTGTCAACTATTTTATTTTGATAGTTTCTGCAATTCCATGTATTATACCTATTTGCACGAATACCTCGGCGGTTCCCAATCGTTAATACATAGAGTCCAATAAGCATATCTTGAGTTGGTACGGAAATGGGGTCCCCAATAGCTGGAGACAAAAGATTCATATGAGAAAACATAAGTAAGCGGGCCTCGGCTTGAGCTTCCAAGGATAAAGGCACATGAACGGCCATTTGATCTCCGTCAAAGTCTGCATTAAAGCCCTTACAAACTAATGGGTGTAAACAAATAGCGCGTCCCTCCACTAAAATGGGTTGAAATGCCTGTATTCCTAATCTATGCAGGGTGGGTGCTCTGTTCAGCAATACAGGATGTCCCTGCATAACTTCTTGAAGTATTTCCCATACAATTGGTTCCTTTTCTCGAATTTTACTTTTAGCAATACCTATATTGGAAGCAACATGTTGTCTGATTAGACCACGAATTACAAATGTCTGGAAAAGTTCTATTGCTATTTCTCGAGGTAATCCACATTGATGTAATGAAAGGGAAGGGCCCACGACAATAACGGAGCGCCCCGAATAATCAACTCGTTTACCGAGGAGAGTCTCACGGAATCTCCCCTCTTTGCCTTCAATTACATCTGAAAAGGACTTGTAAACTTTATTATGACCGTCCCTCATTGGTTGTCCACGGATCCCATTATCAAGAAGCGTATCCACAGCTTCTTGTACTAGTTTTTCCTGACACATTACTAATTCCCCTGGTGTCGATCTACTTGTTGTTAATAAATCAGTAAGAGTATTATTCCGATAAATAACTCTTCGATAGAGTTCATTAATATCGGAACTCATTAGTTTACCCCCATCTATCTGAATNATGGGTCTTAACTCAGGGGGAAGGACCGGTAATAGACACAGAACCATCCATTCTGGTTCTACATTTGTTCGAATAAAATGTTTAGCTAATTCCATACGTCTAACCAAAAAATCTTTTCTTCTTCGAATTTTTCTATCTTCCCATTCATTCCCAGTTGATTCTTCGTCTCCTAATTCCTTCCACTCTACTAATGAATTATCGATAATAATTCGCAAATCCAAATCGGCTAACTGCTCTCTGATAGCCTCTGCTCCGGTCGAGATTTCTCGATTTCGAAATGTCTCGAAGCCTTGGGTAGTAAAAAAAAGTGGGATGCTGTATTTCCAGGATTGGATTTCATATTCGAATAAACCTCGTAATCGTAAGAAAGTGGGTTTTTTAGTTATGGGCCTAGCAAAAGAAAAATCGGGATAGGTTCCTATGGAATCCCCCCTTAAAAATCGGACATGAGGGTTTCTTCTCATCCGGCTCAAGTAGTTACAACAAATAAAGAAAGGAATTCTTTATTTTTTCAATTTTGTTCGATTCGAAAACCCTCACAAAAAGCTACTCCTTACTCAAGTTTTCAGTGAGGGCCAACTAATATATAGTTATGGATTTCTTTTTACTTTCACTTTCTGAATCACTTATTCAATTACAACATAAATGAAATGTGAAATTGTTGAGTAGTCTACTTCCCCTCGAATAATGAATCGAATACTTTGAACGTAAGGGATTTACTTGTCTATATTCACTTATCTATATATTGTTCCATTTGATCTTTTAGGTCCCTATTCCACTCACCTCGTTGGTTATACCATGATGTTCCTTGAAGCATATATGCGATAGATATACTCCTGTAACCATGCTATATTCTATTTGCTTACTTGAAGGAAATGCCCCTCCAAGAAAGAGCGAATTCCAGAAATTTTTTTCTTCACGAGGTATATCTAGCAATTCCTATTTATCTATTATGGAATCGACCATGGATCAATTCCCCCTTTTTTTCATTTGGAAGTATTGAGTACACCCAGAATTCTGAGCTTCATGTTACTCTTCCCAAGATACATGTCAGAGTGAGGGGCACCCCAATCAGATTGAATGGGATGACAGTTTATCAGCACGAACCTGTAAAATGAAAATTTCGATCAAATCACACATCGCAATATACTAGGCCCTCTAATTCCTTAAGGGGTTTATCTAAAAGATTCGCGATATAACTAGGAAGACGTTTCAAATACCACACATGAGTCACTGGACATGCGAGTTTAATGTATCCCATTTGATATCTTCGTATCCGAGAATCAACAAATTCGACCCCACATTGTTCACAAAATTTCGTGTCTTCCTTTTTTTCAGCTCCGATCACCCGATAATTTCCACAAGCACAAATTCCGCTTTTTATAGGTCCAAAGATTCTTTCACAAAACAAGCCATCTTTTTCTGGTTTATTGGTTTTGTAATGAAAAGTATAGGGTTTTGTCACCTCTCCAACAACTTCCCCATTAGGTAGAATTTTGTTGGCCCAAGAACTTATTTGTTCAGGAGAGACTGGTCCAATTCGAAGTTGTTGATGTTTATACCGATCGATCATAGAATAGAAGTGATGATTCATTCAGATCAAGCTTCCTTCCTATTAATCTGAAAGTTCTTCTCAGATACAAGGAAATGGTTCAGTTCCAGAGCTAAAGATCGTAGTTCTCGAACGAGTAATCGAAAAGATTCTGGAGCATCCTCGGGGCTAGGTATTGTTCCCCCAACAATCGTAGTACCAAGTACTTCTTGGCGAGCTCTAATATGATCAGATTTATAAGTAAGCATCTCTTGTAAAATATGAGCAACACCAAATCCCTCTAAAGCCCAAACTTCCATTTCTCCCACTCGTTGCCCCCCTTGCTTGGCCCTTCCTCTAAGAGGTTGTTGCGTAACAAGGGCGTAATGTCCACTGGAGCGCCCATGGATTTTATCATCAACTTGATGANTTAATTTAAGGATATAAGACTTTCCTATTAGAACAGGTTGTTCGAAAGGATCCCCTGTTCTTCCATCAAATATTCTGCTTTTTCCCGGATACTCTGGTTCAAATACCCATGGATTTGTTGTTTGCTTACTAGCCTCATATAATTCAGAAAACACTAGTTTTCTTGAAGCCTCTTGCTCGTATCTCTCATCAAAAGGCGCTATTCTATAATGTCTCTTTAGCAAATCCCCCGCCAACCCGAGTGAACATTCAAATATCTGCCCCACGTTCATTCGTGAGGGTACTCCTAATGGGTTGAAGACCATATCAACCGGTGTTCCGTCTTGCAAATAGGGCATATCTTGTCTGGGCAAAACTTTGGAAATAATACCCTT??????????????????????????????????????????????????????????????????????????????????????????????????????????????????????????????????????????????????????????????????????????????????????????????????????????????????????????????????????????????????????????GTTAATTTACCTACTAAAATATCACCTGTTTCCACCCAAGCTCCCAACATCACAATTCCATTTCTGTCTAAATTGCGGAGTAAATGATCTTCTAAATGCGGTATTTCCCTAGTGATTCTTTCCGGACCTTGACTTGTCATATGAGTCTGAATTTCATACTTTCGTATGTGAAAAGAAGTATAAATATCGTTATATACTAGACGTTCACTAATAAGTACTGCATCTTCAAAATTGTAACCTTCCCATGGCATATAAGCTATTAATACATTTTTTCCCAAAGCGAGTTCTCCATCAACGGTAGCCGCGCCGTCCGCTAAAATTTGCCCTTTTTTAATGTATTTACCCAGTGGGACCCGAGGTTTTTGGTGCATACAAGTATTTTTGTTCGAACGTTGATACATAACTAATGGAATGCTTATAGTGTTCCCGTTATTTGCTAAAATCATCTTGTGAGTATCAGTATAAATGATCTTTCCCGCGTGTTCGGCTATAGCCGAAACTCCCGAATCTAGGGCCGCTTGGCGTTCCAGCCCAGTTCCAACAATGCACTTCTCGGACTGAGAAAGCGGAACTGCTTGACGTTGCATATTAGAGCTCATTAAAGCCCGATTTGCATCATTATGCTCAATAAAAGGAATGAGGGAGGCTCCAATAGAAAAATATTGGAAAGGAAAAATGCTTCGAAGATGAATCTGTTCCCATGCAATAGTTAGGAACTCTTGACGGTATCGAGCTGGAACAACTTGTTCTTCCTGAATACCCTGATTTAAGGCCAAGGAATTTCCTGCTCCTATCATATAATATTCATCTCTACTTGGTGGTAAATAAACTATCTGTCCTTCTTTTGATCTTTCAGATATTTGATAAAAGGGACTCTCTATTGATCCCCAATGACCAATCCTCACATGAATAGCTAAAGATCCAATAAGTCCAACATTGATTCCCTCAGACGTGTCAATTGGGCAAATACGTGCATAGTGACTAGGATGGATATCTCGTATCCGAAAACTAGCAGTTCGCCCTGTCACTCCTCCAGGACCCAAATAACTTAATTTTCGCCCATGAACGCTTTGTGTCAATGGATTAGTTCGATCCAAAACTTGAGATAAAGGATGTAGACCAAAAAACGATTCATAAGTGCTTGTTAATGAAGTTGAAGTTACTAAATTTTGAGGAGTTGGTATCAATTTATGCCGGATTGCCCCAGATATAGTTCCTCGAACTGCATTTTCTAAACGAACAAGGGCTAATCCAAATTGATCCTGTAAGAGATCTGCTACAGAACGAATACGTTTATTTTTCAAATGATTCATATCGTCAAGTGTACCCATTCCAAATTTCATTCCGATCAAATGATCGGCAGCAGCCAATACATCTCGTGGTAACAAAAATGTATTGTTCTGAGGTATATCAAGATTGAGTCTTCGATTCATATTTCGTCGACCAATCCTTCCTAATTCACATCTTTGTTGAAAAAATTTCTTTTGTAATTCCTTACATAAGGACTCAGAAAATACTGGGTCACCGCCTACACAAGCAAATTGTTGATAAAACTCCAAAATGGCATTTTCCTTTGAGCCAATCTTTTTTTTCTCCTTATCATTTGGAAAAGACAAGAAAATCTCAGGGTAACAAACATTATCTAGAATTTCTCTTAGATTCGAACCCATAGCTGATAATAGAACTAGAATAGATATTTTTTGTTTCCTACTCACGCGGGCCCATATTCGTGCTTTTCGATCAATTTCTAATTCTGATCTTCCTCCCCAATCTGATATTATAGTGCTGGTATAAATAGAAATTCCGTTATGGTCCAATTCTGAACGGTAGTAAATACCCGGGCTTTGCAATATTTGATTGATCACAACTCGGTAAATTCCATTTACTATAAAGGTTCCCAGGGAACTCATTAGAGGAATGTTTCCAATAAATACGGTTTGTTCTTGCATATCTATACTGCTTTTCCAAATTAATCCCGCGGGTACATATAATTCAGAAGAATATGTGAGTGATTCATACACAGCATCTCTTTCTTTTATCAAAGGTTCCACCAATTGATATGTTTCCACAAATAATTTAAATTCAATTTCGTGATCTGTATCTTCAATTTTTGGAAATTTATGAAACTCTTCTGCCAAGCCCTGATTAATGAACCTACAAAATCCCTCAAATTGTATCTGGCTAAATCCAGGTATTGTGGACATTTCCTCATTTCCATTACAGAGCATCTTAATCTTAAGTTTCCTGTTTATCGAAAAAATCCCATTATTGGCTCATCCTTCGTCGAACCCTAATCATATGGATCGATCTAGCAATGATGGAATATATATATCCTGTTTACTGAATCACATGAAATTTTAGCCAACTTTATCCATATTTATAGACTTCATACCTATGAACAAAGACGGAACGGAAG???????????????????????ATTTGAATTTACGGTAAATACAAAAATGNACTGATAAAGCACTTCTGCTTCTGGAAACAAAATTATGTATCGTATGGAGTCTTGTATAGAATAGCCAACTGGATCGAATTTCTACCTATTATGATATTACAATCAGATTGGTTACCAAAAAATAGAATATTCAGTGCTCTCTGTAAATGAGATAAAGACAAAATAATATAATTAGGAGCAGTATAGAATTGACTTTTATTTTACCACTTAATATTCAAAAAAAAA-TTCGCAGCTTCTTTTTGTTTTGATAGTAGAATTTATCGAATATGGTTGAAGTGGGTAGGGTAATAGGAATTGTATTTATCAAGTACATACTAATATAGTTATCCGTACATTCTAACTTCTATGGTAATGGTAGTTCTCTGTGGAGCAACAAACATGGGTTGTGCTATATCATCATTTCTCTTTTCGATTCCATATATTCACTAAAAAATGAAAGCACAACAATTCTCTATAGAAAAATAGGTAGATAAAATACCTGACTCGTATCCGTGTAACAATTTCTGTTCTAGGGTTTACATATATATATTATTTTTGTTATAATTGCAAAAAGATTGATTATTGAAAATAATTGATACTGATCGGTTGTAAATCGTTTTTATTTTCTTATATCATTAAAAAAAACGGGAGATNGAAATTGAAAATCGTTTATTCGATTAATTCCAAATAAATAATTAAGTAAATGGTATGGTTAAGAATTTGCCATAATTTTTTTTTTT-CAATCAGAGAAATTGGTTTCTCTTTTCTTTTTAATAGAATAATAAATAGAAAAGCAAAGTTTTTAATTGGTATTGGTATATCTATTGAGATAGATTCAATTGAAGAAACTGATATCAACCGGATCCCATAAAAAAAGCAGAATTTTCTTTTGAAATTTAGAATAAGTACAGCAAGATTCAAGATAGAAATCAAATAAAAAAAAGGTTCGGCAGTCTCTTCTACTAAATTAGGAATAGGTAAAATAGGTAGAATATTTCTATCCTTTTTGTATCGTTTTGGCGACATGGCCAAGTGGTAAGGCGGGGGACTGCAAATCCTTTATCCCCAGTTCAAATCTGGGTGTCGCCTGATCAGCTCAATAATGAATAAAAGACTTGGGATTTCTAAGAACTTCAAAAATNAGGGTTAGTTTGTACCTACCGGTATCGGTTTTGGCTACACCGGAAATCCCATTTTTTTGAAGGTTTATGGAACCCACGAGTTCCTCAAGTACAAGTATCAATAAGATTTACTAACCCCCGTCTCTGCTCCTATTGGCCAAKAATTCATTAAGTTATATTTAGATCAGAAATCTCAATTCCTAGAGGATTCCTAATTTTCACCGCTTYATAGGGAACTGAAAATACTTTTATGAAGTAGGGATATTCCATCGATATTTACTAACAATGTGTATTGTATTTGTATTTAATGCTTTCCAATTCTATCAGAGTTACTATACTATAAGATACGAATACTATAAATATAGGAAGCGATTTGTTACAAGCGGATTCATAGGATTGTTTCATCCATAATCGTTTTAAGTGAAAATCCTATTTTGACTCTGGGCCATTGGTTCCACTATGATTGGTGATCAATAATAGAATAATTCCTTCATTTCATAAAGAAGATAGGGGACATAATTTACATGGATATAGTAAGTCTCGCTTGGGCTGCTTTAATGGTAGTCTTTACATTTTCCCTTTCACTCGTAGTATGGGGAAGAAGTGGACTTTAAAGGTACTACTAATTGAGTAATCGAATTGTATCAATTGTTTAATTGATCCTTTTGCAAAGCATTTTAAAATCAAATTATGAATTATTCTGATAGTTGTATTTTGAAACTCAAGTCAATGGGATACGTATGATAGGATTTTTTTCTAATTCCAACTGAGTTCTTCCAAAATAGAATATTTGATTTTGATTTTAGAAATTTGTTCTTGCCAGAATTTGAATTATGGATAGATATTATAGTGAGAAACAACCAGTCTCCTTTTTTTCTTTATTTTGATTGTTCTAAGAAAAAGTAATTCTGCTATTATATGGCAATATATACTTTCCACTAGAAACTACTAATGGCTTGGTTATCCAAAAAGGTCCCGCCCCCACACACATAATCAAAATCAAATAAGATTGATTTTGCTTGCGTTACGTGAAAGTAATACGTATATCGCCTATTTAACTAACGTTTTAAATGCATTTTATTTATGCTTTATCGATTCATCTGATGTCGCGTTTCAACATGATGCATCAGTGGTCTACTACTCCTTTTCGAAATTGGAAGAAGTTACCGTGGAGCTCCGGGGATCATCTGTTAGTGGCTCAATCAATCACTTTTTTNGAATTCTAATCTAATTCTTTGGTTTTGTTTTCTTTTTTTCTTTCTTGTATTTTTATAATTTCTCTTAATTTATATACTAAATTTATATATATATATTTCATATATATTTTTTTAGTTTCGTAAATTTTTCATTTTCACTTTTTTTTCTTCGATTTTTAGATTTAGAATTTCGATCTATTTAAGATAAGGGTTTCAATGGATCCCAGGATCCATATTGATTTCTTAAAATTCTAAGAAACTTAGGAATTAGATTAGAATAGACTTCGATTATTTTGGATTGGTCGAAATTGATACAAATGGATGTAGCGAGAAATAGAATTNGAGTACTGTTTACATATACAAAATATATGATATGTACTACATATTGTAAATTGATCCATATCAAACCTATATTTGTATACAATCGTATACCTGGATAGTATGGTAGAAAAATTTACATAGCATTTATACTATATTTAATTTATACTCCATTATTATATTCTCTTATATTG-----------------------AATTATTATATAATTCAATATAAGAGAATAATTTGAATATTGAAATAATTAAAATATGATAATTCCAAAATCTAGTTTGCTATTAGTTCTTTTTATCGTAGATAGTGTTTATTCCATTTCATTAAGACTCGGTATTTGAATCCCTTTCATTTCTTCAATCATTGATAAGAACTAATAAGTTTCCGTCCAATTAATCATTTTGGCTGACTGTTTTTACGTAAATGATAAGTAAAAAGGCAGTAGGAACTAGAATAAAGAGTGCAGTAGCAATAAATGCGAGAATATTTACTTCCATAATCTCATTGTTTTTTTTCTTCGCAATAACTCGGGATCTAATCCCATAGAGATGATAAATTCGACTCCTAGAAATTCNATGGGATGAATTACATCCTAATAATACGGAATCAGA??????????????????????????????????????????????????????????????????CATGGAAGGATCCCTTATCCAYACCAAAAAAAGGGATTCTCGATCGAATAAAGAATCCCATCTGATTGAATTTCTCATACTTTTCCACTCTTTATTTTCTATTTTCTATAATAAAATGAACATTTTATAGAATTCCATTTGAGTATTATTATACTATTTCCATCTTATAATTATAATACTATTTACATCTTATACTACTTAGTAACTTCTATATATAGAATTATCCTATCCAATTCTCTGATGAGGTAGTATATGACCGGTATTCCATTGCTTATGCATCCAACCAATAAAAAAAGTGAATTAGAAAAAACGACGTGTTAAGTTCATTCTAAACGAAGTTTTTTTTGTAATGATTTAATTTGGAATACAAATGAATTTGGAATGTAGAGAAGTATAATAAATAGAAATCAAGATATAAAGAAAGTATATAATATTTCAACAAAACGCAATCCTTGGATTGATTTGATACTTGCGCGTATACATCAAAAATGCAGTGTGCAATTTGAATAAAAATGAGACAATTTATTTCCAATTCAATTAGATTGTCTCAAATTAGTAATTGAGAGATAATATAGAATAAGCGGTGGTTTAAAAAGTATTTAGTAGAATTAATTATGTTAAATTTTGATTGATTGTGCATTGTACAATAAACGAATCCCTATATTCTAATAGGGGTCGAAATAGAAGTACTCTATTACATTTCATTGATCAAGAGAAATTAAAAAAAGTAGTATGGTATCGTATCTCTCAAAATCCCTGACTACTACGATACTGCTTGCTGATTATACCAATATACATATACCTCTCTTTTATGAATCTAGAATAAGGATCCATTTTTGTATTTGTTTGATGCTGATGAGAAATGCGAAAGATAAACAAAAAATAAAGGCACTTGCTGTGAATAAAATTTGGGTTGTTCCATCCTTTCATTTTCCCTGAAAAAGTAAAGATGAATTGATCAATTCATCGGATCCTAGTTCGGGACTGACGGGGCTCGAACCCGCAGCTTCCGCCTTGACAGGGCGGTGCTCTGACCAATTGAACTACAATCCCGATGAGGTGTACAGCGTACATATTGGTTTCATTCAAACTGTCCTATTGTTGCCCTATTGTAANAGAAATAGAAATAATATACTGATATCATATCCACACGGATTACTAGTAATCTTGTCGCTATTTTATTGCCATAAGCTTGATAATGAATAAAAAAAAATCTTTTGTTACTCCCTTCATTATACTTAGGAATTATGAATCTTGATCCTTAGAAGGATCAGAACGAATGGGAAAAGATGGGATAGAGAAAAAAAATGGACTCTTTATTATTCTAGATGATATTCCATATCATAGGACAAATTGGTTATACCATACTCATGGAGCGGCGAATTATTGGGCCGAGCTGGATTTGAACCAGCGTAGACATATCGCCAACGAATTTACAGTCCGTCCCCATTAACCGCTCGGGCATCGACCCAGGAAGAATCAATTCTAGGATTATTTAGAATTGATAATTCATGATCAACTTCCTTTCGTAGTACCCTACCCCCAGGGGAAGTCGAATCCCCGCTGCCTCCTTGAAAGAGAGATGTCCTAAACCGCTAGACGATGGGGGCATACTTGCCCGACCGCCCTCAGACTATGATCATAGTATGAGCAGTTTTTTGGAATTGTCAAGTCAATATAAATAATGTAATAGTATGGCTAAACTTGAAAAATCTTTCCTAATTTCATAGAAGTTTTTTTGATGGTTTATGAGTGAACCATCCTATTTATTTCTATTTATTCCATTTATTTTTGATTATTTATTTTTNNNTTTTATTTATCTATTTTAGATTAGTATATCCATTTCCATATTAGTGGAATTTTTGCTATTTGGAATTTCTATTATTTACATTCTATATATAGAATTTATATCATTTTGGATATAGAATTCTTGTATAGGGTTCCTCCTTCTGTTCAGAAAATTATCGCTGCGAATTTTTATTTCTCAAATCAAATAAAAAAATTATTTTCCTCTAA---------TCCAATCCATTATTTCTGAATGAGTTCCTATGAATACATATATATGTACATATAATACATACATGAATACTATAGACTCAATAAGGGAAAATGGCTAATTCATGAATTGAATAAAACAAGAGCCCTTTTAACTCAGTGGTAGAGTAACGCCATGGTAAGGCGTAAGTCATCGGTTCAAATCNGATAAGGGGCTTTTTCCAC????????????????????????????????????????????????????????????????????????????????????????????????????????????????????????????????????????????????????????????????????????????????????????????????????????????????????????????????????????????????????????????????????????????????????????????????????????????????????????????????????????????????????????????????????????????????????????????????????????????TATCTTTCTTTGATTGCAAAATTCGATATTGTTGTTCCGTCAATGCACTAGAGGACAAATGTGAGAAAAGGACTTTCATTTCCAATATACCATAATTTACTATTTAAATTAGTATCTAATTAATACAAATATGGGGGCATGGGAAAAAAATAGGTAATTTTTTTATTTACCGTATCCAAGTAAAGGTAAAGTAAAAAGATCAATATTTGAAGTTTTTTTTTATTTGATCCGTTAGTGAAAAGATATACTATGAAATTAGACTCATAGGATAATTCATGGTTCAAGTGGTTATTAAGAATATGGTTATTAAACCTAGTAAAGTAAATAGTAATAGTAAAGACTCGAACTTATGGATTTACCCAGGTGAGTTTGTGGTCCAATAGAAAAGGAGAATTTGTATCTTCGAAACCCGTTGGAAGGGGTATTGGCCGAGGAATCGTCCATAGATAATCCAACTGTCGTATGCCCTGGAAATTATATGAGGTGTTCGGAAATGGTTGAAGTAATTGAATAGGAGGATAACTATGACTATAGCCCTTGGTAGATTTACCAAAGAAGAAAATGATTTATTCGATATTATGGATGACTGGTTACGTAGGGACCGTTTCGTTTTTGTGGGTTGGTCCGGCCTATTGCTCTTTCCTTGCGCTTATTTCGCTTTAGGAGGTTGGTTCACGGGTACAACTTTTGTAACTTCATGGTATACTCATGGATTGGCTAGTTCTTATTTGGAAGGCTGCAATTTCTTAACTGCTGCGGTTTCTACCCCTGCGAATAGTTTAGCGCATTCTTTGTTGCTACTATGGGGTCCCGAAGCACAAGGGGATTTTACTCGTTGGTGTCAATTGGGGGGTCTGTGGACTTTTGTTGCTCTTCATGGAGCTTTCGGGCTAATAGGTTTTATGTTACGTCAATTTGAACTTGCTCGATCCGTTCAATTGCGACCTTATAATGCAATCGCATTTTCTGGTCCAATTGCTGTTTTTGTTTCTGTATTCTTGATTTATCCACTAGGTCAGTCTGGTTGGTTTTTTGCGCCTAGTTTTGGTGTAGCAGCCATATTTCGATTTATTCTCTTTTTCCAAGGATTTCATAATTGGACCTTGAACCCGTTTCATATGATGGGAGTTGCCGGAGTATTAGGTGCAGCTCTACTATGCGCTATTCATGGTGCTACTGTGGAAAATACTTTATTCGAAGATGGTGACGGTGCAAATACATTCCGTGCTTTTAACCCAACTCAGGCAGAAGAGACTTATTCAATGGTCACTGCTAACCGTTTTTGGTCCCAAATTTTTGGGGTTGCTTTTTCCAATAAACGTTGGTTACATTTCTTTATGTTATTTGTACCAGTAACCGGTTTGTGGATGAGTGCTATTGGAGTAGTCGGTCTGGCTCTGAACCTACGTGCCTATGACTTCGTTTCTCAGGAAATCCGTGCAGCGGAGGATCCTGAATTTGAGACTTTCTACACCAAAAATATTCTCTTAAACGAGGGTATTCGTGCTTGGATGGCGGCTCAGGATCAGCCTCATGAAAACCTTATATTCCCTGAGGAGGTTCTACCACGTGGAAACGCTCTTTAATGGAACTTTAACTTTAGCTGGCCGTGACCAAGAAACCACCGGTTTCGCCTGGTGGGCCGGAAATGCCAGACTTATCAATTTGTCCGGTAGACTACTTGGAGCCCACGTGGCCCATGCCGGATTAATTGTATTTTGGGCTGGAGCAATGAACCTATTTGAAGTGGCTCATTTCGTACCAGAGAAGCCCATGTATGAACAAGGATTGATTTTACTACCCCATCTAGCTACTCTGGGTTGGGGAGTAGGTCCGGGGGGAGAAGTTATAGACACTTTTCCGTACTTTGTGTCTGGAGTACTTCACTTAATTTCCTCCGCAGTCTTAGGTTTTGGCGGTATTTATCATGCACTTCTTGGACCTGAAACTCTTGAAGAATCTTTTCCATTCTTTGGTTATGTATGGAAAGATAGAAATAAAATGACCACAATTTTAGGTATTCATTTAATTTTGTTAGGTATAGGTGCTTTTCTTCTCGTATTTAAAGCTCTTTATTTTGGTGGTGTATATGATACCTGGGCTCCCGGAGGAGGAGATGTAAGAAAAATTACCAACTTAACTCTTAGCCCAAGTGTTATATTTGGTTATTTATTAAAATCCCCTTTTGGGGGAGAAGGATGGATTGTTAGTGTGGACGATTTAGAAGATATAATTGGAGGGCATGTATGGTTAGGTTCCATTTGTATACTAGGTGGAATTTGGCATATCCTAACCAAACCTTTTGCATGGGCTCGCCGTGCACTTGTATGGTCTGGGGAGGCTTACTTGTCTTATAGTTTAGCTGCTTTAGCTATCTTTGGTTTCACTGCTTGTTGTTTTGTCTGGTTCAATAATACTGCTTATCCTAGTGAATTTTATGGGCCTACTGGACCGGAAGCTTCTCAAGCTCAAGCATTTACTTTTCTAGTTAGAGATCAACGTCTTGGGGCTAACATAGGATCTGCTCAAGGGCCTACTGGTTTAGGTAAATACCTAATGCGTTCTCCTACTGGAGAGGTCATTTTTGGTGGGGAAACTATGCGTTTTTGGGATCTCCGCGCTCCTTGGTTGGAACCTCTAAGGGGTCCAAATGGTTTGGACTTGAGCAGGCTGAAAAAAGATATACAACCTTGGCAAGAACGACGTTCGGCAGAATATATGACTCACGCTCCTTTAGGTTCTTTAAATTCTGTAGGTGGCGTAGCTACCGAGATTAATGCAGTCAATTATGTCTCTCCTAGAAGTTGGTTAGCTACTTCTCATTTTGTTCTAGGATTCTTCCTATTTGTGGGTCATTTATGGCATGCGGGAAGGGCTCGCGCAGCTGCAGCAGGGTTTGAAAAAGGAATCGATCGTGATTTGGAACCTGTTCTTTCCATGACCCCTCTTAATTGAGATTTCTTTATCTATTGTTTTTTTGTTCTGGCTCGGCTATCCTATCCCACCTAGCCGGGCCACTCCTTTTTATGGAAACAGGCTAGGCCAAACAAACAAATAAAGAAACATTCAACAAGCAAAAGGAGAGAGAGGGATTCGAACCCTCGATAGTTCTTTAGAACTATACCGGTTTTCAAGACCGGAGCTATCAACCACTCGGCCATCTCTCCAAGAGACAATCTCCATTTTATTCCTACAAATAGTACATGGCTATATGAATTCATATACTAACTATTTGGGGATACACCCCATCCAAGATGGGAATCTATATTTCCATGTATCAATCTGTATACGGATTGCAGTATATCCGTATATTTATGAAGGAAATACTAAATTCTATTAAGCGCATTTCATGTCTAAATCTAAATAAAATAAAGCGTGGTAATAAGTTCTAAAGAATCAATTGATTGATTCATGATTAAGTCCCTCCACGATGCATTTTATCACAATTTTGACTAAGCGAGGGATCAAATGGTATAGTTAATTTGTTGATATTTTGGAGGATTACAAGCATGACTATTGCTTTCCAATTGGCTGTTTTTGCATTAATTGCAACCTCATCAATCCTATTAATTAGTGTACCCGTTGTATTTGCTTCTTCTGATGGTTGGTCAAGTAACAAAAATATTGTCTTTTCTGGTACATCGTTATGGATTGGATTAGTCTTTCTGGTAGCTATCCTTAATTCTCTGATCTCTTGAATCTTTTTGGTACCAGATTAAAATGGGCCTTTCTTTTTAAAAAATTCGGATTATGAGACAATTGAAATTAATTTAGATCCGATTTAATTTCAATTTATGATAATAATCAATAATAATGAAATTTCAGTGAAATGGAAATTGATTTTCCATTTCCATTATTCTACATTATTCTATTACTATCTATTGATATTAATTATTCATTAATAAATAAATAGTAATAAAGAAATAAGATCAAATAAATTGAAATTCATTTTGATTTGTTAAAATATTATAATAAATTTCTATATTTTTATTTTCTCTATTTCCTTCATTTTTAGTAAGATTAAGATGAAGTAGAATCATTTGATAGAAATGAAATAGTAAATAATTTCATTGTTAGTAATTGAGTATAATATATAATATAATTAAGTAAGACTAGTATTATTAATAATCCCCCTGAAACGGAAGATAATTCTCGGCCCTGCACAAATATGATCCAGACGCATATATGATATATCATATATGTCATATATGTGTGGACATATGCATACGTATCAGAAACAAATGAAATGCGGATATGGTCGAATGGTAAAATTTCTCTTTGCCAAGGAGAAGATGCGGGTTCGATTCCCGCTATCCGCCCATGGAATATAATATGATAAATAATTTGGTTTCAGTATAGTTGACTACGATAGTATCGTAGTTTTCTCTTTCGATTTTCCCATCCCAAATCAAAACCGAAACCAAAATGGTTATTAATTACTAAGTAAGATAATCACCCCAATCTATTTCAAAAAGAAAATGTTGCGGAGACAGGATTTGAACCCGTGACCTCAAGGTTATGAGCCTTGCGAGCTACCAAGCTGCTCTACTCCGCGCTAAAGAGCTGACAACTAATGAGCAAAGAACGATTGGATATGCCCCTCTACCATATCCATACAAATAGAATAGTCCATTTATACAGAATGGTAAAGGGGCCCCCTACGATCATAAATCATAGAGATCCATACAAAACGTAAATGGTATTTTTATCCTTACCAACTTGATCTTGTTGCTCCTGGTAACAAACATGCATGAACCATTTCTCGAAGTATGTGTCCGGATAGCCCAAAGTCTCGATAGTTAGCTCTGGGTCTCCCAGTCGAAAAACAACGTCGATGAAGACGTGTGGGTGCACTGTTACGCGGTGAGGATTGCAATTTTCCATGAATTTCCCATTTTTCACTCAACGATGAAACTTTGTTTATTTCTTTTTTTGAGGATCGACGAATCAAATGATATTTCTGTTCCAATTTTTGCCTCTTACTCTCCCTCTGAATCAAACTTTTTCTTGCCATAATGCTCAGTTCCTATTATACAGTTCGGATCCTAGATGTAGAAATATAAGAAGGTGGGTCCACCTTCTTCATTGAAACAAATGAAATTGTTACTGATATAGCGCATAATAAAAAAAATATAACTAAATTAACCGAATTTTCCTGATGTAGAAGCAATCAAGAAAGCTGCATAAGTGAATATATAACCTACAGAAAAGTGGGCTAATCCAACCAATCTTGCTTGCACAATGGAAAGAGCCACTGGCTTGTCTCTCCATCGAATTAAATTAGCCAAAGGTGTGCGTTCATGAGCCCATGCTAAAGTTTCAATCAATTCCTGCCAATATCCACGCCAAGAAATTAAAAACATAAATCCAGTAGCCCAAACAAGGTGTCCAAATAGGAACATCCACGCCCAGACCGATAAGCTATTCATACCCACAGGGGTATACCCATTGATCAGTTGTGAAGAGTTTAACCACAGATAATCTCTTAACCATCCCATCAAATAAGTGGAGGATTCATTAAATTGGGCAACGTTACCCTGCCATAATGTGATGTGCTTCCAATGCCAATAAAAAGTAACCCATCCAATAGTATTTAACATCCAGAAAACTGCCAAATAAAATGCGTCCCAAGCAGAAATATCACAAGTACCGCCCCGCCCTGGACCGTCGCAAGGAAAACTATAACCGAAATCCTTTTTATCTGGCATTAGCTTGGAACCGCGCGCATCTAAAGCACCTTTTACTAAAATCAATGTAGTTGTATGTAACCCTAGAGCAATAGCATGATGAACCAAGAAATCCCCAGGACCTATTGTTAAGAAGAGTGAATTATTACTCTCATTAACAGCATTCAACCATCCCGGTAACCATATGCTGCGACCCGCATTGAATGCTGGTCCATCCGTTGCGGATAAGAGTACATCGAATCCATATGAAGTTTTACCGTGTGCAGATTGTATCCATTGGGCAAAAATGGGTTCGATCAAGATTTGTTTTTCAGGAGTACCGAACGCGAGCATGACGTCGTTATGAACATAAAGTCCTAAGGTATGGAACCCCAGAAACAGGCTGGCCCAACTTAAATGAGATATGATAGCTTCTTTATGGTCTAACATTCTTGCCAATACATTATCTTCATTCTGTTCCGGATTGTAATCTCTAATGAAAAATATAGCTCCATGAGCAAACGCTCCTGTCATGATGAACCCTGCGATGTATTGGTGATGAGTATATAACGCAGCTTGCGTGGTAAAGTCTTGTGCTATGAATGCATAAGAAGGTAAAGCGTACATATGTTGCGCTACTAAAGAAGTAATAACCCCTAAAGAGGCTAGAGCAAGACCTAATTGAAAATGAAGCGAATTATTGACTGTGTCATAAAGACCTTTATGTCCACGCCCTAATCGACCTCCCGGNGGAATATGTGCTTCTAAAAGATCTTTTATACTGTGCCCAATCCCGAAGTTGGTTCTATACATATGACCCGCTATCAGGAAAATAAATCCAATAGCTAAATGATGATGAGCAATATCAGTTAACCATAAACTTTGCGTTTGTGGGTGGAACCCCCCCAAAAGAGTTAAAATAGCAGTTCCCGCTCCTTGCGAGGTACCAAATAAATGACTACTGGAATCGGGGTTTTGTGCATAAAGACTCCACTGACCTGTAAAAAGTGGACCCAACCCTTGAGGATACGGTAATACATCTAAGAAATTATTCCATCTAACGTACTCGCCCCTGGATCCGGGAATAGCGACATGAACTAAGTGTCCTGTCCAAGCCAAAGAACTTACTCCGAAAAGTCCGGACAAATGATGATTAAGACGAGATTCGGCATTTTTGAACCACGAAACGCTTGGTTTCCATTTGGGTTGTAGGTGTAACCAACCCGCTATCAAAGATATAGCAGAAAGAAATAATAGAAAAAGAGCGCCAGTATAAAGATCCTCATTAGTGCGTAATCCGATTGTATACCACCACTGATAAACACCGGAATAAGCAATATTCACCGGTCCAAGAGCACCACCCCGAGTAAAGGCTTCTACAGCGGGTTGACCAAAATGGGGATCCCAAATTGCATGAGCAATGGGTCTTACGTGTAAAGGGTCCTGTACCCATGACTCAAAATTTCCTTGCCAAGCTACATGAAAGAGGTTTCCAGACGTCCACAGAAAGATGATTGCTAACTGCCCAAAGTGAGAAGCAAAAATGTTCTGATAAAGACGTTCCTCAGTAATATCATCATGACTCTCGAAGTCATGCGCGGTAGCAATACCAAACCAAATACGACGAGTAGTGGGGTCCTGAGCTAAGCCTTGGCTAAACCTTGGAAATCTTAATGCCATAATGCCTTTCAAATCCTCCTAGCCATTATCCTACTGCAATAATTCTTGCTAAGAAGAACGCCCATGTTGTGGCAATTCCACCCAGAAGGTAATGGGTTACTCCTACAGCACGTCCTTGTACAATGCTCAAGGCCCTAGGCTGAGTAGCAGGAGCAACTTTTAATTTGTTATGAGCCCAAACAATGGATTCAATAAGTTCTTGCCAATAACCACGTCCGCTGAATAGAAACATTAAACTAAAAGCCCAGACAAAATGAGCACCCAAGAAAAAGAGACCATACGCAGATAATGAAGAACCATAAGACTGAATTACCTGAGACGCCTGTGCCCATAAGAAATCTCGAAGCCACCCATTAATAGTAATGGAACTCTGTGCAAAGTTTCCTCCTGTGATATGAGTTACCACCCCTTTATCACTTACAGTACCCCAAACATCCGATTGCATTTTCCAACTGAAATGGAATATTACTACCGAAATTGCATTGTACATCCAGAATAGACCTAAGAAAACATGGTCCCAAGCAGATACTTGACATGTTCCTCCTCTTCCAGGCCCATCGCAAGGGAAACGAAAACCAAGATTTGCTTTATCAGGTATCAAACGTGAGCTGCGAGCAAATAGGACACCTTTCAGTAGAATCAATACAGTCACATGGATCGTAAAAGCATGAATGTGATGTACCAAAAAGTCTGCAGTTCCTAATGGAATCGGTAACAAAGCTACTTTGCCACCTACTGCTACTAACTCACCACCTCCCCAAGTTAAGCTGGTGCTTGCTGCTGCGCCAGGAGCTGTTGTACCAGGTGCTAAAGCATGAGTGTTTTGTATCCATTGAGCAAAGATGGGTTGCAATTGTATAGCGGTATCTGAAAACATATCTTGAGGGCGCCCTAAAGCACTCATGGTATCATTATGAATATACAAGCCGAAACTATGAAAACCTAGAAATATACATGCCCAATTGAGATGCGATATAATTGCATCGCGGTGTCTAAGAACACGATCTAAAAGATCGTTGTATCGAGTAGTTGGGTTGTAGTCTCTTACCATAAAAATAGCTGCGTGTGCAGCAGCACCAACTATGAGAAATCCACCGATCCACATGTGATGTGTGAACAAGGAAAGTTGTGTCCCATAGTCAATAGCTAAATATGGATAAGGGGGCATGGAATACATATGGTGAGCTACCACAATGGTTAAAGAACCGAACAGAGCCAGGTTAAGCGATAATTGAGCATGCCATGACGTTGTTAGGATTTCATAAAGGCCCTTATGACCCTGACCTGTAAACGGACCCTTATGAGCCTCTAAAATGTCTTTCAGGCCATGACCAATACCCCAATTGGTCCTATACATATGACCCGCTATCAGGAAAAGAACTGCAATAGCTAAATGATGGTGAGCAGTATCGCTCAACCATAGACCCCCTGTTATTGGATCTAATCCTCCGCGAAAAGTAAGAAAATCCGCGTATTTTGACCAATTCAAGGTAAAAAAGGGAGTTGCTCCCTCAGCAAAACTAGGATAAAGTTGAGCCAAAAGATCCCGATTTAAGATAAATTCATGAGGAAGTGGTATCTCTTTAGGGTCCACTCCAGCGTCGAGAAATTGGTTAATCGGTAAAGATACATGGATTTGGTGTCCCGCCCAAGAAAGAGATCCAAGTCCCAGTAACCCCGCTAAATGGTGATTCAACATGGATTCTACATCTTGGAACCAAGCCAATTTTGGGGCAGCTTTGTGATAATGGAACCAACCGGCAAAAAGCATTAAGGCCGCAAAAACCAATGCACCAATTGCGGTACAATAAAGTTGTAATTCACTAGTTATTCCGGATGCTCGCCAAATCTGAAAAAAACCAGAGGTTATTTGTATTCCTCGGAAACCCCCGCCAACATCACCATTCAATATTTCTTGACCCACGATTGGCCAAACTACTTGAGCACTAGGTCGAATGTGAGTAGGATCGCTTAGCCATGCTTCATAATTAGAAAAACGAGCACCGTGGAAGTACATGCCACTCAGCCAAAGAAAGATAATGGAGAGTTGACCGAAATGAGCACTAAATACTTTTCGAGAGATTTCCTCTAAATCATCGGTATGACTATCGAAATCGTGAGCATCAGCATGTAAGTTCCAGATCCAAGTAGTAGTATCAGGGCCCTTAGCTATTGTTTTTGAGAAATGTCCCGGTTTGGCCCATTGCTCGAAAGACGTTTTTACGGGATCCCTATCCACGACAATTTTCACTTCTTGTTCCGGCGAACGAATAATCATTGAGTCCTCCTCTTTCCGGACAACACATACAAAGAGACCCGCCAATAGTTAAGTTTTTAGTGAACCTCTAAGAGATAGATATTTATGATCAGTTCCCTTCTTTCCTATCTTCTATCTAGGTTTTTTTAGTTATTCACTAGAGCAATTATCAGATTAAAGTCGATTGGGGGCAAGTGTTCGGATCTATTATGACATAGCGATTAGGTGCTCAACGGACCCCTTTTTAATCTTTTAAACCCTTTCACGGCGTGACGAGAAAACCATTTTATTACGCAATTTAGTCTATTCATAAATATCGAAGTAATCAAATCATATGAATCCGGTTCCATGCAACATAATACTTTATTAGTCTATTACAAATTACAAGATCATTCATTAATAATTAATAAGATACATTTTCCTATCTATATTTGACCATTCCATTAGAAATGGGGTATCCTTTATTCGTTTTATTAACAATATTCATTCTATATTGTGTCCCTATCATTTATTCTTATGGGGTACCCTACAAAAAAATGATTTTAGAAAGGGATATAATGAAATTCCTTGATTGGGCCCTCTCAGGGGAAAGCTCCATTTTATTTCTATTTAATTGATGTATCCAAGAACCAAATTAAAAATAGAGTGGTTTCATTCGAATCGCCCTGTGATCTTCAACCAATTGTGTGCTTCAATATAATTACCTGGAGTAAGCGCTATAGCTTGTTTCCAATACTCAGCAGCTTGATCGAACCAAGCCTCTGCAATTTCAGAATCACCCTGTCGAATGGCCTGTTCTCCTCGGTCAGAATAGGTAAGTAAATTCCTTTCCTT??????????????????????????????????????????????????????????????????????????????????????????????????????????????????????CTTGGGTTAGCCAGAAGAAGTTAATTACATAAGTTTCAAACTCTAATTTTCATTACTAAATGAAATTAGGTTTCTCTTTTTTCCCACCTTCCCTTCAAAAGAATAAAACATGGGTACCCACCCATATGATTACTCTTAGAATTTTTGTAAAGGTAACTATCTCGGTTTCATATATG?????????????????????????GACTTTCTTCCATAAGAAAGAAAGCTTACTATCTTTGGGATTTGATGCTACACCGCTGCTCAATACTTTAGTGGATCGACTCTATTACATAAGTGGATTCCTAACTTTTATTTCATATAATGAGATAAGTAAGCAGTTCTTATTGTATCCATCCAAAACTAATTGATCCTTACGGTGCTTCCTCTATCAATTTGATCCTTTATCCATAGAATATAAGTATATAGGCCATACCCATTTCTTCGTATTTTTGTTCCTGCGAAGTCCTTTTCCTTGCTACAGCTTATAAGAATCGTTGCTTTGGACGATGTATATGTAGAAAGCCTATTTTTTTT-AGTCTATTTGATCCTTTTTCCTTTTTTCTATAATGGAGATAGTCGCACGTAATGACAGATCACGGCCATATTATTAAAAGCTTGGGGTAAGAATGGGTTTCGTTCTAGTGCCCGGAAATAATATTCCAAAGCCTTTGTATGTTCCCCGTTGCTTGTATGGATAAGTCCTATGTTATAGAGTATATAACTTCGATCATAAGGATCGATTTCTAGTCGCATAGCTTCATAATAATTCTGTAAAGCTTCCGCATAATTTCCTTCGGATTGAGCTGACATCCGTTACGGTCGTTCATTCTATTCAAAGAATCTCCGTTCCAGAACCGTACGTGAGATTTTCATCTCATACGGCTCCTCCTTTCTGTGCATAGTACTAATAATATATGAAATCAAAATTTCAATATTCTCATTATGAACTAACAGGGGCTAGTATTTTTACAAGAAATTTCTAGCCAGCCTTCCTGTAAGAGCTTTTGTTTTTTCTTAATACCAATCATATTAGTACTAGATAGAAATGATAACTCCAACAATTTCTTTGTCCTCAACGCTTTTTATTTCCAGGAATTAGTCACTTCAACGATCTTCGATGGCTATACGGGTATCCAAACAAAGTACAAACGAGATGGATGCTTGTTGTCCCAACCATTTTTGATAGCCCCGATACCGATGAGGAAGGGGGTAATTTATAACAAAGTTTTTATATTGTTGATTCCTGGGTGTAGTGCTTCTTCCCCTATGCCGCCTATTGGTACTAGTTAAGTGGCATTGACCCACATACAGAACCCATAGGTGTAACCTTTTGCTCAATACTAAAATCAACAATTGAAGCATCTGAGGCTGCATCAATCGAGGATACACGACAGAAGGAATTGTTACATCTACAAACTTCACCTTCAACAAGCGTAGCTTTATTTCAATAATCCTTGATTTCTATCTTGAATCGTGTCTCTTTCTCATAAGACTAATAAGGACTAAAAAAACAAGAAAAAAATCAAATCGCGCCATCTCTATAATAGGTAAATGCCTCCTTTTCTCCTGAAGTTGTCGGAATTATTCGTAATAAGATATTGGCTACAATTGAAAAGGTCTTATCAATAAAATTTCCATTTATCCGAGATCTAGGCATAATTAGCAATCCATTCCATAATTCTTTTCATTTCCCCCGGGGAAAATGATCTCACAAACAAAGGAATTATACAGTACAAAATAACATAAAAACGGATTAATTCTAAAAAAAAAATGTAAACTTTATATACTAAAATTGTTCCTCTTTGAAAAGGGAGAGATAAGAAATATCTTTATTTAATTGGATAACATCCAATTTTTTAGACTCTTTTTGTTTTTTATTTTAAGATTTGCGTTTTTTATTTCGATTAGAATTGATTGATCGGTTGCACCTATACTGCAATAATATGAATGACTCGCTATTCATTCGGTTTCTGGTCAATAATAAGATTCTATCGGAAAGATGGCCGAGTGGTTGAAGGTGTAGCATTGGAACTGCTATGTAGGCTTTTGTTTACCGAGGGTTCGAATCCCTCTCTTTCCGTTTCTGTACCCTTCGTCAGCATTACCGACCACAATGTATCAAATCAACTACCAATTGATACCATTATGCTTATTCCAACAGTAGGGCCTTTACTTGCTAGAGATTCTCTATTCTTAATTAGTGTAGTACGTAAAATACAAGTATCGGAAAGGCTAAAAAAAGCAAACCTTACCCCCGATCCTTTTGTAATATGTGAAAAAATGTGGACCAAAGCCTTTAACTGAAATCTATTTCCTTCGACGAAAGGGGGGCAACACTGTCCGAACCCTTTTTTCGTTGGGCTCAAGTCTGACGAGAATAATATTCTACGACTAACAACTCATTAATTTTCAAACCAACACTTTGACTGTCTATTATTTGATTTACTAATCCTTTATGTTGGGATGAGTCAACAGTCAAATGTTTTGGTAATTCCTCGCGGGAGGACGAAGCAATATAACTTTGAACCAGAGTTTTCGATCTTTGTTTCTCTTTCGTAGTAATAATATCTCGGGGTTTGCAACGATAACTTGGTATATCTACTATACGACCATTAACTAAAATATGTCTATGGTTAACTAATTGCCGGGCTCCAGGAATGGTCGAAGCCATGCCCAATCGAAAAAGAATGTTATCCAAACGCATTTCAAGTAGTTGCAGTAAAACCTGTCCTGTTGATCCTTTTGCCTTTCCAGCAATATGCACATATCTAAGTAATTGTCGTTCTGTCAGACCATAATGAAAACGCAATTTCTGTTTTTCTTCTAGACGAATACGATATTGTGATCTTTTTCCAGAGCGTAATTGGTTTTTCAGATCACTTCCGGATCTAGGTCTTTTACTAGTTAGTCCCGGTAAAGCCCCCAGACGGCGTATTTTTTTGAAACGAGGTCCTCGGTAACGAGACATAAAGACTCCTTTATTTTATTAAAATTTCCATTTCAATATGAAATGGAAATAAATATTGAAATAATAAATCGAAAATAGGACTGAACTAAATAAAAGAATAATAACAAAGCAAAATTAATAAAAATTGAAAATTTATAGAAGTACTACAAAACAAAGTATAATGAAAAGAATTGTATCCATATTCAGATTATATATATATAT--CTAGGATAGGGGTTAAGGCTACATTTTATGATTTGTCCCCTCGTAGAGATCGAATTCCTCGAATCCGTTTTTTCTTCATAGTTAGGAGGTGNCGCGGCATAGGCATAATAGACAAGCAACCTGACATTTAAAGAAAAGGGAAGGAAGGGGGAGAGTCTTTTCAATAGATTCTCTCAATTATGGAAAAAATAGAACAAAAAACGAATAGGAAAAAAGCCGGCTATCGGAGTCGAACCGATGACCATCGCATTACAAATGCGATGCTCTAACCTCTGAGCTAAGCGGGCTCGCATAACATAAAAGAAACCGGAATAGTACATAGGAACTTAATAAACCACAGGTATCTTAATTAACTATATATTTGTTTAACTATTCTATATATTAATTAATATATTGGCATATATTAGTATATTAGCTNTTATTAATAATCTATTTTATATCTTAGTATATATCATTGTATTTCGAATTCTAGAATGTATCATTAATAGCAATCAATATTTNATATTCATTTATTTATATCATATTATATCATATTCCATTTTTATATTATTATTGAATTTTATTGAAATTGAAAATCGATTTTATTTCCATTATATATTAATATATACGCCAATATTATTATACCAATATGATAAATTGATTATTTTGGTTTTTTATTTTATATTCTTTTCTTTAGTTTTTTTTT----ATTTACCTAAGAAAAAAAAAGATCAAATAAGAATCAAAATGGAATGGAATACGGATCATAATCATAATGCTACTCTGGTTTGATTCCCGAAGGAAAAGAAATAGCGCGAAAATAAAGAAATGAGTATCGATCGTTCCAGTATTCCAAATTAGGATGTAAAAATGAAAAAAAGAAGTACATCATAAAAATTAAATGTGAGATATATCTATTCATATTGAATTGTGGATCCATCAGTGATAAAATCATTTTCGATTGGAACAAAAACAAATATAGGGTATTCAATTCAATAGAGATGAAATGAGAGAATATGAATAAAAAATAGTAGTATATACTTTTTAGAGATTAAGAATTAGTATTTCATTAATTCAACAGTTTCAAGATAAATAAAAGAAGTGAGTGGGATCACAACACAACGAACGAAATCTAGGTCTCAAACCAAAGGGGGATATGGCGAAATTGGTAGACGCTACGGACTTGATTGGATTGAGCCTTGGTATGGAAACCTACTAAGTGAAAACTTCCAAATTCAGAGAAACCCTGGAATTAAAAATGGGCAATCCTGAGCCAAATCCTTGGTTTGAAAAAACAAATGTTTATTTTATTTTTATATAAATATATTTATTTCATATATTTACATATATTATTTACATATATAAAAAAAGGATAGGTGCAGAGACTCAATGGAAGCTATTCTAACGAATGGAGTTGGTTGCGTTGGTAGCAGGAATCTTTCTATCGAAATTACAGAAAGGAAGGATGACCTTATATACCTAATATAA----TACGTACGTATCCATACTGACATATCAAACGATTAATCA?????????????????????????????????????????????????????????????????????????????????????????????????????????????????????????????????????????????????????????????????????????????????????????GACGAGAATAAAGAGAGAGTCCCGTTCTACATGTCAATATTGACAACAATGAAATTTATAGTAAGAGGAAAATCCGTCGACTTTAGAAATCGTGAGGGTTCAAGTCCCTCTATCCCCAATGAAAACCTTTTTATTTCCTAACTATTTTATTTTTTTCCATTTTTCGTTGGTGCTTCAAAATGCATTACATTTCTCCTTCATTGTATTCTTTCACAAGCGGGTCCGAACAGAAATGCCTCTCTCTTATCCCATCCCAAGGTTTTGGTGTCTACAATACAGATAGAAATCAACATATATGGACAAGAAATCCCCATTATGGAACTATTTAGACATTACCCTTACGCTTACACTTATCAAAGAAAGTCTTCTTTTTTTTT-GAAAGATACAAAAAATTCCAGGAACTAAGTAAGATTTGAATCTTTTTTTAGTCCCTGGAATTGACATAAACATCGGTTTTTTAGTAAGATAAGATAATATGCGAAAAGTAGTCGAGTCGGGATAGCTCAGTTGGTAGAGCAGAGGACTGAAAATCCTCGTGTCACCAGTTCAAATCTGGTTCCTGACAGGCAATTTATGTAGAAATATTCATACAAACAAATTCATAAAAAAAGGTGGATTGGGGTACATATTTTTTAATAGTCTAGAGCATGCTACATACTTATTCATATAGCTGTATATATATACCTCTATTTTTCTTTTTTGATTGTAAAAATATGTTAATTCTTCATAATATATCCGAAGTTAGTTGGTTAAAAACCCCAATCAAAATCTAGTCTAGAAGAGTTGAAGGGTAGGAGTTGATAAAATGTATCTTGGATACAGGACAAATTAAATTCTACCTTACCTTTGGTTGCGGAATTTCGTACTTTTTCTATTTCTTCCCTCCCTCCCGCTTATGTCACTTTACGGGGTTCATCTAACTGATATGCGCGGTACAAAGTTCATGGTACAGAACCCCTTATTGTAATTGTCTCCACTTTTTTGAAACGTATATGATATTTTTTACAAACTGGGAAATAGTAATGAAGCCCTTGATTGGCCCGCCCATAATAGGAATTCAAGTTTAGTTACTCTGTTTCAGCTAGAACGGAGGAGAAAAATATACCTTAATTTAAAATCAGGAGTCGCGTCATATAAGTAAAGATAAATTTCTTATCATTCAATAAGCATCTTGTATTTCATAGAAATTGGGAGTAATATAGTCCTTACGTAAAGGCCATCCTATCCAACTTTCCGGCATCAAGATACGTTTAAGGCGCGGATGATTATTATAAGAAATTCCCAACATATCATAAGATTCCCGTTCTTGAAAATCCGCACTTTTCCAAATCCAGAAAACGGAAGGAATTTGCGGATTCTTCCTTGGGGTAAATACTTTTATGCATACCTCTTCTGGTTGATCGACACCATATTGTATTCTCGTAAGATGATACACACTAGCTAAAAATCCACCCGGTGATACATCATAAGCACACTGAGATCGTAAATAATTGTAACCATATACATATAAAATAACAGCAATGGAGTCCCAATCCTCAGGCTTTATTTGTAAAGTTTCTATTCCTTGGTAATCGAAGCCCAAAGATCTATGAACTAGCTCATGCTTGGCTAGCCAGGCGGATAAACGACCTTGCATCTTCTTGATCTCTCCCGCATTTGTATTTATATGAGTATTTCAAATTTACAATAAAATTTATAAAGATTGACCAATTGTTTATTTTATTCAAACAAAAACCATTTTCCTAATTCGCCAATTCCTGAGAAGATATTGAATTTTTGGATTTGAAAAATGGTTCATAAGATATTTCTGAAGTACGTGGTGATTGATAGAGCAATTTTTGATTGTAATTTCCAGTATGAATACTACGTCGAACATGAAACTTGTGATTGATAGTAAAACATCGATTTTCTTGTTGAGATCCAATTCTATCTTCAGAGATTTCTCGAGATATCTTCTTACGAAGTTTCGTTATAGCATCTATAACAGCCTCTGGCTTAGGTGGGCAGCCCGGTAAATACACATCTACAGGAATTAGCTTATCGACTCCTCGAACGGTACTATAAGAATCGGTACTGAACATACCCCCTGTAATAGTACAGGCACCCATAGCAATGACATATTTTGGTTCAGGCATTTGCTCATATAATCTCACTAAAGAGGGGGCCATTTTCATTGTTACTGTACCAGCTGTTAAAATAAGGTCTGCTTGCCTAGGACTCGATCTTGGTACCAATCCATACCGATCAAAGTCAAATCGGGAGCCTATTAATGCAGCAAATTCAATAAAACAACAACTAGTACCATATAAAAGTGGCCATAAACTGGAGAGTCTTGACCAATTGGAAAGATCATTCAATGTGGTTGAAATAACGGAATTGGAGATTGCTTGGTCAACTAATGGAAACTCAATCAAATTCATAATTGTCTCAATGTTMTCTTTTCCTTTCTTTTKATTTAGATTGTCTGAATATTCAGGAGCTAATACCATTCCAATGCCCCTTTTCGCCATGCATAAACTGAACCAACAATWGGGATAAGCACAAAAATKAAAGCTTCTATAAATACGGATACACCCAATACATCAAAACTCATTGCCCATGGATAAAGAA????TNTTTCAACATCAAAAANGACAAAAACTAGAGCAAACATGTAATAGCGAATTCGGAATTGTACCCAAGCATCCCCCATGGGCTCTATACCTGATTCATAACTAGAGAACTTCTCTGTTCCCTCACTAATCGGGGCTMAAATCCCGGAAATTACAAATGCCAAGATAGGAATAACACTTGATATTATTAGAAATGCCCAGAAAATATCATATTCATGAAGCAGAAACATAGATGCACTCCTATTAATGTGTACTATACTGAATTAGTCGATTTCAATTTGAATTCTCGATTCATTCAGAACTTCCTAGGTGAAATAAGAATTTTTTGATTAAACCGCACAGTTTGTTTTCTGTGGAATATGCTTAAAAATGAATTCAACAGAATTCCACTTACATTTCGATTCTATTATAATAGTGTAGACATATTATGCTTTTACACAAACAAAACTTTCTCACTTTTTGATCCGTTTTTTCTATTTTTATTAAAATAAAAAAATCAAACTTAAAACGACAAATCGAATTTTCTATTTTCTATAATTTTCTATATATATATAGAAAATAGAATAGATATATAAATATAGAAAATGAATATAATATAAATAGAATATATAAAAATGAAACGATAATAAAAAACAGATAAAATAAAAAGAATTAGTTCAAATAATTCGTTCCATTTCATCATGCTTTCATGGTGCATGATATTATATATGTAAATAAATATA----TATAGAAATAAAAATAATGAAATCATTCGGTTTTCTTCTTTTACTATACTGACCCCACGGGTCTCTTCAGAAACAATAAAGGATAACGTATTATCGAAAGATTTGACAGACTAAATAAAATATCTAAAAAGGTTCAATGGAAAAAGACACAAAAGTGGATCCATTTAGAATAGGGCCAATTGATTATCTCTGAAATAATCAATTCGAGTTATTCTTATTCTTTTTCCAAAAGGCAACCGTTCGGGGTATTTCCAAATACAAGACCCCTAACGGGTACTAGATCCATGTGACTTACGATTGAATTAAGTAATTAGGATTGTGTTCTAATTTTCACTT?????????????????????????????????????????????????????????????????????????????????????????????????????????????????????????????????????????????????????????????????????????????????????????????????????????????????????????????????????????????????????????????????????????????????????????????????????????????????????????????????????????????????????????????????????????????????????????CTAATTAGTATCGAAATGATTCGAACTGTTTCAAAGACCCAACATGCATTTTGTTGCATTGGGCTCTTTCATCAACTGATGAAAAGATCAGTTAGTCTGCCATATTTTTTCTTCTCTGCAAGCAAAAGTAAGAAAATTGTGAGATGGCTCCATGTGCTCTGATT???????????????????????????????????????????????????????????????????????????????????????????????????????????????????????????????????????????????????????????????????????????????????????????????????????????????ACTCATTATGCCTAGCATTGAATAGACTGGGTATTCACCTTATCAATTCTCAAATCAATGATCGGTTCTATTTGACACCAGAATTCGCATCGAAATCAGATTGAACCGCAAATAAATATTTGTCAGGCTATTGTTCTCTTGTTCTTTCGAATCCATGGAGTAAGACATCGATTTCTCAATAAGATCAAATAGATTGATTGCATAATGGACTTCCTTGAAAAACATTGGCGCACGTGTAAACGAGTTGCTCTACCACTGAGCTATAGCCCTTGTCATAGATATCTTAACATATAGATAATTTCTTGTCAAGATGG-----ATATGAATTTCTTGGCAAGATTACTATTCCACGATCCACAAGATAACTCCCTAATCCCATTCTTGTTAAGGATTAGTATTGCCTAGAAGGAATATTCTATCTATAATTCACGAAACGATGGGTCTCCTTTTTTCTTTGTAGTGATAAATGACCTACTTAACTCAGCGGTTAGAGTATTGCTTTCATACGGCGGGAGTCATTGGTTCAAATCCAATAGTAGGTATAACTTATTAGATACCGGAGTCAACGGTATCTAATAAGTTTTTTTACGCATCTTCTTTTTTTTTTCGTTGTATCAGATTAGACTTGATTGTATTCCTTCAATCAATTAGCAGAATCAAAATAGAATGTATAAATAAAAAGAAGCTCTTGTGATTGTTCTGCTATATCGACTAGTAGGAAATAGTATTACTAGCCTCTACTCGCGTAATAGCTCGTCTGCGAGCTAGATTCGCTTCAATTATTTGTCTCTTACCTTCCGCTTTACTCAAGTTAGCTTCAGCTATTTCAAGAGCTTGCTGAGCTTTTTGCGGATCAATGTCAGTACTCAGTTCCGCATCATTTCCTAAAATGGTGATCTCATTATTACCTATTCTAGCGAACCCACCCATAAGAGCCACTGTTAACCATCGGTCGTTGAGGCGTATTCTCAAAAGACCTATATCTAGAGCTGTAGCAATGGGGGCGTGGTTTGGTAATACACCAATTTGGCCACTATTAGTAGATAAAATGATTTCTTTCACTTCTGAATTCCAAACAATTCGATTAGGGGTCAGTACACAAAGATTTAAGGTCATTTCTTCAATTTGCTCTCCACTTCTAAGTTCATAGCTTTCGCGGTAGCTTCATCGATGTTACCCACCAAATAAAAGGCCTGCTCGGGAAGACTGTCTAATTCTCCGGAAAGGATCAGTTGAAACCCCCTAATTGTTTCTGCGAGACCAACATATTTCCCCGGAGAGCCTGTAAATACTTCTGCTACGAAGAAGGGTTGTGATAAGAAACGTTCAATTTTTCGTGCTCTTGCCACGGTTAAACGATCCTCTTCGGATAATTCGTCCAATCCAAGGATAGCTATAATGTCCTGAAGCTCTTTGTAACGTTGTGAAGTTTGCTTAACTCTTTGCGCAGTTTCATAATGTTCCTCGCCAACGATTCCAGGTTGGAGCATAGTTGACGTTGAATCCAAAGGGTCCACCGCTGGATAAATACCTTTAGCAGCTAATCCTCTTGATAGTACGGTAGTAGCATCTAAATGTGCAAATGTCGTGGCAGGAGCGGGGTCGGTTAAATCGTCTGCAGGTACATAAACAGCTTGAATGGAGGTTATGGATCCTTCTTTGGTAGACGTAATTCTTTCTTGCAAAGATCCCATTTCCGTACTAAGGGTAGGTTGATAACCCACCGCGGAAGGCATTCTCCCTAATAAGGCGGATACCTCAGATCCTGCTTGAACGAATCGAAAGATATTGTCGATGAATAGAAGTACGTCTTGCTCATTAACATCCCGGAAATATTCCGCCATAGTTAGGGCAGTCAAACCAACTCTCATACGAGCTCCTGGTGGCTCATTCATCTGACCGTAGACTAGAGCCACTTTTGATTCCGCAATATTTTTTTCATTAATCACTCCGGATTCTTTCATTTCCATGTAAAGATCATTTCCTTCACGAGTACGTTCGCCTACTCCACCAAATACGGATACGCCTCCATGAGCTTTAGCAATGTTGTTGATCAATTCCATGATGAGTACTGTTTTACCCACTCCAGCTCCTCCGAAAAGCCCTATTTTTCCTCCACGACGATAAGGAGCTAAAAGATCTACCACTTTTATCCCCGTTTCAAAGATGGATAATTTCGTATCTAACTGTATAAAAGCGGGGGCAGATCTATGAATAGGGGATGTTGTGCGGGTATCTACAGGACCTAAATTATCAACGGGTTCCCCAAGAACGTTGAAAATTCGTCCGAGAGTAGCCCCACCAACTGGAACACTTAGAGCAGCTCCCGTGTCAATCACTTCCATTCCTCTCGTCAGACCATCTGTAGCACTCATAGCTACCGCTCTAACTCGATTATTTCCTAATAATTGTTGTACCTCACAAGTCACATCAATTTGCTGACCGAGAGTATCTCGACCCTTAACTACCAAAGCGTTATAAATATTAGGCATCTTACCCGGAGAAAAAGCAACATCCAGTACTGGGCCAATAATTTGAGTGACTCGTCCTACGTTTTTTTTGGAAACCGCAGGATTCGAAGAAGTAGGATTCATTTTTATAATTATGATAAAGTGAAATATGTCGAAATTTATTGGGAATCGTTTCGAATCGAAAATGTCCGATAACAAGTTGATCGATTAATTCAATAAGGAAGTTCACACTCGATTTTGTTAGTATTGTCCAACTAAATCCAATTGTTTCCTCATTCAATGAGTAAATTTTCAAGTGCAACCAACCTCAAAATAGCAAGTGGATGAATAAGAATAATAAATCAGGNAATATGTTTCATTTATCTATCATTATATAGAATCTCATCCATATTAGGATTCTATTATTTATGGAATTCGAACCTAAACTCGATTTATGATTCATTCATTATTTCGATCTCACCCGCCCGTTGGTATTTCTTTTTTTTTTTTTTTTGTATATGGATTTTAGTCCATTCTTGTTTTATACCTTTTCATGGATGAATTATGCTTATTTTCACATCTAGGATTTACATATACAACATATATTACTGTCAAGAGGGCTTTTTT--CTTAGTATATTAGATATTTAAACTCAAATAAAAGGAAGATTTTAAAAAATTAGAAACCCGCAAAACAAGTATTGGGTTGCGCCATACATATCAAACAGTATACAATAATGATGTATTTGATTCATCAAATACATGGTCTTTCTTATTAATTAAATTAGTTGATAATATTCGTTTAGTTGCAACTTTTTTGAAAGATTCTTTTTTCAAAAGTTTCATTCATGCCTATTCCATGTCGAGTAGACCTTGTCATTGTGAGAATTCTTAATTCATGAGTTGTAGGGAGGGACTTATGTCACCACAAACAGAGACTAAAGCAGGTGTTGGATTCAAAGCAGGTGTTAAAGATTACAAATTGACTTATTATACTCCTGAATATGAAACCAAAGATACTGATATCTTGGCAGCATTCCGAGTATCTCCACAACCTGGAGTTCCACCTGAAGAAGCAGGGGCCGCAGTAGCTGCCGAATCCTCTACTGGTACATGGACAACTGTGTGGACTGATGGACTTACTAGCCTTGATCGTTACAAAGGACGATGCTACCACATCGAGCCTGTTGCTGGGGAGGAAGATCAATATATTGCTTATGTAGCTTATCCTTTAGACCTTTTTGAAGAAGGTTCTGTTACCAACCTGTTTACTTCCATTGTGGGTAATGTATTTGGATTCAAAGCTCTACGAGCTCTACGCTTGGAGGATCTGCGAATTCCTCCTGCTTATTCCAAAACTTTCCAAGGTCCACCTCATGGAATCCAAGTTGAAAGAGATAAATTGAACAAATATGGTCGTCCTCTATTGGGATGTACTATTAAACCAAAATTGGGATTATCCGCGAAAAACTACGGTAGAGCCGTTTATGAATGTCTACGTGGTGGACTTGATTTTACCAAAGATGATGAAAACGTAAACTCACAGCCATTTATGCGTTGGAGAGACCGTTTCCTATTTTGTGCCGAAGCAATTTATAAATCGCAATCCGAAACAGGTGAAATCAAAGGACACTACTTGAATGCTACTGCGGGTACGTGTGAAGAAATGATGAAAAGGGCGGTATTTGCCAGAGAATTGGGAGTCCCTATCGTAATGCACGACTACTTAACAGGGGGATTCACTGCAAATACTAGCTTGGCTCATTATTGCCGAGACAACGGCTTACTTCTTCACATTCACCGTGCAATGCATGCAGTTATTGATAGACAGAAGAATCATGGTATACATTTTCGTGTACTANCTAAAGCGTTACGTATGTCTGGTGGAGATCACATTCACTCCGGTACAGTAGTAGGTAAACTGGAAGGCGAACGTGAGATGACTTTAGGTTTTGTTGATTTACTACGCGACGATTATATTGAAAAAGATAGAAGCCGCGGTATTTTCTTCACTCAAGATTGGGTCTCTATGCCAGGTGTTCTGCCGGTGGCTTCAGGCGGTATTCATGTTTGGCATATGCCTGCCTTGACCGAGATCTTTGGGGATGATTCCGTACTACAGTTCGGCGGAGGAACTTTGGGACACCCTTGGGGAAATGCACCTGGTGCAGTAGCTAATAGGGTGGCTTTAGAAGCGTGTGTACAAGCTCGTAATGAAGGGCGTGATTTAGCTAGTGAAGGTAATGAAATTATCCGTGAAGCTGCTAAATGGAGCCCTGAACTTGCCGCTGCTTGTGAAGTGTGGAAAGAAATCAAATTCGAATTCAAACCGGTAGATACCTTGGATAACTAAACGCGCATAATTCAGTAATTCCTGTTTGTTCTCCTAAGTATAATTAAATAAACTCGGCTCAATCTTTTACTAAAAAAGATTGAGCCGAACTAAACAAAATAAAAAAGAATCAAATATCCATTTTTATATCTATCTTTGGATTTGCATATATTCCTTTTATTCATATGGATATAGCAATAAAATACCAATAAAGTATATCAATAAATATCTACAGAATATACAGACCTTACTTATAACCTAGCTCATGTGTATATATACAAGATCTAAATACAAGATAAGATTTAAGACGAAAGAACTCAATACTTCTATTGTTTATTGTTGGATTCATAATTAATCCTATGGATCTTTGCGATTGATGGATTATTTTAGATCCTATGGTTTTAGACCATAAGCCAAGGGAAGAGAGCACCATCAACCCATCCTGTATATTGTCTTTTTCGTTTCATGTTGCAATAAATAAAAGCTTCTTGTTTTATTCAATTTAATGAGAAAATTTG???????????????????????????????????????????????????????????????????????????????????????????????????????????????????????????????????????????????????????????????????????????????????????????????????????????????????????????????????????????????????????????????????????????????????????????????????????????????????????????????????????????????????????????????????????????????????????????????????????????????????????????????????????????????????????????????????????????????????????????????????????????????????????????????????????????????????????????????????????????????????????????????????????????????????????????????????????????????????????????????????????????????????????????????????????????????????????????????????????????????????????????????????????????????????????????????????????????????????????????????????????????????????????????????????????????????????????????????????????????????????????????????????????????????????????AGGGTCTAGTGATCTTGATATAAATCAAAAATACAGACATTTATGGGTTCAATGCGAAAATTGTTATGGATTAAATTATAAAAAATTTTTTAGATCAAAAATGAATATTTGTGAACAATGTGGATATCATTTGAAAATGAGTAGTTCAGATAGAATCGAACTTTCGATTGATTCGGGCACTTGGGATCCGATGAATGAAGATATGGTCTCTACGGACCCTATTGAATTTCATTCAGAGGAGGAACCTTATAAGGATCGTATCGATTCTTATCAAAGAAAGACAGGTCTAACGGAAGCTGTTCAAACGGGTATAGGTCAATTAAATGGTATTACCATAGCAATCGGGGTTATGGACTTTCAGTTCATGGGGGGTAGTATGGGATCCGTTGTAGGCGAGAAAATAACCCGTTTGATCGAATATGCTACCGATCGATCTCTACCTCTTATTATTGTGTGTGCCTCTGGTGGAGCGCGTATGCAAGAAGGAAGTTTGAGCTTGATGCAAATGGCGAAAATATCTTCTGCTTCATATAATTATCAATTCAATAAAAAATTATTCTATGTATCAATCCTTACTTCTCCTACAACAGGAGGGGTTACAGCAAGTTTTGGTATGTTGGGAGATGTCATTATTGCTGAACCTAATGCCTACATCGCATTTGCAGGTAAAAGAGTAATTGAACAAACATTGAATAAAACA????CTGANGGTTCACAAGCAGCTGAGTNTTNATTTCATCAGGGTTTATTTGATTCAATTGTACCACGTNATCCTTTAAAAGGTGTTCTNAGTGAGTTATTTCAGCTCCATGGTTTTTTTCTTCCTTTGAATCAAA????????????????????????????????????????????????????????????????????????????????????????????????????????????????????????????????????????????????????????????????????????????????????????????????????????????????????????????????????????????????????????????????????????????????????????????????????????????????????????????????????????????????????????????????????????????????????????????????????????????????????????????????????????????????????????????????????????????????????????????????????????????????????????????????????????????????????????????????????????????????????????????????????????????????????????????????????????????????????????????????????????????????????????????????????????????????CGAACACACATGAAAGAACTTTTATGCATANAGATCCATGATATCTGAGTAAATATNTGTATATATGGATATNGCTAATNAANAAAATGAATCA?????????GAAAAANAGAATGTAAATGTACCTAACCAATTATTCCTAATGGTTCANAACAAAGTAATGCTAGTTGATGAGAGTTMTTTCGGGAGCAAGAAAAAAATCAAATTCATTGGAGTTATTCTCTGAATTCCAATCAAATATAATCGGATTTAGTATAGTATAATATGAACTGGCGATCAGAAAATATATGGATAGAACTCATAAGGGGATCTAGAAAAACAAGTAATTTTTGCTGGGCCTGTATCCTTTTTTNGGGTTCGCTAGGATTTTTAGTGGTTGGAACTTCTAGTTATCTTGGTAGGAATCTGATATCCGTATTCCCCGATCAGGAAATNATTTTTTTTCCACAAGGAATTGTAATGTCTTTCTATGGAATCGCAGGTCTATTCATTAGCTCCTATTTGTGGTGCACAATTTCGTGGAATATAGGTAGTGGTTATGATCGATTCGATAGAAAAGAGGGAATAGTCTCTATTTTTCGTTGGGGATTCCCTGGAAAAAATCGTCGCATCTTCCTTCGCTTCTTTATAAGAGATATTCAGTCAATCAGAATGGAGGTTAAAGAGGGTCTTTATTCTCGTCGTATTCTCTATATGGAAATCAGAGGCCAGGGGGCCATTCCCTTGACTCGTACTGATGAGAATTTGACTCCACGAGAAATGGAACAAAAAGCTGCGGAATTGGCCTATTTCTTGCGTGTACCAATTGAAGTATTTTGAAATAAAGAATGTTTTTCGGCATGAGTGAAGGAACTCGGTAACATCCTTTTCTTTTGTTTTTAATGGAACTTAAGTTTCTTTCGAATGCTCATTCAAGCAAGACATGATCCATTTATTTCCTCCTTCTGTTGGTGGGCACGTGCCCCATAAACAAAAGCTGATGGGCATATGTGGAAGAAAACAACTTATAATAATACTATATGCAAGTTTTTTTCTGCCATAGGTTTTTT-ATATATGTATGGGGTCCAATTCAATCCCTCTTGTATACTAGTAACAAACAAGTCTAATTAAGTATGAATTCATCACATATATTTAAATCCGAGCATATCGGTATGGTATACCTAATTTATCTTTTTAGGCCCAAGATTCTGAATTGATACGTTAGATAGGGATAAATCGTACTTAGTAAATTTGATTATCTTCTCTTTTTTCAATCGATCGTTCTTTTTATACTTTTGCTGCTTGCTAAAAAAAAGATTGGATCTCTCATAACTTTCTAATTTCTTTATTCTTTATAAATCGTTTTCTTTACTGTGGTGAGATGTAGTTAGACGGTGAAACATTTCGAAATAATTGTTCTGGGCACCGGAGGATTCTTTTGTATTGAAATACGAATAATATTTATTACTTCAAGTGGCTTTTTCAAACATTCAAAAGAATAAATATGGGCGCAATTGGTTCGAATTTGTCCAATTAGTACACCTCGGAACAGTATTTGCTTATTATTATTA???????????????????????????????????????????????????????????????????????????????????????CTATAGGTTCCATACCTTGTTATAGAACTCATGCTTCAAAGAAATATCAGATAGAGTCGACGAATGAAGCAAATTCATTACCAATTCACAGATGAAAAGTGAAAAAAAGAAAGCATTGACTTCTCTTCCTTATCTTGCATCTATAGTATTTTTGCCCTGGTGGATTTCTCTATTTTTTAATAAATGTTTGGAACCTTGGATTACAAATTGGTGGAATACCCGGCAATCCGAAACTTTTTTGAATGATATTCAAGAGAAGAACGTTCTAGAAAAATTTATAGAATTAGAAGAACTATTACTGTTGGACGAAATAATAAAGGAGTATCCGGGGTCACATATACAAAAACTTCCTATAGGAATTCACAAAGAAACGATGCAATTGGTCAAAACACACAATGAATATCATCTACATATTATCTTGCATTTCTCAACAAATATCATATGTTTTACTATTCTAAGTGGTTATTTTATTTTGCGTAATCAAGAGCTTGCCATTCTTAATTCTTGGATTCAGGAATTCCTTTATAACTTAAGTGACACAATAAAAGCTTTTTCAATTCTTTTAGTTACTGATTTATGGATCGGGTTTCACTCGCCCCATGGTTGGGAACTCATGATTGGTTCGGTCTACAACGATTTTGGGTTGGCTCATAATGATCAAATTATATCTGGTCTTGTTTCTACTTTTCCAGTCATTCTAGATACAATTGTGAAATATTGGATTTTCCATTATTTAAATCGTGTATCTCCTTCACTTGTAGTTATTTATCATTCAATGAATGAATAACTCATTTGATCTCCTGATATCAATCAGCTTAAAATCTTTCTTTGTACATACATTACATAAATAAAAAAAA??????????????????????????????????????????????????????????????????????????????????????????????????????????????????????????????????AAATTCCGGGATCAATGATTGGACCATGCAAAATAGAAATACTCTTCTTGGGATAAAGGAACAGATGACTCGATTTATTTCCGTATCAATAATGATATATATAATAACTCAGACATCTATTTCAAACGCGTATCCCATTTTTGCGCAGCAGGGTTATGAAAATCCACGCGAAGCGACTGGACGAATTGTATGCGCCAATTGCCATTTAGCTAATAAACCTGTGGATATTGAAGTTCCCCAAGCTGTACTTCCTGATACTGTATTCGAAGCAGTTGTTAGAATCCCTTATGATATGCAACTGAAACAAGTTCTTGGTAATGGTAAAAAAGGGGATTTGAATGTGGGGGCTGTTCTTATTTTACCCGAAGGATTCGAATTAGCTCCTCCCGATCGTATTTCTCCTGAGATGAAAGAAAAGATAGGCAATTTATCTTTTCAGAGTTATCGTCCCACTAAAAAAAATATTCTTGTGATAGGTCCTGTTCCTGGTCAAAAATATAGTGAAATTGTCTTTCCGATTCTTTCTCCAGACCCTGCTACGAAAAAAGATGCTCATTTCTTAAAATATCCCATATATGTAGGTGGGAACAGGGGAAGGGGGCAGATTTATCCCGATGGGAGAAAAAGTAACAATACAGTCTATAACGCTTCATCGACGGGTATAGTCACTAAAATTGTACGTAAAGAAAAGGGCGGATACGAAATAACCATAGCTGATACATCGGATGGGCGCCAAGTGGTTGATATTATACCTCGAGGACCAGAGCTTCTTGTTTCAGAGGGGGAATCCATCAAACTTGATCAACCATTAACAAGTAATCCCAATGTGGGGGGCTTTGGTCAGGGGGATGCTGAGATAGTGCTTCAAGATCCATTACGTGTACAAGGTCTTTTATTCTTCTTCGCATCCGTTATTTTGGCACAAATCTTTTTAGTTCTTAAAAAGAAACAGTTTGAAAAGGTTCAATTGTACGAAATGAATTTCTAGATCCGAGAATGCCATCAAGTTGGTAAAAAGGAAAGGCTTGAATCGAGTTTTTCATTTTTCTTGATCGATACAAGATGTACAATCAAGAAAAAAATGTTGTAAAGTCTTTT---GTTTGCTTTGTTTATACTGTTTTTTGTGTGATGTCTAGAATTCAATTCATTACTTGTATCCCATTCCTAGTAATTGATAATGGGTATGGGAGGCAAATGGAATACAAGGCAAAGGATAAATGAAAGGAACAAATGTTTCTAGGGGAGATTACTAGTCTTTCTAATCTTTTTTTATTCGACACAAGAAAGGGGATTTTCACCCTTTTTCTTGTGTCTAAATTAAATAAAAATAATTCTTGCTCCTCTTCATCGAGGATTTTTGTTCTTATCTTATTTTCCCGGTCTATTAGAACTTCTTTGTTTAGATTCCTAAGAAGTAGTATATATAGTGAACAAACAAAAAGGGGTGCGTGTTAGCAATTCATTAAGCAAATGAAACTTCTTTAATTATTCTATTTAATTAACTTCAAAAAAATCAAAAAAGACTTTTATTTGAATGTTCCGATTGAAACGAAGATTGTATTTTTACACATATTCAAATTAAAATCTTTATTTATTATCTCATCACAGTTGAAATTTTATAGGATAAGGTTTCATTTATTAGTACAAAAACGCTTTGCAGAATATCTCATCTGTAAAAACCCATATAATATTAGATTGTCTATGGGTGCATCAATGGATTCTATTTCTCAAAAACAAGAAACAAAGGAATTAGAGTAGTTTTAAACATCAGATCAGAGCAAAGAATTTGCTTTTTCATTTTTTTATTATGGAATAGATCAAAGTCTCTTGCTATAAGAACTCAGCGGGCCTTACGCCTCGAATGATACTAAAGGGGTAAGGCCCGCTGAGTTCTTACTTTTTCATTTTTACAGTGCAGTTCATCCGGTCACTACAGGGATGAGCCCAATCCGGAATATGAACCGTAAAAGAAAACACCTATTGAACCGATCACAAGAATACCAGCTACAGTACCTATTAGCCAAAGAGGAATCCTTCCAGTAGTATCGGCCATTTACCTTGCTTTCCTCCACATTTCATCAAGTGGTCATGCTAGAGACAAAAACAGTCATAGATAGTTATAAGAATGGTACCCTTCCGAATGGTATAATAGAATTTCTACTATTCTCTTTTTTTTTTTTCAATTTCTCAATTGAAGAAATAATTGGAAAATAAAACAGCAAGTACAAAAATGAGTAATAATCCCCAGTATAGACTGGTACGATTCAATTCAACATTTTGTTCATTCGGGTTTGATTGTGTCATAGCTCTATAATTCGGATTAGGTTTATCGTTGGATGAACTGCATTGCTGATATTGACCCCAAAAAAGAAACGGTAGGTACAGCTAGTCCATGAACAGCCAACCATCGCACTGTAAAAATTGGATAGGTTCGATCTATGGTCATTGGGGGCCTCCTAAAAGGATTTACTAAATTCATCGAGTTGTTCCAAAGAATCAAAACGGCCAGTTATTAATGGAATCCCTTGTCGGCTCTCTGTGAAATACTCATTTGGCCGTGGGCTTCCAAACACATCGTAAGCTAAACCCGTACTGACGAATAACCAACCCGCAATGAATAGGGAAGGTATAGTAATGCTATGAATGACCCAGTATCGAATACTGGTAATGATATCAGCAAAAGAACGTTCTCCCGTGCTTCCAGACATGCTGAGCTCCACATATTCTTGTACAGTCAAAAAAGGGAATCGATTCTGTAAAAGATGGGATCAGTAAAGTAAATAGAAAACTACTGATATTTCATCTTTGTAAGATCGTCAATATTGTACCGAAGGTGTATTTAGAGTATACCGAATCAGTATAGCTATCCTTCCTCTGACACAGCAACGCAGTTTCGATAAGTATCAAAACGAAATGNTACATAATTCCTTTCTTTATTGTTCCTTGTATATGGATAACTGTGTCTTATTCAACAGAAAATTCCTGTAATTCATTAGTATAAGGTTTCTATTACTTACTTGAGAATAGAAAGGAATGATTTAAAGTATGAATCGATGGATTCTATTCTACTAGAATAGTCGAACAATTCAATTCATAAATCATTTTTATCATATTCATACAATTCAATTAGATGCGAAATTCATAAACTTAACTCTTTTTCATGGTTAAAAATGATTTATTGTGCTCTAATACTCTTTTTCATTTCAAGTAATTGATTGATCGTACAATACAATGAATGTACTACTATAATACAATAGTAAATAGTACTTGATAAAAGAAAGAGAACAAACAAAAATGGGAACAATCAATATTAATGATCCAACCTTTGTTACATTAAATCCAAAGCAAGGGTTCCCTTTTTTTAACTGAACCATAAGAAATTCGATGATATGGAAAAACATAACAGAACGTGTAATTAAAAGGAATAATAAAAGTTGCTAGTTTCTGAAGCACTGAAATAAATACAAAATAAAGGTTTGATTTCTTCAATAGATCGTAAGGCGCTCTTTCTCTTTGCAGAAGGTGGTATCAACTACTTTAGACTCATCACCAGTTACACAATGAATCTATGATTTAGAATTGTAGAATCAGTCAGTGTCCTAGTGAATCAATCTATTTTTTCCTTTTTCTGTCTATTTCATTTTATCTTTGTTAGTGCTGTCTATAATGACGGATCGATCAAGAACTTTCAATTGGAACGAATTCTGTCAATTGGTATTTTTGATTACATTACCATCCTATCTCGAGAAATTGAAACTTAGGTAAGTGTTTTATCAGCATATGTAGAAAAAAACATATCTCATTTAGCTTTTTTATGCTTACTATAACTAGTTATTTCGGTTTTCTACTGGCTGCTTCAACTATAACTTCAGCTCTATTCATTGGTTTGAACAAGATCCGACTTATTTGAA-----TTGAATGAACAAACAATTCATAAAAATAACTATTTTTCTGTGATTCCAAGTATTCCATCGTCCCTTTTCATGGTAATTGTCAATTTTGGGTCATTGAGATTAAGGGATGATTCAGATTAATATTTAGAAATAGATCTTACCTCTTTTTTATCTCCTCAACGAAATCGAAATGATTGAAGTTTTTCTATTTGGAATCGTGTTAGGTCTAATTCCTATTACTTTGGCAGGATTATTCGT????????????????????????????????????????????????????????????????????????????????????????????????????????????????????????????????????????????????????????????????????????????????????????????????????????????????????????????????????????????????????????????????????????????????????????????????????????????????????????????????????????????????????????????????????????????????????????????????????????????????????????????????????????????????????????????????????????????????????????????????????????????????????????????????????????????????????????????????????????????????????????????????????????????????????????????????????????????????????????????????????????????????????????????????????????????????????????????????????????????????????????????????????????????????????????????????????????????????????????????????????????????????????????????????????????????????????????????????????????????????????????????????????????????????????????????????????????????????????????????????????????????????????????????????????????????????????????????????????????????????????????????????????????????????????????????????????????????????????????????????????????????????????????????????????????????????????????????????????????????????????????????????????????????????????????????????????????????????????????????????????????????????????????????????????????????????????????????????????????????????????????????????????????????????????????????????????????????????????????????????????????????????????????????????????????????????????????????????????????AAATAGATTGAACAGAACCGTGGGGGTAACCCCTCTAAAGAGTAGAAATCATATAATAATATATATGTATATAATATACACAAATAAAAAAATACAAATAAAATTCTATTTCGGTCCAATTTAAAATAAATGAAGAAATAGGATTTTATGGATAAGGAATAAACCAAACNATGGATAAATCCAAACAACCTTTTCATAAATCCAAGCGATCTTTTCGTAGGCGTTTGCCCCCAATTGGATCGGGGGATCGAATTGATTATAGAAACATGAGTTTAATTAGTCGATTTATTAGTGAACAAGGAAAAATATTATCTAGACGAGTAAATAGATTGACCTTGAAACAACAACGATTAATTACTATTGCTATAAAACAAGCTCGTATTTTATCTTTGTTACCTTTTCTTAATAATGAGAAACAATTTGAGAGAGCAGAGTCGATTCCTAGAAATACGGGTTTTCGAACCAGAAATAAATAGGCATACTATACTCCACTCCTCAATGGATTCAAAACTTCAATCGGAATTCAACATCAGATCGACGCTTTGTTCGAAAAAGATGTATAATCCAGATTTGATTCTTGTATTCTAAGAAAAAATGGGAGAAGAATAAAGGAATCCTTTTTCAATTGAAACATGCTCGTTCATTCCTACTACTTAATTTCTCTTAATTCTGAATTTCTTTTTATTATATCTTCCCGGAGTTCATTCTCCGGGGAATTTTTTTT--CAATCATTGTTGCATATTATATATATTACTTAATAAGATAACCTCTTTTATTTGATAATCTTATTGGAAATCATGTAAAGACTATTTTTATTTGATATAGCTATTTGCGCAAGTATTTTACGATTAAGAACTACTTGCCTCTTATACAGATCATGTATTAATCTACTATAACTATAGGAGAGTTCATTCTCACGAGTTACTGCATTTATCCGAGTAATCCACAAACGACGAAAATCTCTCTTTTTCCTTCCTCTATCTCGATGNCTGGAAACCAAGGCTTTCGTTTTTTGTTGAGTCATTGTTCGAGTAAGTNTTGAATGAGCCCCTCGAAAGGTT???????????????????????????????????????????????????????????????????????????????????????????????????????????????????????????????????????????????????????????????????????????????????????????????????????????????????????????????????????????????????????????????????????????????????????????????????????????????AAAAAATAGTGGGTTCCATCGTTTCTATGGTTACTTCTTAAACGGTGAGGTCCTCTCTATACACCGGAGCCCTCTTCCTCATTTACTTAATGTTATTAGTAACTTGTACAGTTCACATTCTTTGGCTCTACCCATGAATTATATAATAATAGGTCTTCTCACAATAAGAGCTATCCATACAGTGACGGCATTTAATTATGAAAGTTGGCTAGGTAGCTGACCCTGTTAGTCCGTTATTTCAAGAATAGTAGCATAATTTTGTTCTTTCTCAAATATCATGCATTTCCCCCGCTTAGTGGATAACTATTTCATTTGCTACCAATGGGGGGTTGTTTTTCATCCCAAATTAAGGTGATTGGATTTGCACCAATAGAAACCATAAATTCTATACACAATAGAGGTATATAATAAATCTTTATTTTTCGTTTAGCTAGTAAAATAAA?????????????????????????????????????????????????????????????????????????????????????????????????????????????????????????????????????????????????????????????????????????????TTCTAATAAGTTGTTTAATAGTTGGCATGTTGAATCATATATATTTTAGAATTGGCTGGTTTAGATCGATCTTAACCTGATGATTAGGAATTATTTCCATTCAATTGAATTAATATTTTNTCGGTGTAAAATATTGAATATCAAATAATGGAAAATTGGAATTCCGGTTTGAAATTCATGGATTTATAATTGATACGGGATCTCCAGTATTTTCGACTGCTACAAGATCAACAATGCCATAAGNTTGGGCTTCGGCTGCTGACATAAAAACATCCCTTTCCATGTCTTCGGATATAACCCATAAAGGGKTTCCCGTTCTTTGTACGTAAACCTTTGTAAGGGTTTCGCGAAGTCTCAGTAGCTCTTCCGCTTCCAGGATAAATTCCCCCGTTTGTGTTTCATAAAAAGAACTAGCGGGTTGGTGAATCATAACCCTGATAATATAACATCATGAAAGGTTCTTCTATCTCACATGATTGGTCAAAAGACGGAGATAAAAAAGCCAAGAAGAAAAGATAGAATTGAATGAACAACCGTACAGGCATTTTTTATGCTATGCATACGGCTCTGCAATAGAATTTTCTTTGCCCTTCTTTTTTGAAAAAGAAAAGAGAGAAACAAAAAGAATCCATTCGATTCAGATTGTTGAATAATCTATTTACCACCCTTCCTTTCGTATTCCTTTGTTAGGAGTTAAAAAAATACTATGATGGTTCTGTTGCTTTATATATTTATCTTATACGTGATTTAGCAATCCCAAGGTTTTTTCTGATCCGATCAAAATAAGAAAAAAAAAATGATCTTGTTTCTTTCATTTTCTTACTCTTTCTTTCATAAATGGTGGAAAGAAACTTTTAGTGTGTAAGAAAAATGGTTTGTGACGCTGAAAGGGGTCTCTGACACATATAATATCAAAATAATAAGACCAAATTCGGAAATAACCCCTGTTTCATACTACTATTTCGATACGTAATCTTGTGTTACGAAAAAACAAAAAAAAAAAGAATTTGTTCGTATCGAACTTAAAGTGCCATGCTATTATTGCTTATTATTCATATTCGATATGGCGAAGGCATAGTCTTTTTTCTTAAATAAAACAAAAAACTCATTGGCGCCAAGCGTGAGGGAATGCTAAACGTTTGGTAATTTCCCCCCCGACCAGAATAAAGGATCCCATTGAAGCGGCTAATCCCATGCAGATTGTATGTACATCTGGTGGGACAAATTGCATAGTGTCGTAAATAGCTATTCCTGGTATTACCCATCCTCCGGGGGAGTTTATAAACAAATAAAGATCCTTAGTATTATCCTCTATACTAAGATATACCATAAGACCAACAAGTTGATTCGAGATCTCGCTATCAACTTCTTGTCCTAAGAAAAGTAATCTTTCTCGATAAAGTCGGTTGATTAGGACAAAATTGTATCCTTTAGGAACCGT???????????????????????????????????????????????????????????????????????????????????????????????????????????????????????????????????????????????????????????????????????????????????????????????????????????????????????????????????????????????????????????????????????????????????????????????????????????????????????????????????????????????????????????????????????????????????????????????????????????????????????????????????????????????????????????????????????????????????????????????????????????????????????????????????????????????????????????????????????????????????????????????????????????????????????????????????????????????????????????????????????????????????????????????????????????????????????????????????????????????????????????????????????????????????????????????????????????????????????????????????????????????????????????????????????????????????????????????????????????????????????????????????????????????????????????????????????????????????????????????????????????????????????????????????????????????????????????????????????????????????????????????????????????????????????????????????????????????????????????????????????????????????????????????????????????????????????????????????AGTTTCGTTTTTCCAATGCGATAAAGTTACATAGTGTCTATTTCTCTTTGATAAAGAGGTATTTCCATGGGTTTGCCTTGGTATCGTGTTCATACGGTTGTTTTGAATGATCCCGGTCGGTTACTTTCTGTCCATATAATGCATACAGCTTTAGTTGCTGGTTGGGCCGGTTCAATGGCTCTATACGAATTAGCGGTTTTTGACCCCTCTGACCCTGTTCTTGATCCGATGTGGAGACAGGGTATGTTTGTTATACCTTTCATGACTCGTCTAGGAATAACTAATTCATGGGGCGGTTGGAGTATTACAGGGGGGACTGTAACAAATCCGGGTATTTGGAGTTACGAAGGTGTGGCAGGGGCACATATTGTGTTTTCTGGTTTGTGCTTTTTGGCAGCTATCTGGCATTGGGTGTATTGGGACCTAGAAATATTCTGCGATGAACGTACAGGAAAACCCTCTTTAGATTTGCCAAAAATCTTTGGAATTCATTTATTTCTTTCAGGAGTCGCTTGCTTCGGTTTTGGCGCATTTCATGTAACCGGTTTGTATGGTCCTGGAATATGGGTATCAGATCCTTATGGGCTAACTGGAAAAGTACAACCTGTAAATCCTGCGTGGGGCGCGGAAGGTTTTGATCCCTTTGTTCCTGGGGGAATAGCTTCTCATCATATTGCAGCGGGTACATTGGGCATATTAGCGGGCCTATTCCATCTTAGTGTCCGTCCGCCTCAACGTTTATACAAAGGATTACGTATGGGAAATATTGAAACCGTACTTTCCAGTAGTATCGCAGCTGTCTTTTTTGCAGCTTTCGTTGTTGCTGGAACGATGTGGTATGGTTCAGCAACTACCCCGATCGAATTATTTGGTCCGACTCGTTATCAGTGGGATCAGGGATATTTCCAGCAAGAAATATATCGAAGAGTTGGCGCTGGGTTGGCCAAAAATCTGAGTTTATCAGAAGCTTGGTCTAAAATTCCCGAAAAATTAGCTTTTTATGATTATATCGGTAATAATCCAGCAAAAGGGGGATTATTCAGAGCCGGCTCAATGGACAATGGAGATGGAATAGCTGTTGGTTGGTTAGGGCATCCCGTCTTTCGAGATAAAGAAGGCCACGAGCTTTTTGTACGTCGTATGCCTACTTTTTTTGAAACATTTCCGGTAGTTTTGGTAGACGGAGACGGAATTGTGAGAGCCGATGTTCCCTTTAGAAGGGCAGAATCAAAATATAGTGTCGAACAAGTAGGTGTAACTGTTGAGTTCTATGGTGGCGAACTCAATGGAGTCAGTTATAGCGATCCGGCTACTGTGAAAAAATATGCTAGACGNGCTCAATTGGGGGAAATTTTTGAATTGGATCGGGCTACTTTGAAATCGGATGGTGTTTTTCGTAGTAGTCCAAGGGGCTGGTTCA???????????????????????????????CTTTTTTGGACACATTTGGCATGGTGCTAGAACCTTGTTCCGAGATGTTTTTGCTGGTATTGATCCAGATTTGGATGCTCAAGTGGAATTTGGAACATTCCAAAAACTTGGGGATCCAACTACAAAGAGACAGGCAGTCTGATATAACATGGTTCTGACCAATATTTTATACTTTACATAAAGTGCCGGATCAATTTGGTTTGGAATTATCCCTTTTTATTTGACTCTTTTCCCTTTTTTT-ATCTGGTAAATGATCGTATCCCCAATGAATAGGTGTGGAAGCTATAATTGTAAACCACGATCGAATCTATGGAAGCATTGGTTTATACATTTCTGTTAGTCTCTACTTTAGGGATAATTTTTTTCGCTATCTTTTTTCGAGAACCACCTAAGGTTCCAACTAAAAAATGAAATAATTTTTCATTATCTCAATTGAAGTAATAAGCCTCCCATATTGGGAGGCTTATTACTTCAATGAACTAGTCTCCGTGTTCCTCGAATGGATCTCTTAGTTGTTGAGAGGGTTGCCCAAAAGCGGTATATAAGGCATACCCAGTAAAACTTACAAGTAAACCAGATATGAAGATGGCGACTAGAGTTGCTGTTTCCATTATTAACTAATTTCAAGATCGCGGTGGATCTATAACTATACTAAGATCATTTATTTACAACTACAACAAAATAGTATACAAAGTCAACAGATCTCAACTAATAAATGAAATAGAATTTATGGCTACACAAAGCGTTGAGGGCAGTTCTAGGTCTGGACCAAGACGAACTGTTGTAGGGGATTTATTGAAACCATTGAATTCCGAATATGGTAAAGTAGCTCCGGGCTGGGGAACTACTCCATTTATGGGGGTTGCAATGGCTTTATTTGCAGTATTCCTATCTATTATTTTGGAAATTTATAATTCTTCCGTTTTATTGGATGGAATTTCAGTGAATTAGATTTGATTTATAAGAATTATGAAGTCCTATTTTTTCGATAAAAAAAATTCTTAGAACTCGGATTTCTAGGACGTTCTGGTAGTTCGACCGTGAAATTCCTTTGTTTCGGTATTTCCGGAATATGAGTGTGTGACTTGTTATAATTGATCCTATTGATAATACAGAGAATGGATCTGTCATCTTGATAGAGATGATTCTACCTCGTCGGATACTTATATTTATAGTAATATCTGGAGCACGGAAGGGGTATGGTATATAGAATATATCAAGAAAAGAAATATTTGAACTATGATTCATACCTATTATTTATTCCTATTCAGACCTCGTAACCGGACTAAAAAAAATGAACAAAAACAAGAGAAAAGGGGTAGATTGCCTAAATAAAATGCCTTTTCTTCCTTCAAAATCATGAATGTTTTCTCTGAATTTTGTTGAGTTGTTACATTTAGTCCAGTTATTGAATAAGTGATGGTCAAACGGTTCTTACTCAGAGAGTCTTTGAACTTAATTTGTAACTTTGTTAAATCATCGGGGTTATCGTATGAATCTGAAGTTTTAATTGATTCATAGGGTCTCAACAAGAGAATTCCTATCAATAGTAAAACAATAAATAAATAGTCAATTTGACTTAGGCAAAAAAACAAGACAAATAACATATAGATAGGGGAAAAGAAGACTCAAGAGGCCTATAACAATATAAAGAAAGACAAATGAGCCGACTTGATATTGGCATTATCATCGCAAAGAAAAGATTCCGGATTTTTATTTTTTCGTATTTTTGGGACAGATGGAATCAAGTATCTAATAAGTTTCCTATTTTATATATTACATATCCGTTGCAACCAGTATTTGTGTGTTTCTGCTTGAGCCGTACGAGATGAAATTTTCATATACGGTTCTCAGAGGGGGGGGTTACCTATCTCAATAAAGTATATGATTGGTTTGAAGAACGTCTAGAGATTCAGGCGATTGCAGATGATATAACTAGTAAATATGTTCCTCCTCATGTCAACATATTTTATTGCTTAGGGGGAATCACACTCACTTGTTTTTTAGTACAAGTAGCTACAGGTTTTGCTATGACTTTTTACTACCGTCCAACCGTTACAGAGGCTTTTTCTTCTGTTCAATACATAATGACTGAGGTCAACTTTGGTTGGCTAATTCGATCAGTTCATCGATGGTCGGCAAGTATGATGGTTCTAATGATGATTTTGCACGTATTTCGTGTATA?????????????????????????????????????????????????????????????????????????????????????????????????????????????????????????????????????????????????????????????????????????????????????????????????????????????????????????????????????????????????????????????????????????????????????????????????????????????????????????????????????????????????????????????????????????TCGATTATAGATATTGATAATGGGTTATATATTTTTTATTTCGGAGAGGAACAATAGTATTTCATTGCTACAAATATGGATTATTGAAAAGAATAAGACATATTATTTGGATATTTCTCTTCAACCCCGAAGTATTTTTTATTTGATACTTTGATACAAATAGTTGAAGTGGATTCTCCGAAGAGAAAATGGATTATGGGAGTGTGTGACTTGAACTATTGATAGGGCTATGCGGATATATGATTTGATCTGCCACATTGGAAATCACAACGAAATGTGTCTCCGCATCCAATCAACACGTAAGTCTTCCTACGTATACGTAGCAGAGGATAGGCTGGTTTGCTTAAGGAGAATTCTTTCTATGATTATACCTGAATTCGTGTAATGCATGAAGAGGCTCCGTAAGATCCCGTAGAGTAAGTGATTCAGCATCATCCAAATGATGTTATATCTATTACATATTTATTTATAGTATGGAAATGCATTCATTTCCTTTGCATTAACCCAGATCCATGATACTATCGGAGTGAAATAGGGGATCTAAGGAAGAATAGAGACTAGACTATATTAGTAACAAGTAAATCCTTTGTATGTAAAAAGACTCGAGATAACATACCAATTACAAGCCATGAGACAACCCAAAAAGCATTTGATCACGGTCAAATTTATAAGTCGACTTGGGTGTTGAGCATTTACTCGTAAGAACTGAATTCACAATGAATAGTTGGAACTCCGGAAAATAGAATCCAGTAAATCTTTTCTTAGATGTAGTCATTATATTCGTGTGGATATAGATGAAATCGTTTTTTATATGGATCTATTTTTGTCATTCTTTTGATTTTGGTTTTGCTCGAGCCGGATGATGAAAAATTATCATGTCCGGTTCCCTCGGGGGATGAATACATAATAATTCACCTATCCCAATAACAAAGAAACCAGATTTGAATGATCCTGTATTAAGAGCTAAATTGGCTAAAGGAATGGGACATAATTATTACGGGGAACCGGCGTGGCCTAATGACCTTTTATATATTTTTCCGGTAGTAATTTTAGGTACTATAGCATGTAACGTAGGCTTAGCAGTTCTAGAACCGTCAATGATTGGTGAACCCGCGGATCCTTTTGCAACTCCTTTGGAAATATTACCCGAATGGTACTTCTTTCCTGTATTTCAAATACTTCGTACAGTACCAAATAAGTTATTAGGTGTTCTTTTAATGGCTTCAGTACCATTAGGATTATTGACAGTACCCTTTTTGGAGAATGTCAATAAATTCCAAAATCCGTTTCGTCGTCCAGTAGCTACAACTGTTTTTTTGATTGGTACTGCAGTCGCACTTTGGTTAGGTATTGGGGCAACATTACCTATTGATAAATCTTTGACTTTAGGTCTTTTTTAAATTGATTCCATTGTGACATCATGTGGGTATCTAGGGAATAGTTCCTTTAAAGTGAATTTTCCCTAGATACATTCCATTTTTGATTTTCTTATGAATTAATTCTGCGAATATATTATACGGATCGTGTTAAAAATCAAAAAACAATTTTTTCTTTTTTTTTTTCTTTATCCTTAGAAAATAGAGAGAAAATCAAGAAAAGGATGAAATAATTGCAATGAATTTAAGATGAAATTTTATTTTTAGGTAAATGAATTGCGAAACGCTTTTGTAGAATACTCAATATTTCTTTTACATCTTCTGGGCGAAAATATTCCATTTTCAGAAGATCTTCTTGACTGTTACTCAAAAGGTCCAATAATGTATGTATATTGGATCTTTTGAGACAATTATAGGTTCTGGGAGGCAATTCTAATTGATCAATAAAAATATATTTCAATGCAGTTCCTTTTTGATTTTTCTTTAGATTAGATAACCTATCATGAAAGGGAAAAAGGGGTAAAGTAAATTTGTTTTTATTTTCCTCAAAATTAGTGTTTTCCTCCTCCGCATGTAGAAAAGGAATAAATAAATCAATCAAATTACGAGAAGCCTCATAAAGTGCTTCTTTTGGAGTGAAACTCCCATTTGTCCATATTTCGAGAAAAAGGATCTCTTGTTTTTCATTCCCATTTCCATAGGAATAAATACTATGATTCACATTTCGAACAGGCATGGATACAGCATCTATAGGATAACTTCCATCTTGGGAGTGATTTGTGGATTTTATACGATATCCACGATCTCTGTTGATTTGTAATTCAATACGCAACTCAACGGGTTCCGTGAGGTTAGCTATATGTTGTGTAGTGTCAACTACTTCCACAGACGGCGGTGAGATGATATCTTGAGCAGTTACGCATTTTGGACCTTTGACGCAAATGAATGCGTCTCGAACTCCATACAAATTACTTCTCAATACAATTTCTTTCAAATTTAGTAAAATTTCATTTACAGATTCTTCAATACCCGGTATCGTCGAATATTCATGTGGTACCTTCTCAAATTTTGCATGTGTGATACACGTCCCTTCTATTTCTCCAAGTAAAACCCTTCGCATAGCAATACCTATAGTATNGGCTTGGCCTTTCATAAGTGGGGACAGAATGAAACGCCCATAATAAAGACGTTTACTGTCTATTCTTGATTCAACGCACTTCCACTGTAGTGTTCGAGTGGATCCTGCTACTTCCTCTCGAACCATACTAATATATTATGATTTAGATTGGTGAATCATTTATTTCTCTTGAAATCCGTTCCATTCCTATTTTTATACACGCCTTTTTTTAGGGGGTCTACATCCATTGTGTGGCATAGGGGTTACATCGCGTACAAAACTTAATAGTATACCACTTCTACGAATAGCTCGTAATGCTGCATCTCTTCCGAGACCGGGGCCCTTTATCATAACTTCTGCTCGTTGCATACCCTGATCCACCACAGTACGAATAGCGTTTATTGCTGCAGCTTGAGCGGCAAAGGGTGTCCCCCTTCTTGTGCCTTTGAATCCAGAAGTACCGGCGGAGGACCAAGAAACCACCCGGCCTCGTACATCTGTAACAGTTACAATGGTATTATGGAAACTCGCTTGCACATGAATAACTCCCTTTGGTATTCTACGTCCATTTTTACGCGAACCAATACGTCCATTCCCACGTGAACCAATTCTTGGTATAGGTTTTGTCATATTTTATCATCTCATAAATATGAGTCAGAAATATACGGAGATATCCATTTCATGTTAAAAATCTTTGATCGTTTATTTATTTTTGACTTACATTAGTGCTTCCTTTAGCTTTAGAAAGTGAGTTCCTTTTAAGAAATATTATCCTTGTCTCTGTTTATGTTTCGGATTGGAACAAATCACTATAATGCGCCCTCTCCTACGAATCAGTCGACATTTTTCACAAATTTTACGAACAGAAGCTCTTATTTTCATATTTATGATTCCCTATATTTTCTTTTGAATTCTGAATCTACTTCTTGGAAGAAAAAAATCCCTTTAATTTTGGAACCCCGAATTCTATGCCCATGAGGGGGATAGTAAAAAAATACCTAATCGCTATCGCTCGAATCTTTGTTGCGAAGTCTATAAATTATACGTCCTCTGGTTGAATCATAACGACTTACTTCGATTTTGACTCTATCCCCCGGTAGTATGCGTATAAAACTGCGTCGGATCCTCCCCGAAACATAACCTAGAATTAGATCCTCATTATCTAAACGGACCCGGAACATACCATTGGGAAGCGATTCAGTAATTAAACCCTCATGAATCAATTTTTGTTCTTTCATTCTGGGCGACCCCCCCTGCAAGTATCAACTAATGGAGGAGTAATCATAGAACTTACCCTTCCTTTTTTTTCACCGGTAATAAGTTACAGATCAAATTAGGATGCCAGAGGAGAGGGATCAACATATATATATATGACACAACATTTCTCCCCC??????????????????????????????????????????????????????????????????????????????????????????????????????????????????????????????????????????????????????????????????????????????????????????????????????????????????????????????????????????AATAAAACCCTCTTGTAGAAGTATTTTAACAATGTTTTCCGTTATATTGGTAGACGTTATTCGAACCGTTTCCTTTTTATCCATATCAGCATTTCTTATCGAGGTTATTATCTCGGCAATAGTGTCTCTACCCATGATGAACTAGAATTATTGTTGTCCTCTAATTTTGATATAATCAACATGTTTTTTAGGAATTATTAAAAGTATATACTTGAGATATAATCTACTAATGGATCTATTTCATATTGATCATTTTCGATACCCTAGTATATCATAATTTTATCTAATTTATAATACCTCGGGGGCTAATGAGACTATTTTTGTGAAATTCAACTGTCTCAATTCTCGAGCAATCGCACCAAAAACCCGAGTCCCCTTTGGGTTTCCTTCTTGATCGATGACAACTGCTGCATTGTCATCATATCGTATTATCATACCGTTGTCACGTTTAAGTTCTTTACGTGTACGTACAATTACAGCTCTAATTACTTCTGATCTTTCTAGAGGCATATTGGGTACTGCTTCCTTAATTACAGCAACAATAACGTCACCAATATGAGCATATTGGCGATTACTAGCCCCTAAGATTCGAATACACATCAATTCTCTAGCCCCGCTGTTATCCGCTACATTCAAAAGGGTCTGAGGTTGAATCATATCATTATTTTTTGTTTTTATCCGCTCTTTCAATGCAAAGAGTAAAGAAAAAAAAGAAATATTATGTGTCCAGAAATCAAAAAATCCCTTTTTTTCATCCTTAACATACCTTTGGTTCTACATTCTTACCTATCGCGCAATAACAAATTGAGTTCGTATAGGCATTTTGCACGCAGCTATTGACATAGCTGCTTTAGCTACGGTTTCTGATACTCCAACCATTTCATAAAGTATTCGACCAGGTTTAACAACGCTTACCCAATATTCGGGGGACCCCTTCCCCGAACCCATACGTGTTTCTGCTGGTCTTAGTGTAACAGGTTTGTCGGGAAATATGCGTACCCATATTTTTCCGCCGCGGCGTGCATATCGTGTCATTGCTCTTCGCCCTGCTTCTATTTGTCTAGCTGTAATCCAAGCGGGTTCAAGTGCCTGAAGAGCATATCTTCCGAAACTAATACGATTGCCTCGGNAAGATATTCCTTTCATTCTTCCTCTATGTTGTTTACGGAATCTGGTTCTTTTGGGG??????????????????????????????????????????????????????????????????????????????????????????????????????????????????????????????????????????????????????????????????????????????GAAATTATTGATGAAAAAATTATTTAGTAAGAATAAAATGTTAAAATCATGGCATTTATAAGAANAAGTTCTATTTGTATTGTATATATATATA------AACTAGTTAGACTATAG????????????????????????????????????????????????????????????????????????????????????????????????????????????????????????????????????TTTGCTTCATTCGTGGAGGTCAACTCAGACTATGACCACTCAGAATAAATGGGTTCCTGGTTCATTCCGCCATCCTTCCCAATGAATTATTAGGATTCCTTTTCCATAGAATCTTATGCAGTCATGGGTTCCGTCGTTCCTATAGCTTTTTTAGTAATGGTTAGGCCTGAATTNGGCAATGGAGCTACCAACTAAATTTGTTTCTGAGTCAATCACCTCAGTTTCTATTAACCCGGGCTCTTTACTATAAGTATTGATGCTTTATCACATTGCTTTTTCCGAGATGACTCATAGACCATACATATTGGAATTGTATTTGTATTCTAGATATTTTTCTTCTCTCTTTCTATCACCTTTCCATTTATCTACATCCCTTTGTTTCATAATCTAATTTAATTGGATTTATCATAATCCCATTTTTTATGGAATAAAATTTCAGTTGCTACAACTAGATGATCAATACATCATATAGTGACTGTTTTGTGGGATGTCGACAATACGAAGCAATAAGTTAGTTTTTAGTTTCTATAGTTATTAGTCTATAGTTCTATAGTGCAGGGGCCCTTTTTTTGAATCCCAACTCTAACTAAAGAAGAAACCAACGAGTCACACACTAAGCATAGCAATTTTACCAATTGAAATGGTCAATCAAATTTTTATTTAACCCTATAGAAATAAAATGAGTATTTATTGTTTGTTCATTTTTGATTGAATAGAGGGAAAAAGAATGAAAATTTGTTCATTTTTTGGTTCTATCACTAGATAGAATAAGAAGAGCAAGACAAATAAAAAGGGGTTNATTATATTATTTTATTATTCTTNGTCTACAAATATCCAAATTTTGATGCCCAACACTCCATAGATAGTTCGAACTGTATAGGAACAATAATCAATTTTAGCACGAATGGTCTGTAGGGGAACTCTTCCCTCTCTAATCCATTCAACACGAGCAATTTCTTTTCCGTCAATACGCCCTGCGATTTGTATTTGAATTCCTTTTGTATCTGTTTGTTCAGTTAATTCAATAGCTTTTTTCATTGCTTTTCGAAAGGAAACTCTATTTTTTAACTGTAAAGCTATATATTCCGCAAGAATATTAGGTTGTCCATAAGGTTTTTCAATTCGTGTGATAGCAATGTTGAGCCTTCGGTTCACAGAATTTAACTTATTTTGTACATTTGTCTGTAATTCTTCAATTCCTCCCGTTCGGCTCTCTAGTAATAAATTTGGAAACCCGATATAGATTGTGACCTGGATTAAATCTATTCTTTTTTGAATTCCTATACGGGCAATTCCTTCAAAACCCGAGGATATTCTCATATTTTTTTGCACATAATTCTTGATACAGTCTCGTATTTTTTCATCCTCTTGCAGACCTGCGGAAAAGTTTTTTGGTTGTGCGAACCAAAAGGAATGATGACTTTGAGTTGTACCAAGTCTGAAACCGAGTGGATTTATTTTTTGTCCCATATTTTTTATTATACTATCTTTTCATCCATATGTTATTTTTAAATATGAATCTAAAT----AATTTCTATAAAAATTATTTAGATTTATCCTTCAGTACAATTGTTATATGACATGTGGGTTTTTTTATTGGATAACTACGTCCTCGAGCCCGGGGTCTTAACCTTTTCAGAATAGGGCCCCCATTGACTTCGGCTTTACTAATAAATAAATCAGCTTCGTTCAAACCCATATTATGACTAGCATTTGCTGCTGCAGAATAAACCCATTTTAAAATGGGATAAGAGGCTCGATAAGGCATGAGTTCCAGTATCATAAGTGTTTCTTCATAGGAACGCCCGCGAATTTGATCAATTACTCTTCGGGCTTTGAAAACAGACATATGTATATGTTGAGCTAAAACTTTAACTTCTGTGCCCGATCTATTCGAGTTCTTCTTTATCATAAGGTTAGTTTTATCATAAGGTTAGTTACCCCCCATCAATGGATGATGAGAAATTATTGTATTATTTTTGTTCTATAATGACTCTACTTAATTACAGTTATTCTACTTAAATATAAATTGTTAATACTTAACCTAATATATATATTCCGTATATTATTCAATTCCATTATTTTATTACTAATTAAGAAAAGTTATTCATTATTATTTTATTAATTAGTAATCTAATAGTTAACTAATTTATTATTAATTTACATTCTAATTTACATTTTTTTTCTTTCTTTATTACTTTTGGTTATATTTGTACTCTTTTATATCTATTCTTAGATTTTATATATATATTTTCTATTTCGTTTTGATTTAATAGAAATTCAAATATAATAGAAAAAAAAAATTAACGACGAGATTTATTATCGTTTTTTGCATGTCTACCAAAAGTGCGAGTAGGCGCGAATTCTCCCAATTTATGACCTACCATACGATCTGTTATATAAATGGGTAAATGCTCTTTTCCATTATGAATAGCAATTGTATGCCCGATCATTGTGGGTATAATGGTGGATGCTCTGGACCAAGTTACTATTATTTCTTTTTCCTCCTTCATATTAAGTTTTTCAATTTTTCCCAATAAATGATTAGCCACAAAAGGATTTTTTTTTAGTGAACGTGCCACAATGGATAACTCCTTTTTTTTTTCTAAAAATATAACTACCAATTTCAAATTCCAAAAATTCAATTTTCAATATTCTTATTTACGGCGACGAAGAATAAAACGATCACTATATTTTTTCCTTTTCCTACTTCTTCTTCCAAGTGTAGGAAAACCCCAAGGGGTCATAGGTTTTTTTCTACCAATTGGGGCTCTCCCTTCACCGCCCCCATGGGGGTGGTCTACAGGGTTCATAACGACTCCTCTTACTACAGGACGTTTACCTAGCCAACACTTAGATCCGGCTCTACCCAAACTTTTTTGGTTCACCCCAACATTACCCACTTGTCCGACTGTTGCTAAGCAGTTTTTGGATATTAAACGGACCTCTCCAGATGGTAATCTTAATGTGGCCGATTTACCCTCTTTTGCAATCAGTTTCGCTACAGCACCTGCTGCTCTAGCTAATTGTCCACCCTTTCCAAGTGTGATTTCTATGTTATGTATGGCCGTGCCTAAGGGCATATCGGTTGAAGTGGATTCTTCTTTTTTATCAATCAAAACCCCTTCCCAAACTGTACAAGCTTCTTCCAAAGCATACGGCTTTCTAGATGTATATGATGATATCTAGACAGATAGATCTTATATGAATCGTATGATGAAGTACCATATGAGTGGATATATAGGAATCCAAATCCGCCGAATCGCTCATGTTATGATCTTCTACATCCTAGGTCTCCTCGTTCCGTCATCTGGCTTATGTTCTTCATGTAGCATTCAGACCGAATGACTCTATGAAATTACGTCGATACTTCCACATATTACGGGTAACGTAGGAGACATCTCTATTTTTCGCCGGGGGATCCTTATACACTGCTTAGCTTTCAATTCGCCTCTGACCATCAAATTAAATGTGAATAACCCGTCTTCCTCTCTTTGAAACAAGGAGCGCTTCCGGTTCTGTCCGTGCTTCAAACAATTTTGTCTTCTCCATATTACCATATCTCTAGAGTCAATAATTTTCTATGAAGAACTACTGAACTCAATCACTTGCTGCCGTTACTCAACAGTTTTCTGTTGAGGTCTATCCCGTGGAGGTACTCCAATTGGATCAGTGATCGATTTCTAGGTTTCGTCGTAAACCTA??????????????????????????????????????????????????????????????????????????????????????????????????????????????????????????????????????????????????????????????????????????????????????????????????????????????????????????????????????????????????????????????????????????????????????????TGCCTTGCGGTAATGATTCCTCTGGCATTACGACCTTTACCACAACGATGCTGTCCATAAATCAAATTATTTCGTGGATTGGATTTCCTGTCTACGGCTCCGTTGCGTGTGCTCGGGGTAGAAGTTTTGTATAAATGTATCGCCATGTTATTAAGTATTTTGCTTTAAGTTCTTTTCTCTATAATATAAGAGGTGGAATAGAATAACCCGGTTGAAGCGTAATGATCATACGTCTGTAATTGGAATGCATTGTATGTCCCATAATAGGTCCCATTCTTCTACCCTTTCCGGGGAGTCGATGACTATTCATAGCTATTACCTTGACACCAAAGAAGAGTTCGACCCAATGCTTTATTTCTGTCCTAGTTGATCCTGATTCGACATTAGAAGTATATTGATTGTTCCCCAATAACCGAATACTTTTTTCTGTAAATACTGCATATTTGATTCCATCCATAAATCCATTTTCTTCCCTATAAGTTCCAGTATCGATAAGAATTGTAATTCTTATTGTTCATATGTTATGGTATGAATATACCATACCAATTAATTCCTTATGTATGGATGATGATATTCCATTAATATAAATAGTAATACAGAGCCAATTCCAATAGACTTATTGAACGTTCCCATTGGCGTGCATCCAGCAGGAATTGAACCTACGAATTTGCCAATTATGAGTTGGGCGCTTTAACCATTCAGCCATGGATGCTTAACAGGGATCATCGTACATCGTGAATATGAATAACCAAATTCGAATTGAAATGAAATCTTTAGGAGGAATCAATGAAACGACATCAATTCAAACCCTGGATCCTCGAATTGAGAGAGATATTGAGAGAAATCAAGAATTCTCACTATTTCTTAGATTCATGGATCAAATTCCATTCAGTGGGATCTTTCACTCCCATTTTTTTCCACCAAGAACGTTTTATGAAACTCTTTGACCCCCGAATTTTAAGTATCCTACTTTCACGCGATTCACAGGGTTCAACAAGCAATCCATATTTCACGATCAAAGGTGTAGTACTGCTTGTAGTAGCGGTCCTTATATCTCGTATTAACAATCGAAAGATGGTCGAAAGAAAAAATCTCTATTTGATGGGGCTTCTTCCTATACCTATGAATTCCATTGGACCCAGAAATGAGACATTGGAAGAATCTTTTTGGTCTTCCAATATCAATAGGTTGATTGTTTCGCTCCTGCATCTTCCAAAGGGGAAAAAGATTTCTGAGAGTTCTTTCATGGATCCGCAAGAGAGTACTTGGGTTCTCCCAATAAATAAAAGAAATCCAAAGTGTATCATGCCTGAATCTAACCGGGGTTCGCGGTGGTGGAGGAACCGGGTCGGAAAAAAGAGGGATTCTAGTTGTAATATATCGAATGAAACCGTAGCTGGAATTGAGATCTCATTCAAAGAGAAAGATAGCAAATCTATGGAGTTTCTTTTTTTATCTTATACGGATGATCCGATCCGCAAGGACCATGATTGGGAATTGTTGGATCGTCTTTCTCCGAGGAAGAATCAGCACGAATCGGATTTTTTGAGGAAGGTATCGAGAGAGAATTGGATTTGGTTAGACAATGTGTGGTTGGTAAACAAGGATCCATTTTTTAGCAAGGTACGGAATGTATCGTCAAATATTCAATATGATTCCACAGGATCCATTTTCGTTCAAGTAACGGATTCTAGCCAATTGAAAGGATCTTCTGATCAATCCAGAGATCATTTCGATTCCATTAGAAATGAGGATTCAGAATATCACAAATTGATCGATCAAACCGAGATTCTGCAACTAAAAGAAAGATCGATTCTTTGGGATCCTTCCTTTCTTCAAACGGAACGAACAGAAATAGAATCAGATCGATTCCCGAAATTCCTTTTTGGATCTTCCTCAATGTCTCAGCTATTCACGGAAGGTGAGAAGCAGATGAATAATCATCCGCTTCCGGAAGAAACCGAAGAATTTCTTCGGAATCCCACAAGATCAATTCGTTCTTTTTTCTCTGACAAATGGTCAGAACTTCATCTGGGTTCGAATCCTACTGAGGGGTCCACTAGAGATCAGAAATTTTTGAAGAAAAAACAAGATGTTTCTTTTGTCCCTTTCAGGCGATCGGAAAATAAAGAAATGGTTGATATATTCAAGATAATTACGTATTTACAAAATACCGTCTCAATTCATCCTATTTCATCAGATCGGGGATGTGATATGGTTCCGAAGGATGAACTAGATATAGAGAGTTCCAATAAGATTTCATTCTTGAACAAAAATCCATTTTTGGGTTTCTTTCATCTATTCCATGACCGGAACAAAGGGGGATACACGTTACGCCACGATTTTGAATCAGAAGAGAGATTTCAAGAAATGGCAGATCTATTCACTCTATCAATAACCGAGCCGGATCTGGTGTATCATAGGGGATTCGCCTTTTCTATTGATTCCTACGGATTGGATCAACAAAAATTATTGAATGGGTCCAGAGATGAATCGAAAAAGAAATCTTTATTGGTTCTACCCCCTCTTTTTTATGAAGAGAATGAATCTTTTTATCGAAGGATCAGAAAAAAAGGGGTCCGGATCCACTGTGGGAATGATTTGGAAGATCCAAAACGAAAAATAGTGCTATTTGCTAGCAACAAGATCATGGAGGCAGTCAATCAATATGGA---TTGATCCGAAATCGGATTCAAATCCAATATAGCACCGGTGAATACATAAGAAATGTATCGAATCGATTCTTTTTAATGAATCGATCCTTCGAATATGGAATTCCAAGGGATCGGATAGGAAATGATACTCTGAATCATATAACTATAATGAAATATACGATCAACCGACATTTATCGAATTTGAAAAAGAGTCAGAAGAAATGGTTTGATCCTCTTATTTCTCGAACCGAGAGATCCATGAATCGGGATCCTGATGCATATAGATACAAATGGTCCAATGGGAGCAAGAATTTCCAGGAACATTTGGAACATTTCGTTTCTGAACAGAAGAACCGTTTTCAAGTAGTGTTCGATCGATTACGTATTAATCAATATTCGATTGATTGGTCCGAGGCTATCGACAAAGAAGATTTGTCTAAGTCACTTCGTTTCTTTTTGTCTAAGTCACTTCTCTTTTTGTCCAAGTCACTTCTCTTTTTGTCCAAGTCACTTCCTTTTTTCTTTGTGAGTATCGGAAATATTCCCATTCATAGGTCCGAGATTCACATCTATGAATTGAAAGACCCGAATGATCAACCCCGCAATCAGTTATTAGAATCAATAGGTGTTCAAATTGTTCATTTGAATAAATGGAAACCCTTATTATTGGATGATCATGATACTTCCCAAAGACCGAAATTCTTGATCAATGGAGGAACAATATTACCATTTTTGTTCAATAAGATACCAAAGTGGATGATTGACTCATTCCATACTCGAAATAATCGCAGGAAATCCTTTGATAACACGGATTCCTATTTCTCAATGATATCCCACGATCGAAACAATTGGTTGAATCCCGTGAAACCATTTCATAGAAGTTCATTGATATCTTCTTTTTATAAAGCAAATCGACTTCGATTTTTGAATAATCCACGTCACTTCTGGTTCCATTGTAACAAAGGATTCCCTTTTTATGTGGAAAAGACCCGTATCAATAATTATGATCTTACATATGGACAATTCCTCAATATCTTGTTCATTCGCAACAAACTATTTTCTTTGTGTGTCGGTAAAAGAAAACCTATTTTTTTGGAGAGAGAGACTATTTCACCAATCGAGTTACAAGTATCTGACATATTCCTATCTAACGATTTTCCACAAAGTGGTGACGGAACGTATAACTTGTACAAATCTTTCCATTTTCCAATTCGATTCGATCCATTCGTTCGTAGAGCTATTTATTCGATCGCAGACATTTCGGAAACACCTCTAACAGAGCAACAAATAGTCAATTTGGAAAGAACTTATTGTCAGCCTTTTTCCGATATGAATCTATCTGATTCAGAAGGGAAGAACTTGCATCAGTATCTCAGTTTCAATTCAAACATGGGTTTGATTCACACTCCATGTTCTGAGAAATATTTACCACCCGGAAAGAGGAAAAAACGGAGTCTTTGTCGAAAGAAATGCGTTGAGAAATGGCAGATGTATAGAACCTTTCAAGGAGATAGTGCTTTTTCAAATCTCTCAAAATGGAATCTGTTCCAAACATATATGCCATGGTTCCTTACTTCGACAGGGTGCAAATATCTAAATTTCACCCTTTTAGATACCCTTGCAAACTCATTGCCGATACTAAGTAGCAGTCCAAAATTTGTATCTATTTTTCATGATATTATGCACGGATCGGGTATATCACGGCGAATTCGTCAGAAAATAGTGTGTGTGATTCGTCCACAATGGAATCTTATAAGTGAGATTTCGAGGAAGTGTTTACAGAATCTTTTTCTGTCCGAAGAAATGATTCATCGAAATAACGAGTCACCCCTTCCGTTGCTATGGACACGTCTGAAATCAACAAATGCTTGGGAGTTCCTCTATTCAATCCTTTTCTTTCTTCTTGTTGCTGGATATTTCCTTCGTATACATCTTCTCTTTGTTTCCCGAGCCTCTAGTGAATTACAGACAGAGTTAGAAAAGATCAAATCTTTGATGATTCCATCATACACGATTGAGTTGCAACAACTTCTGGATAGGTATCCTACATCGGAACGTAATTCTTTCTGGTTAAAGAATCTATTTCTAGTTGCTCTGGGACAATTAGTAAATTCTCTGGAAGAAATATGGGGTTATGCTTCTGGGGTCAAATCAAGACGTTCTAAGAAGAAATATTTGCATAGCAATCTCATCAATCTCATAAGTATCATACCAAATCCCATCAATCGAATCACTTTTTCGAGAGATACGAGACATCTAAGTCGTACAAGTAAAGAGATCTATTCATGGATAAGAAAAAGAAAAAGCGTGAACGCTGATTGGATTGAGGATCAAATAGAATCCTGGGTCGCGAACAGTGATTCGATTGATGATCAAGAAAGACAATTCATAGTTCAGTTCTCCACCCTAACGACAGAAAAAAGAATGGATCAAATTCTATGGAGTCTGACTCATAGTGATCATTTATCAAAGAATGACTCTGGTTATCAAATGATTGAACAACCAGGATCAATTTACTTACGAAACGTAGTTGACACTCATAAAAAGTATCTAATGAATTATGAGTTCAATAGATCCTCTTTAGCAGAAAGACGTATATTTCTTGCTCATTATCAGACAATTACTTATTCACAAACCTCGTGTGGGGCTAATAGTTCATCTCATGGAAAACCCTTTTCGCTCCGCTTAGCCCTATCCCCTTCTAGGGGTATTTTAGTGATAGGTTCTATAGGAACTGGACGATCATATTTGGTCAAATACCTAGCGACAAACTCCTATGTTCCTTTCATTACGGTATTTCCGAACCCGTTCCCGGATAACAGGCCTCGAGGTTTGCTTTTTGATATCGATATTGATGATAGTAACGATATCCATATTGATGATAGTAAGGATATCCATATTGATGATGACCTTGATACGGAGCTGCTAACTATGACGAATATGCTACCAGCTATATATAGGATGCCGAAAATAGACCCATTTGATATCACCCTTCAATTCGAATTAGCAAAAGCAATGTCTCCTTGCATAATATGGGTTCCAAACATCCATGATTTGTATGTGAATGAGTCGAATTATTTATCCCTCGGTCTAGTAGTGAACTATCTCTCCAGGGATTCTGAAAGATGTTCCACTAGAAATATTCTTGTTATTGCTTCGACTCATATTCCCCGAAAAGTGGATCCCGCTTTAATAGCTCCGAATAAATTAAATACATGCATTAAGATACGAAGGCCTCTTATTCCACAACAACAAAAACACTTTTTCATTCTTTCATATACTAGGGGATTTCACTTGGAAAAGAAAATGTTCCATACGAACGGATTGGGGTCCATAACCCTGGGTTCCAATGCACGAGATCTTGTAGGACTTCTCAATGAGGCCCTATCAATTAGTATTACACAGAAGAAATCAATTCTAGAAACGAATACAATTAGATCAGCTCTTCATAGACAAACTTGGGATTTGCGATCCGAGGTAAGATCAGTTCCGGATCATGGGATACTTTTCTATCAGATAGGAAGGGCTATTGCACAAAATCTACTTCTAAGTAATTGCCCTTTAGATCCTATATCTATCTATATGAAGAAGAGCTCATGTAAGGAAAGGCAATTTTCTTTGTACAGATGGTACTTCGAACTTGGAACGACCATGAAGAAATTAACGATACTTCTTTATCTTTTGAGTTGTTCTGCCGGATCGGTCGCTCAAGATCTTTTGTCTCCACTCGGACTCGATGAAAAAATGAGGATCGCTTCTTATGAATTCCTTGAGAATGATTCTGATCTAGTTCATGGCCTATTAGAAGTAGAAGGCGCTCTGGTGGGATCCTCACGGACAGAAAAAGATTGCAGTCAGTTTGATAATAATCGAGTGACATCGCTTCTTCGGCCCGAACCAAGGAATCAGTTAGATATGATCCAAAATGGATGTTATTCTATCTATGAAAAATACGAATCGGAGTTTGAAGAAGGAGCTGTCGACCCGCAAGAGATACAGATAGAGGACGATTTATTAAATCACATAGTTTGGGCTCCGAGACTATGGCGCCCTTGTGACAATCGATTTGATTATATCGAAAGGCCCAATGAATGGGGATTTTCCTATTTAGCCAGGTCCTTTCGGAGCAAGGAGATCATTTATCATCAAGAGGAAGAGGAAGAGGATGAGCTTCAAGAGAATGATTCGGAGTTCTTGCAGAGTGGAACCATGCAGTACCAGACACGATCTTCCAAAGAACAATTTTTTCGAATAAGCCAATTCATTTGGGACCCTGTGGATCCATTGTTTTTCCTATTCAAAGATCAGCCCTTTGAATCTGTGTTTTCACATCGAGAATTCTTTGCAGATAAAGAGATGTCAAAGGGGCTTTTTACTTCCCTAAGAAAACCTTCCACATCTATGTATAAACGCTGGTTCAGCAAGAATAGGAAAGAAAAGCACTTGGAATTGTTGATTCATCGCAAAAGATGGCTTAGAACCAATAGCTCATTCTATAATGGGTCTTTCCGTTCTAATACTCTATCCGAGAGTTATCAGTATTTATTAAATCTGTTCCTATCTAATGGAACGCTATTGGATCAAATGACAAAGACATTGTTGAGAAAGAAATGGCTTTTCCCGGATGAAATGAAACATTTGATTCATGTAACAGGAGAAAGATTTCCCATTCCTTAGAAAGATATGTGGAACAGAATTGACCGGGTGGTAGAGTCGCGGAAACACTTGTTTCTTCCATATTTTGGACCTTAGCTCCATGGAACAATATGCTACTGCTGAAACATGGAAGAATTGAAATCTTAGATCAAAACACTATGATGAACTGCCTAAACGAGAATTCTTGAACGGCGAACAACCAGAGCCTATTACTCACTATATCAAACAATTTCCATTATGTAAATCCATCGGAAAATCAAAAATACGCATGTCCGATGAAATGGTTGTTGCTATCTGCTCCAATAACCAATCATCGGTTTAACTGAATAATTAAAGAAAATAGATAGACCTTTCTCTTCGTCTCAGGTGGATGGATCTTCTCAATTGAGGATCTTCCGTATGGATAATACACATTCCAGTTGACCAAGCCTAATTCGAATTGTTTTGTTCCGAAGCAAAGATATCCCGGTTCGGCCTATTCATATATTCACGACCAAGAGATACTGGATTCTCTTTTGGATAGGCCCTGAAAGGGGAAGGAAGGCTGGAATGCCAACAGACGTCTGTCTACTCTCTAATGCACCCGACCCAATAGTACCTATTTTGGGAACGTCCAGTGCCAAAGTCACTGAATGGGCAAGTCGCTAATCCCTAAAACGGACTATGTAATGTACTTTATCCGCTGGGTTACGGGTGGGCATTTTCCCAGAGGTTTCTATCAATCTACCTTTGTATGATTCAACAGGAATCATATACTCGGGGGGTGGGTGCAGGGCGGACGATTTCAAAACGGACTCCTCATTCATTAGATAGAGAAGATGGCCAAGATTTCGTGATCTGCTGCCGAACCTATTCCAATTCCAACAGCTCGGACTCGTATCCTGAGGATCGCCGGAATACTTCGTATCAACAGATACTCGGTATATCAATATCGATTAGATCCGAGATCTGTTATTGAATTGCTCATTCAATGAGCATTTATGCCTTGAAGAGGACTCGAACCTCCACGCTCTTTAGCACGAGATTTTGAGTCTCGCGTGTCTACCATTTCACCATCAAGGCATGAATCCTATTCCATGAATATGATATCTATATAGTGTGATATATGGAATATATGACAAAGGTGGAGTGTTGGAGTATTTCTATCGATCATCGATTGTCATATATACCCGAGTCAGACATCAAATTGCTTCGATTGGAATTATCCGGAGGATGCCGGATATATATTATATCAATCAAAAAGATGTACAATCAAACCTATTTCTCGATTCCATAGAAGCCCCAAGAAGTGAATATGGTACCCCCAACAAAATAACGATAGATATGTCAAAAGCAGGTCCGATTATGCCTATTCCTAATAATGTCACGACCGACGTAGGGATCCATATGTAAACATAGTATCTATTTACATACGCTCGAATGACTCCTTCTCATAATGAGAATGTACATAACCCTATTCCGGTATGGAATGAACTTATAATCATGGAATCGACTCGATTCCATGATTATAAGTTCATAACCCCAGCCCATTCCCATTTTGGGCGGAACAGATCTACGAATTCTTTTATTCCAGTTAGTAAGAGGGATCTTGAACTAAGAAATAGACCCTAGAAGCTAAAAAAGGGTATCCTGAGCAATTGCAAGAATTGGGTTCATTGCTATTCCTGGTATAGTAGATGCTATCACACATACAGTCATACTCAATTCGATGGAATTGTTTGATCTTAAAGTGGATCTTCTATAATTTCGCACGTGAGGGGTTATTTCTTGGTTTCGTCCAGTCATTAATAACTTGATTATTTTTAGATAATAGTAGATAGAAACAACGCTCGTAAGGAGTCCTATTGAAACCAAGAAATATAGGCCCGCCTGCCATCCACACCAGAATAGATAGATTTTTCCGAAAAAACCTGCTAGTGGAGGAAGACCTCCTAGGGATAAGAGACATAGGGCTGAGGAGAGAGCCAAAAAAGGATCTTTCGTGTATAATCCTGCATAATCTCGAATGTTATCAGTTCCGGTACGTAGACCAAATAATACAATGCAAGCAAAAGTTCCTAGATTCATGGAGATATAGAACAGCATATAAGTTATCATGCTTGCATATCCATCATTTGAGTCTCCAACAATTATTCCAATAATTACATATCCGATTTGACCGATGGACGAATATGCAAGCATACGTTTCATGCTTGTTTGAGTAATAGCAATGAGATTCCCCAATATCATGCTAAGAATAGCTAGGATTTCCAGAAGAAGATGCCATTCGTTTGATGAGAAATAAAAAGGAATATCGAAAATTCGCGTGGCTGAAGCTGAAGCAGCTACTTTTGAAGTAACAGAAAGAAAAGCAACGACTGGAGTGGGAGAGTCAGAGTCGAAAAGAGGATTCCTCACTTCTTTCTCTCATTCAAAACCGTGCATGAGACTTTCATCTCGCACGGCTCCTAAGTGATAAAAGAAAGAAGAACTCATCTTCTTTTTTTTTATTACCTTCCTCGCGTGTGTATAAGACCGAATCCATTCGATTTCTAAAAAGGATTACTAATCCTTAACTTTTCGAGGAATCCTTCATCAGTGGTTGTGAATGACTGACTTTTTCAATCTTTTCGACCTTGGTTGCGTAGGAGCAAGTCAAAGGGATTGAAAAATAGAACCATCTGATTTGATTCGTTCTCAATAGCCATGAGATGATCATCTTAGGGTGATCCTTTTGTCGACGGATGCTCCTATTACACTCGTAGTCTCTGTCTCTTCTCTGAAGGATGAGAATCAACTATGTAGCATCTACATCGATAATTCAAGTATTGTATACGTCATTAGTCCGATCCTTTGTAGGAACTACCCGTAATAACGAACTTGCAAAATGGATCCGTTTATCATAAAGAGATTCGTTGTTCCTGACCCCGCTTCACCTTAATTGTTATTTGAACAAAAAGATTACAATAAACTTTTGGTAAAAGTTATGTCTTGGTCCGAGTGGGGATAGCATTTTTCTTCTGCATGTCTATGGAGTTTTGAAAAATCCAAACATCTCAGAGATAGATATAGAGGTAGAGGATTTTGTCGAACGAACCGCACTCCTTCGTATACGTCAGGAGTCCATTGATGAAAAGGGACTGGGGAAAGCTTGAACCCAATTCCTACAGTGATGGATATAAGCGCAATTGAAATTCCCGGGGAGTTATACATTTGTGTATTGATAAGACCATTCACTATTTCTTGAAGCTCGATCTCCCCCCCGGATAAACCATATAGCCAAGAGAAACCATGAACCAGAATAGAAGAGCTTGCCCCGCCCATGAGTAAATATTTCGTAGTAGCCTCATTAGACCGTACATCTCTCTTGGCATATCCAGATAATAGGTAGGAACATAAACTGAAACATTCTGGAGCTACAAAGATAGTTATTGAATCGTTAGCGCCACATAAAAACATTCCTCCTAGAGTAGCTGTTAATACGAATAACAGAAACTCTGTTATAGCCATTTCTGTACATTCAATGTACTCTACGGATAGAGGAATACATAGAGTTGAACATAGTAAAATAAGAAATTGAAAGAGTTCGTTGAAATTGTTCGTTTGGAAATTTCCCGAAAAGCTAATCATAGGTTCTTCTCTCCATCGGAACAATAGGGCCGTGATGCTCATTACTAAACTTGTTAAAGAGATGAAATAGAACCAAGGTCTATCTTTTTGATCAGAGGTTGAATCGATCATCAGAAGAAGAATTAGGCCAAAAATTAGGATACATTCTGGGAAAATGAAACTTCCATGGAAGAGAAGCAAATGAAACGCTTTCATAAAAATTCTCGTAGAATCGAGAATGAAGTTTTCATTCTGTACATGCCAGATCATGAATTAGTAACTGCATCCAATCTCCGAAAAAGTCCCAATTGTTTCGAACTTTCTATTTTTTTGGAATGGAATAGTTACGGAATCCCCATGAATAGGATCAAACCTTATTCCATGATATTTCCATAAGATTCCTCTTTCTTAAGCAAGCCCCCGAGAGGGCTTGGTTGATCCATGATTTATGTTTCATCTTTCTTTTCCTTTTTGTTTGTTTCGAGAAAGATATCGATCAATTCAGATTCTTTTTTTTCTATTGATTCTTTTCCAATCGAGATGTATGGATCCATGGATCTATGTGTCTATATGGATCCTGTTCATGGATTAACGAAAATGTGCAAAAGCTCTATTTGCCTCTGCCATTTTATGAGTCTCTTCCTTTTTGCGTATAGCATCGCCACTCCCTTTGGCAGCATCTACTAATTCGGAACTTAATTTGAAAGCCATATTTCGACCCGGACGTTTTCGGGATGCTCCTAATAACCAACGAATGGCAAGTGCTTTTCCTTGTGTAGATCCTATTTCAATAGGAACTTGATGAGTTGATCCGCCTACACGTCTTGCTTTTACTGCTATATCGGGAGTTACTCCACGTATTGCTTGACGTAAAACAGATAGTGGATTTGTTTCTGTCTTTTGTTGAATCTTTTTCACGGCTCGATAGATAATTTGATAAGCCAATGATTTTTTTCCGTGTTTCAGAGTACGGTTAACCAACATGTTAACTAATCGATTACGATAAATTGGATCGGATTTTGCAGTTTTTTCTTCTGCAGTACCTCGACGTGACATGAGCGTGAAAGAGGTTCAAGAATCAGTTTTCTTTTTATAAGGGCTAAAAACGAATCACTTATTTTGGCTTTTTGACCCCATATTGTAGGGTGGATCCCGAAAGATATGAAAGATCTCCCTCCAAGCCGTACATACGACTTTCATCGAATACGGCTTTCCACAGAATTCTATATGTATCTATGAGATCGAGTATGGAATTCTGTTTACTCACTTTAAATTGAGTATCCGTTTCCTTCCTTTTCCTGCTAGGATTGGAAATCCTGTATTTTACATATCCATACGATCGAGTCCTTGGGTTTCCGAAATAGTGTAATGTAAAAAGAAGTGCTTCGAATCATTGCTATTTGACTCGGACCTGTTCTAAAAAAGTCGAGGTATTTCGAATTGTTTGTTGACACACGGACAAAGTAAGGGAAAACCTCTGAAATGATTTCCATATTGGACCCTGGACATAGAAAAGTTCGGAATCGAATCTCTTTAGAAAGAAGATCTTTTGTCTCATAGTAGCCTGCTCCAGTCCCCTTACGAAACTTTCGTTATTGGGTTAGCCATACACTTCACATGTTTCTAGCGATTTACATGGCATCATCAAATGATACAAGTCTTGGATAAGAATCTACAACGCACTAGAACGCCCTTGTTGACGATCCTTTACTCCGACAGCATCTAGGGTTCCTCGAACAATGTGATATCTCACACCAGGTAAATCCTTAACCCTTCCTCCTCTTACTAATACTACAGAATGTTCTTGTGAATTATGGCCAATACCAGGTATATAAGCAGTGATTTCAAATCCGGAGGTTAATCGTACTCTGGCAACTTTACGTAAGGCAGAGTTTGGTTTTTTGGGGGTGATAGTGGAAAAGTTGACAGATAAGTCACCCTTACTGTCACTCTACAGAACCGTACATGAGATTTTCACCTCATACGGCTCCTCGTTCACTTCTTTCCAAGTAATTGGATCCTTTTCCTCCTTCGAGAGTCTCCTCCCCTCTTCCACTCCGTCCCGAAGAGTAACTAAGACCAATTCAGTCACGTTTTCATGTTCCAATTGAACACTTTCCATTTTGGATGATGATCCAAAGAGAATATTCTTCTTTTTACCAAACATATGCGGATCAAATCACGATCTTAGAATAAGAACAAGAGATCTTTCTCGATCAATCCCCTTGCCCCTCATTCT--------AAGAAAGATCCTTTTCGAGTTTGCATTTGTTCATTTGGAATCTGGGTTCTTCTACTGATTTTTTTTTATTCTTTATTTCATTCATTTCCATTTTCTTTCCCTATCTCATAGGTATAGCGTTTGAATCAATAGAGAACCTTTTCCTCTGTATGAATCGATATTATTACATTCCAATTTCTTCCCGATACCTCCCAAGGAAAATCCCGAATTGGATCCAAAATGAACGGGTTGGTGTGAGCTTATCCATGCGGTTATGCACTCTTCAAATAGGAATCCATTTTCTGAAATATCCTGGCTTTCGTGCTTTGGTGAGTCGTCCGAGATCCTTTCGATGACCTATGTTGTGTTGAAGAAGGGATATCTAATATCTATATGATCCGATCGATTGCGTAAGGCCCGCGGTAGCAACGGAACCGGGGAAAGTATACAGAAAAGACAGTTCTTTTCTATTCTATTAGTAATTCGTATTAGCTTTCGTTATATTAGTATTAGTTAGTGATACCGGCTCGGTGAGTCCTTTCTTCCGTGATGAACTGTTGGCACCAGTCCTACATTTTGTCTCTGTGGGCCGAGGAGAAAGAGGGCTCAGTGGGAAGAGGGTTGTACCGTGAGAGAAGAGAAGCAAGGAGGTCAACTTGTTTCAAATATACAACATGGATTCTGGCAATGCAATGTAGTTGGACCTCATGTCGATCCGAATGAATCAGTCTTTCCACGGAGGTCAATCTTTGCCTGCTAGGCAAGAGGATAGCGAGTTACAAATTCTGTCTCGGTAGGACATGGATTTCTATTACGATTTCTATTAAATTAATAAATGGCGGGGTTACCATTATCCCCATTTTTTTTAACAATACCGGGTCGGGTTCTTCTCCTACCAGTATCGAATAGAACATGCTGAACAAAATCTTCTTCATGTAAAACCTGCTCGATTTAGATCGGAAAAATCGTACGAATTTGAGGAATGTGCTATGGCTCGAATCCGTAGTCAATCCTATTTCCGATGGGAGCAGTTGACAGTTGAATCGCATTTTTCCATTATTTGACTATCTGTAATAAATAGTACGAAAAGAAGGCCCGGCTCCAAGTTGTTCCGGACAGGAATAGTGGCGTTGAGTTTCTCGACCCTTTGCTTTAGGATTAGTCTATATTATAGGGGGAAGGGATATAACTCAGCGGTAGAGTGCCACCTTGACGTGGTGGAAGTCATCAGTTCGAGCCTGATTATCCCTAAACCCAAACCCAATGTGAGTTTTTCTATTTGATTTTGTTTGACTGGCCCCCCGCCGCGGGAGTGGATAAGAGGCTCGTGGGATTGACGTGATAGGGTAGGGATGGCTATATTGCTGGGAGCGAACTCCAGGCTAATAGGAAGCGCATAGATACAAGTTATGCCTTGGAATGAAAGACAATTCCGAATCAGCTTTGTCTACAAACAAGGAAGCTATAAGTAATGCAACTATGAATCTCATGGAGAGTTCGATCCTGGCTCAGGATGAACGCTGGCGGCATGCTTAACACATGCAAGTCGGACGGGAAGTGGTGTTTCCAGTGGCGGACGGGTGAGTAACGCGTAAGAACCTGCCCTTGGGAGGGGGACAACAACTGGAAACGGTTGCTAATACCCCGTAGGCTGAGGAGCAAAAGGAGGAATCCGCCCGAGGAGGGGCTCGCGTCTGATTAGCTAGTTGGTGAGGCAATGGCTTACCAAGGCGATGATCAGTAGCTGGTCCGAGAGGATGATCAGCCACACTGGGACTGAGACACGGCCCAGACTCCTACGGGAGGCAGCAGTGGGGAATTTTCCGCAATGGGCGAAAGCCTGACGGAGCAATGCCGCGTGGAGGTAGAAGGCCCACGGGTCGTGAACTTCTTTTCTCGGAGAAGAAGCAATGACGGTATCTGAGGAATAAGCATCGGCTAACTCTGTGCCAGCAGCCGCGGTAAGACAGAGGATGCAAGCGTTATCCGGAATGATTGGGCGTAAAGCGTCTGTAGGTGGCTTTTCAAGTCCGCCGTCAAATCCCAGGGCTCAACCCTGGACAGGCGGTGGAAACTACCAAGCTGGAGTACGGTAGGGGCAGAGGGAATTTCCGGTGGAGCGGTGAAATGCGTAGAGATCGGAAAGAACACCAACGGCGAAAGCACTCTGCTGGGCCGACACTGACACTGAGAGACGAAAGCTAGGGGAGCGAATGGGATTAGATACCCCAGTAGTCCTAGCCGTAAACGATGGATACTAGGCGCTGTGCGTATCGACCCGTGCAGTGCTGTAGCTAACGCGTTAAGTATCCCGCCTGGGGAGTACGTTCGCAAGAATGAAACTCAAAGGAATTGACGGGGGCCCGCACAAGCGGTGGAGCATGTGGTTTAATTCGATGCAAAGCGAAGAACCTTACCAGGGCTTGACATGCCGCGAATCCTCTTGAAAGAGAGGAGTGCCTTCGGGAACGCGGACACAGGTGGTGCATGGCTGTCGTCAGCTCGTGCCGTAAGGTGTTGGGTTAAGTCCCGCAACGAGCGCAACCCTCGTGTTTAGTTGCCACCATTGAGTTTGGAACCCTGAACAGACTGCCGGTGATAAGCCGGAGGAAGGTGAGGATGACGTCAAGTCATCATGCCCCTTATGCCCTGGGCGACACACGTGCTACAATGGACGGGACAAAGGATCGCGATCCCGCGAGGGTGAGCTAACTCCAAAAACCCGTCCTCAGTTCGGATTGCAGGCTGCAACTCGCCTGCATGAAGCCGGAATCGCTAGTAATCGCCGGTCAGCCATACGGCGGTGAATCCGTTCCCGGGCCTTGTACACACCGCCCGTCACACTATGGGAGCTGGCCATGCCCGAAGTCGTTACCTTAACCGCAAGGAGGGGGATGCCGAAGGCGGGGCTAGTGACTGGAGTGAAGTCGTAACAAGGTAGCCGTACTGGAAGGTGCGGCTGGATCACCTCCTTTTCAGGGAGAGCTAATGCTTCTTGGGTATTTTGGTTTGACACTGCTTCACACCCAAAAAGAAGCGAGCTACGTCTGAGCTAAGCTTGGGTACGGAAGTCTTCTTTCGTTTCTTGACGGTGAAGTAAGACCAAGCCCATGAGCTTATGTTCCTAGGTCGGAACAAGTTGATAGGACCCCCTTTTTTACGTCCCCATGCCCCCCGTGTGGCGACATGGGGGCGCAAACAAAAAGGAAAGAGAGGGGTAGGGTTTCTCTCGCTTTTGGCATTGCGGGCCTCCCACCGGGAAGCCCGTACGACGGGCTATTAGCTCAGTGGTAGAGCGCGCCCCTGATAATTGCGTCGTTGTGCCTGGGCTGTGACGGCTCTCAGCCACATGGATAGTTCAATGTGCTCATCAGCGCCTGACCGGAGATGTGGATCATCCAAGGCACATTAGCATGGCGTACTCCTCCTGTTCGAATCGGAGTTTGAAACCAAACTTCTCCTCAGGAGGATAGATGGGGCGATTAAGGTGAGATCCAATGTGGATCCAATTTTCTATTCACTCGTGGGATCCGGGCGGTCCGGAGGGGACCACCGTGGCTCCTCTCTTCTCGAGAATCCATACACCCCTTATCAGTGTATGGGCAGCTATCTCTCGAGCACAGGTTTAGGTTCGGCCTCAATGGGAAAATGGAGCACCTAATAACGCATCTTCACAGACCAAGAACTACGAGATCACCCCTTTCATTCTGGGGTGACGGAGGGATCGTACCATTCGAGCCTTTTTTCATGCTTTTCCTGAAGGTCTGGAGAAAGTGGCAATCAATAGGATTTCCCTAATCCTCCCTTCCCGAAAGGAAGAACGTGAAATTCTTTTTCCTTTCCGTAGGGACCAGGAGATTGGATCTAGCCATAAGAAGAATGCTTGGTATAAATAACTCGCTTCTTGGTCTTCGACCCCCTCAGTCACTACGAGCGCCTCCCGATCAGTGCAATGGGATGTGTCTATTTATCTATCTCTTGACTCGAAATGGGAGCAGGTTTGAAATGAAAAAGGATCTTAGAGTGTCTAGGGTTGGGCCAGGAGGGTCTCTTAACGCCTTCTTTTTTCTTCCCATCGGAGTGATTTCACAAAGACTTGCCATGGTAAGGGAGAAGGGGGAACAAGCACACTTGTAGAGCGCAGTACAGCGGAGAGTTGTATGCTGCGTTCGGGAAGGATGAATCGCTCCCGAAAAAGAATCTATTGATTCTCTCCCAATCCCAATTGGTTGGATCGTAGGTGCGATGATTTACTTCACGGGCGAGGTCTCTGGTTCAAGTCCAGGATGGCCCAGCTGCGCAGGGAAAAAAATCGAAAAAGCATCTGACTCCTTCATGCATGCTCCACTTGACTCGGGGGGATATAGCTCAGTTGGTAGAGCTCCGCTCTTGCAATTGGGTCGTTGCGATTACGGGTTGGATGTCTAATTGTCCAGGCGGTAATGATAGTATCTTGTACCTGAACCGGTGGCTCACTTTTTCTAAGTAATGGGGAAGAGGACCGAAACATGCCACTCAAAGACTCTACGGAGACAAAGATGGGCTGTCAAGAACGTAGAGGAGGTAGGATGGGCAGTTGGTCAGATCTAGTATGGATCGTACATGGACGATAGTTGGAGTCGGCGGCTCTCCTAGGGTTCCCGCATCTGGGATCCCTGGGGAAGAGGATCAAGTTGGCCCTTGCGAACAGCTTGATGCACTATCTCCCTTCAACCCTTTGAGCAAAATGTGGCAAAAGGAAAGAAAATCCATGGACCGACCCCGTCGTCTCCACCCCGTAGGAACTACGAGATCACCCCAAGGACGCCTTCGGCATCCAGGGGTCGCGGACCGACCATAGACCCTGTTCAATTTCCATAAGTGGAAGGCATTAGCTGTCCGCTCTCCGGTTGGACAGTAAGGGTCGGAGAAGGGCAATCACTCGTTCTTAAAACCAAAACCAGCATTCTTAAAACCAAAGAGTCGGGCGGAAAAAGGGGGAGAGCTCTCCGTTCCTGGTTCTCCTGTAGCTGGATCCTCCGGAACCACAAGAATCCAATCCTTAGAATGGGATTCCAACTCAGTACCTTTTGATATTTTGAGAAGAGTTGCTCTTTGGAGAGCACAGTACGATGAAAGTTGTAAGCTGTGTTCGGGGGGGAGTTATTGTCTATCGTTGGCCTCTATGGTAGAATCAGTCGGGGAGGCCTGAGAGGCGGTGGTTTACCCTGTGGCGGATGTCAGCGGTTCGAGTCCGCTTATCTCCAGCCCGCGAACTTAGCCGATACTATGACTATGATAGCACCCAATTTTTCCGATTCGGCAGTTCGATCTAGAATTGATCATTCATGGACGTTGATAAGATCCTTCCATTTAGCAGCACCTTAGGATGGCATAGCCTATTTAAATGGCGAGGTTCAAATGAGGAAAGGCTTACGGTGGATACCTAGGCACCCAGAGACGAGGAAGGGCGTAGTAAGCGACGAAATGCTTCGGGGAGTTGAAAATAAGCATAGATCCGGAGATTCCCGAATAGGTCAACCTTTCGAACTGCTGCTGAATCCATGGGCAGGCAAGAGACAACCTGGCGAACTGAAACATCTTAGTAGCCAGAGGAAAAGAAAGCAAAAGCGATTCCCGTAGTAGCGGCGAGCGAAATGGGAGCAGCCTAAACCGTGAAAACGGGGTTGTGGGAGAGCAATACAAGCGTCGTGCTGCTAGGCGAAGCGGTGGAATGCTGCGCCCTAGATGGTGAGAGTCCAGTAGCCGAAAGCATCACTAGTTTACGCTCTGACCCGAGTAGCATGGGGCACGTGGAATCCCGTGTGAATCAGCAAGGACCACCTTGCAAGGCTAAATACTCCTGGGTGACCGATAGCGAAGTAGTACCGTGAGGGAAAGGTGAAAAGAACCCCCATCGGGGAGTGAAATAGAACATGAAACCGTGAGCTCCCAAGCAGTGGGAGGAGAATGTGATCTCTGACCGCGTGCCTGTTGAAGAATGAGCCGGCGACTCATAGGCAGTGGCTTGGTTAAGGGAACCCACCGGAGCCGTAGCGAAAGCGAGTCTTCATAGGGCGGTTGTCACTGCTTATGGACCCGAACCTGGGTGATCTATCCATGACCAGGATGAAGCTTGGGTGAAACTAAGTGGAGGTCCGAACCGACTGATGTTGAAGAATCAGCGGATGAGTTGTGGTTAGGGGTGAAATGCCACTCGAACCCAGAGCTAGCTGGTTCTCCCCGAAATGCGTTGAGGCGCAGCAGTTGACTGGACATCTAGGGGTAAAGCACTGTTTCGGTGCGGGCCGCGAGAGCGGTACCAAATCGAGGCAAACTCTGAATACTAGATATGACCCCAAACAGGGGTCAAAGTCGGCCAGTGAGACGGTGGGGGATAAGCTTCATCGTCGAGAGGGAAACAGCCCGGATCACCAGCTAAGGCCCCTAAATGACCGCTCAGTGATAAAGGAGGTAGGGGTGCAGAGACAGCCAGGAGGTTTGCCTAGAAGCAGCCACCCTTGAAAGAGTGCGTAATAGCTCACTGATCGAGCGCTCTTGCGCCGAAGATGAACGGGGCTAAGCGATCTGCCGAAGCTGTGGGATGTCAAAAAGCATCGGTAGGGGAGCGTTCCGCCTTAGAGGGAAGCGCCCGCGCAAGCAGGTGTGGACGAAGCGGAAGCGAGAATGTCGGCTTGAGTAACGCAAACATTGGTGAGAATCCAATGCCCCGAAAACCTAAGGGTTCCTCCGCAAGGTTCGTCCACGGAGGGTGAGTCAGGGCCTAAGATCAGGCCGAAAGGCGTAGTCGATGGACAACAGGTGAATATTCCTGTACTACCCCTTGTTGGTCCCGAGGGACGGAGGAGGCTAGGTTAGCCGAAAGATGGTTATCGGTTCAAGGACGTAAGGTGACCCTGTTTTTTCAGGGTAAGAAGGGGTAGAGGAAATGCCTCGAGCCAATGTCCGAGTACCAGGCGTTACGGCGCTGAAGTAACTCATGCCATACTCCCAGGAAAAGCTCGAACGACCTTCAACAAAAGGGTACCTGTACCCGAAACCGACACAGGTGGGTAGGTAGAGAATACCTAGGGGCGCGAGACAACTCTCTCTAAGGAACTCGGCAAAATAGCCCCGTAACTTCGGGAGAAGGGGTGCCTCCTCACAAAGGGGGTCGCAGTGACCAGGCCCGGGCGACTGTTTACCAAAAACACAGGTCTCCGCAAAGTCGTAAGACCATGTATGGGGGCTGACGCCTGCCCAGTGCCGGAAGATCAAGGAAGTCGGTGACCTGATGACAGGGGAGCCGGCGACCGAAGCCCCGGTGAACGGCGGCCGTAACTATAACGGTCCTAAGGTAGCGAAATTCCTTGTCGGGTAAGTTCCGACCCGCACGAAAGGCGTAACGATCTGGGCACTGTCTCGGAGAGAGGCTCGGTGAAATAGACATGTCTGTGAAGATGCGGACTACCTGCACCTGGACAGAAAGACCCTATGAAGCTTCCACTGTTCCCTGGGATTGGCTTTGGGCCTTTCCTGCGCAGCTTAGGTGGAAGGCGAAGAAGGCCTCCTTCCGGGGGGGCCCGAGCCATCAGTGAGATACCACTCTGGAAGAGCTAGAATTCTAACCTTGTGCCAGGACCTACGGGCCAAGGGACAGTCTCAGGTAGACAGTTTCTATGGGGCGTAGGCCTCCCAAAAGGTAACGGAGGCGTGCAAAGGTTTCCTCGGGCCGGACGGAGATTGGCCCTCGAGTGCAAAGGCAGAAGGGAGCTTGACTGCAAGACCCACCCGTCGAGCAGGGACGAAAGTCGGCCTTAGTGATCCGACGGTGCCGAGTGGAAGGGCCGTCGCTCAACGGATAAGAGTTACTCTAGGGATAACAGGCTGATCTTCCCCAAGAGTTCACATCGACGGGAAGGTTTGGCACCTCGATGTCGGCTCTTCGCCACCTGGGGCTGTAGTATGTTCCAAGGGTTGGGCTGTTCGCCCATTAAAGCGGTACGTGAGCTGGGTTCAGAACGTCGTGAGACAGTTCGGTCCATATCCGGTGTGGGCGTTAGAGCATTGAGAGGACCTTTCCCTAGTACGAGAGGACCGGGAAGGACGCACCTCTGGTGTACCAGTTATCGTGCCCACGGTAAACGCTGGGTAGCCAAGTGCGGAGCGGATAACTGCTGAAAGCATCTAAGTAGTAAGCCCACCCCAAGATGAGTGCTCTCCTATTCCGACTTCCCCGGAGCCTCCGGTAGAACAGCCGAGACAGCGACGGGTTCTCTGCCCCCGCGGGGATGGAGCGACAGAAGTATTGAGAATCCAAGATAAGGTCACGGCGAGACGAGCCGTTTATCATTACGATAGGTGTCAAGTGGAAGTGCAGTGATGTATGCAGCTGAGGCATCCTAACAGACCGAGAGATTTGAACCTTGTTCCTACATGACCCGATCAATTCGATCGGGCACTCGCCATCTATTTTCATTGTTCAACTGTTTGACAACATGAAAAAACCAAAAAAAGCTCTGCCCTTCCATCCCTTGATAGAGAGGGAGGGCAGAGGCCTTTGGTGCCCCTTCCAGTCAAGAATTGGGGCCTCACAATCATTAGCCAATATGCTTTTCTCTCATGCCATTCTTCATTCATGGTTCGATATTCTGGTGTCCTAGGCGTAGAGGAACCACACCAATCCATCCCGAACTTGGTGGTTAAACTCTACTGCGGTGACGATACTGTAGGGGAGGTCCTGCGGAAAAATAGCTCGACGCCAGAATGATAAAAAGCTTAACACCTCTTATTTTACTTTGACTTTTCAAATAGGAAAAAGAAAAAATACAAGAGTCGTCTTATTCAAAACTCCAATTATGACATCTTTTCTCTCCCACTTCACACCTTGGAATTGTTCTTCTAGAGAGAAACGCGCTTTCACATCTTCTTAACCCGAAATGGCTGAGGAGAGGAAAGGTTCTTTTTTGTTTTGAGGGTACTCCCGGGAACAGATCCGGTGGAGACGGGGTGGGGCCTGTAGCTCAGAGGATTAGAGCACGTGGCTACGAACCACGGTGTCGGGGGTTCGAATCCCTCCTCGCCCACAACCGGTCCAAAAGGGAAGGACCTTTACCTCTGGGGGTAGAAAAATCATGATCGGGGTCGCGGGCGCAAACTTGGGTATGGGTCTTTTGTCGAAATGGAATGGCCTTACTTTTTCTTTATCGCAAATGATACTATAATTACATATCGTATGAGAGGCCCGAATCCGCATATTTTTGTTTTACTCCCCGTAACTCTTCCTCAGCCAGGCTTGGGCAGAATAGCAGAGTAAGTACAAGTATTAGTAGCATAGTAAAAATAAAAATGCGTTCCTAGTCATTAATGAAATATGTGTTTGCTCGCGGTAATTGTGGACTGTCGGGAGAATCGATGACTGCATCTTTGATGCACTGCTAGTACACATCATCTGATAATTCTGAATTGGCTAGTTGGAAATAGTCCCAGGGCTATTTCCAAGGGATTATCCCGGATCTACGCCAGGTAGGTGATTCTCAAATATGGATAACAGAATGTGATACGACGGAATAGAATGCAATAGAAACAAAGACAGGGAACGGGTTACCTACTCCTAACTCCTAATGGCCAGAGCGAGCCCTTTCATTCTTCTTTTTTTCATTAAGAATTAATGAAATCTCCCCAAGTAGGATTCGAACCTACGACCAATCAGTTAACAGCCGACCGCTCTACCACTGAGCTACTGAGGAACAACGGGACATTCGATCTCATAGAGTTCAACTCCCGTTCTCAACCCATGAAGAATATGAGTCCGAAGCTTCCTTCGTAACTCCTGGAACTTCTTCGTAATGGCTCCGTTCCATGCCTCATTTCCTAGTAAACCTCAAAGTGGCTCTATTTTCATTATATTCCATCTATATCCCAATTCCATTCATTTACTATATGGTATCATTGACATAAGTAAGAGATGTCATTTATAATCAATCTCTTTCTAGCTATCGAAAGTTAAGAAAATATCATATAATGAACGAATCCAGAAATAGCAATACAAAATCAAAAAAGGAGGTTTGTGATGATTTTTCCATCTCTTTCT????????????????????????????????????????????????????????????????????????????????????????????????????CCAGGTCTAGGTAATTTATGCATTAGGATAATCAATTCGGTCGTTGTGGTCGGACTCTATTATGGATTTCTGACCGTATTCAGCATAGGGCCCTCTTCTCTCTTCCTTCTCCGAGCTCGGGTTATCGAAGAAGGAACCGAGGAGGAGATATCAGCAACAACAGGTTTTATTACGGGACAGCTCATGATGTTCATATCGATCTATTATGCGCCTCTGCATCTAGCATTGGGTAGACCTCATACAATAACTGTCCTAGTTCTACCCTATCTTTTGTTTCATTTGTTCTGGAACAATCAAAGAACCCTTTTACATTGCTGGAACAATCAAAGAAAACGTTTAGATTCTGGATCGACTAGCAC------AAATTCAATGCGTAATCTCAGCATTCAATGTGTATTCCTGAATAATCTAATTTTTCAATTATTCAACCATTTCATTTTACCAAGTTCAACATTAGCCAGATTAGTAAACATTTATATGTTTCGGTGCAACAACAAGATATTATTTCTAACAAGTAGTTTTCTTGGTTGGTTAATCGGTCAGATTTTATTCATTAAATGGGTTGAGTTCCTATTATTCTGGATACGGAAAAAGTATTCTATTCAATCTAATAAATACCTTGCGGTAGAATTCAATAATTTGATAGCTCGAATCTTTAGTATTCTTTTATTTATCACTTGTCTTTACTACTTAGGCAGAACGCCGTTACCCATTGTGACTAAGAAACTGAAAGATAGCTCAGAAACACAAGAACAGATAGAAAGCGAAGGAGACGAAGAAAATATCGAAAGCGAAGGAGACAACGATGTAGAAACAACTTCTGAAAACAAAATGAGAGAGACTATACAAGAACAAAAAGGATCTACTAATTATGAAAATTCTTATCTTGACATTGATCAAGAACCCTTAGAATTACAAAATGAAAATGAAGAAGAAGAAAAAAGTCTTAGCTGGTTTGAAAAACCCCTTGTGACTTCTCTATTCGATTATAAACGATGGAATCGTCCATTACGATATCTAAAAAATGATCTATTTGAAAATGCTGTACGAAATGAAATGTCACAATATTTCTTTAATTCGTGCCCAAGTGATGGAAAACAAAGAATATCTTTTACATACCCACCTAGCTTATCCACTTTTTTAGAAATGATAGAGAAAAAATTGGACACGACAGAAAAAGTATCTCATGAAAACAAAAATGGTTATACTAATTGGGTTGATGCTAATGAACAAAAAAAAGCGAACCTGAACTGGGAATTGAGAAATCGAATCAATGTTCTAGAAACACAAAAAGGATCTCGTGTTCCAGATGTGCTAGAAAAAAGAATCAGATTATACAATGATGAAAAGAAAGAAGGATATTTGCCTACAAAATATGATCCTCTTCTTTCTGAAGGTGCATCTCGCTGGAACTTAAAACAATTAAGTTCATGTCGAGTGAGAAGGGGTTCCATAATGCCCCCAGCGGCTTCTATCCAAGAGAATGTGATTTGGATAAATCAAATTCATAATCTACTTCATAACAATTCTCGAGAAGTTGAAGATCAAAAAAATCTATTTCTCGATTCTGTTCATGAGGAATCATCTGTAAAATTTGATTCAAATGATGAAACAATTGATGAAACAATTCGAAATCAATTAGAAGACATTAACAAAATAGTTCCTCGATGGTCATACAAATTAACCGATGAGTTGGAAGAACAGGCACAAGAAGACAATCAAGAAGAGCCAACAGACGATAATCAAATTCGTTCAAGAAAAGG?????????????????????????????????????????????????????????????????????????????????????????????????????????????????????????????????????????????????????????????????????????????????????????????????????????????????????????????????????????????????????????????????????????????????????????????????????????????????????????????????????????????ATAGTGATCGAGAAGATCCTAGTAGTAGTAATAATAGTGATCAAGAAGATCCTAGTAGTAGTAATAATAGTGATCAAGAAGAACAGATAACTTTNAGATTTAATCCTCTTTTCCGTGATGCATATTACGGCGGGTGCTTCCATGAACTGAGAGGGTGTTACTTAATGCCCGAAAGGATTCTTATACCAGAGTATATGAAGAGGAGACGGGCAAAAAAGCCGGAACGAAGAAGAAAACATGAAATCCGACGATCTATAGAGGCAAAATATGATCCTGGGAGTCCATACTACAGATGAATTAGTAAAAAAAGTAATACATAATAGAATAAATATAAGAAAAGATAAAATGAAAACCGTCCACTTGCAATATATTTTAATCCTTCTGCTATAAGAAAAGTGCCAATACCAATACCGTTTATAATTCCATCAATTACACAGCTATCAAAAAAAGAGGTTAGTTCCGAGAATATTCTGATACTCCTTGTTAACACTGTTATATAAAGAAAATCTATATAGCCCCGATTATATGACCAATTGTATATCGCATTTACTATAGGGTCCAATAAAATTCTTTTAGAACCTATTTTCAGAAAGGAATTTCTGAAATAAAAGTTTTGGAAAGATGAATAAACGGACCCATAAAGAATGTATGCTATGCATATTCCGAAAGAGGCTATCCCGACTGAATAAATTGCATTTGTTATAAATTCATACCGATTTTCAGAATGATGAGAATCCGCATGGAAAAAGTTTTCTGGTGGAGTCAACCATTTGGATAATAGATCCAAATCCATTACTTCTTGACCAAAAGGAATCCCAATGAATCCAATGAATAAAGTAAATACTACCAATATAAGCAGTGGAAATAGCATAGTATTATCCGATTCATGTGGATGGATAGAAGTGGATTTTGTTCCAAAATGAGTACTAAAATTTCGTATCTGATTTATTACATTCTCATCAAGTTTATATGTATTTCTCGAAAAAAAGGAAACACTACTATTCGTTGGTGATAAAAGTAAATTTTTCTTTATCAATTTTGGTGCTTTTTTGCCCCATAAAGATATGGAATATAGAGAAGAATTTTTAATTCCACTGTAATTCTTTAAATGAACATGGAAATATCCGTCGAAAGTAAGTAAATATAGCCGAAACATATAAAATGCGGTTAATCCAGCTGTGAAAGTTGCTATTATTGCAAAAATCGGTGAATACAACCAAGTATCATTAAGAATTTCATCTTTGGACCAAAAACACGCAAGAGGTGGAATACCACAAAGAGAAAGTGTGCCCAATAAAAAAGTAGTTTTTGTAATTGGAACATATCTCNTTAAACCGCCCATAAGAGCCATATTCTGACTTTTATCAGGTGAATATCCAACAACGGGTTCCATTGAATGGGTAATGGACGCGGATCCTAAAAACAATAATGCTTTTGAATAGGCATGAGTAATCAAATGAAATAAAGCAGCCCGATACGAACCTATACTTAGAGCTAACATAATATAACCCAATTGAGACATTGTAGAGTAGGCTAAACCTCTCTTAATGTCTCTTTGGGCAAGAGCCAAAGTTGCTCCTAATAGTAACGTTATTACACCTATTAAAGAAATGAAATTCATTATATAAGGTATAACCGTGAAAAGAGGAACAAGCCTAGCTACAAGAAAAATTCCCGCTGCTACCATAGTAGCAGCATGTATAAGAGCCGAAATAGGAGTGGGTCCCTCCATAGCATCAGGTAACCATACATGAAGGGGGAATTGCGCAGATTTAGCAATTGCACCGGCGAACAACAGGAAAGCACATAGAGTAGCAAATAAGGTATTTACCCCATTAT?????????????????????????????????????????????????????????????????????????????????????????????????????????????????????????????????????????????????TGGTCGTGTGAACCAAAAACCTATTAATAAATAGGAGCACACCCCTACTAGTTCCCAAAAAATATAAATTTGTATCAAATTAGAACTAGTAACTAATCCCAACATGGAAGCATTGAAAAAACTCATATAAGCAAAAAATCTCAAATATCCTTGATCATGAGACATATAATTATCACTATAAATAAGAACCATGATTCCAACGGTAGTGATCAATATTGACATAATAGAAGTAAGTGGATCGATTAAGTATCCGAATTCTAAGGAAAAATCATTATTAATAGTCCAAGACCATAGATATTGATAGATAAAACTTCCATTTATTTGCTGAATAGCTAAATTGACGGAAAAAACCATAGCTATACTTAGAAATAAAATACTATAAAAAGCCCATATACGACGAAGATTTTTTGTTGCTGTTGGAACAAGCAGAAGTCCAAATCCTATTAACATAGTGACAGGCAGTGGAAGGAAAGGTATTATCCAAGCATATTGATATGTATGTTCCATAATAAAATGAATTTTTAATTTTTTATTCTTAGTATAGTAATTGTTATTGTCTTCGATTCCCCTATTTTTATCTTTTTTAGAAGGAACAAAGATAAAAATAAGGGAATCGACAAAAAAGATATGAAAGAACTCAACTATTTTTATTATTAATTATTCTGATCTAACTTTTCTCATATCATTTTGAGAAATTCAAAAAGTTCTGATTTGATTTTGATTTGGTCAAATAATATGACCAAATAACTGCATCAAGACTATTATCTAGTAATTAATTAAATAAAAATATTTATTAATCGAATATATAACTA??????????????????????????????????????????????????????????????????????????????????????????????????????????????????????????????????????????????????????????????????????????????????????????????????????????????????????????????????????????????????????????????GTGTAATAATACATTACTAAAATTAGCTTATTAGATAATGTTTTGTTTAAAGGATTAATTATTAGATTCGTTTTAAATAAAATTTCATTTAAGAATAGACATTCTAAATTCGAATCGAAAAAAAAGGATTAGGATTATTAGGGAAGTTTTTTTTAGCCAATCCAAACTCTAAATAAAATACATAATTAAAATACATAATATAGAACTATAACATAGTTCTATAAATAGATAGTATTATCAGACAAAAAGTATTTATATCTTATGAAAAATAATTACATTATCCATAATATTAAGTATAGATAATGAATAAAAAGAACGATCCGTCAATACATGT?????????????????????????????????????????????????????????????????????????????????????????????????????????????????TATTTGGCTGCAGTTAAAGCTTTTTCTTTAGCTAAATCGGTTTCGACAGGAAATTCAAAAAGTTTTTTCGTGCGGCAAACAAACAAATAATAAAGCCTTGGAATAATCTCAATTAATGTGGCTAGAAAAAAGAATTTATAAAATAAATAACTAATGTTCTGAATTCAATATAATTTTAAACTAGTTATTGTAATATAGAGAAAAATAAGAATTCGTCCGTTTATTGAGTTCTAATTTATACTGGTTTTAATTTGAATATATATTTACTATTTTTATTTTCATAATTTTTGATTATTATTATTCTCGAATTAGCATTCACGGTAAGTACAATTTTTCTTACCAATTAATCTTTCACAAAAATTATATATAAATTATATAATTTTTGTGAAAAGTAAAGTATAGTGAAATCCAAATAGCGATTGCAAATCTTTCCTTTTTTATGTATTTATTAGCACAATATTTAATTGGTTTCATAAGAAATTGATTTTATTATAAATTATGTACTCGGTATAGCATAGTTAATATTATTTTATTTAATGGTACCAAGTTATTGAAATCTTATTTCGATAAATTATTTGGACTTAGTAATGAAATTTTAATATATATCAAATTCGATTCTTTTTTATTGAAAAAAAAAATCTCTTCGAATATTTTCGAAACTATATTCCATTGAATGCTTAAATCTGGACGATTCAAGCTCTATGAACTATTATTATTTCAAGCAAGCCGCCATGGTGAAATTGGTAGACACGCTGCTCTTAGGAAGCAGTGCTAGAGCATCTCGGTTCGAGTCCGAGTGGCGGCATGCTCTAATATAAAATATAAAAAGAATCTAATAAATCCTATAATGTAATGTATTTAATATTCAATTCCTGATTTTCATTCTGTAAGTAATTAGACCTTTTTTTATTTATGATATTTGTGACTCTAGAACATATATTAACTCATATCTCTTTTTCGATTATTTCTGTTGTTATTATGATTCATTTGATGAATTTATTAGTTAACGAAATCGCAGGACTATGTGATTCATCAGAAAAGGGGATGATAGCTACTTTTTTATCTATAACAGGGTTATTAGTTATTCGTTGGATTTATTCGGGACATTTTCCGTTAAGTAATTTATACGAATCATTAATGTTCCTTTCGTGGAGTTTTCTTATTATTCATATGATTCTGTATTTTAAAAATCATAAAAATAAAAATTATTTAAGCGCAATAACGGCGCCAAGTGCTGTTTTTACCCAAGGTTTTGCCATTTCTGGTTTTTCGACTGGAATGCATCAATCCGCAATATTAGTACCTGCTCTGCAATCTCAGTGGTTGATGATGCACGTAAGTATGATGTTATTGAGCTATGCAGCTCTTTTATTTGGATCCTTATTTTCAATTGCTCTTTTAGTCATTACATTTCGAAAAAACATCAACACTTTTTATAAGGATAAGAATTTCTTAATTAAGTCATTTTTCTTTAATGCGATTCAATTGAATGATACAAGAAATGCTTTACAAAATACTGCTTTTCTTTCATTTAAAAACTATTATAAATATCAATTGACTCAAAGATTAGATTATTGGAGTTATCGTGTCATTAGTCTAGGGTTTACCTTTTTAACCATAGGCATACTTTCTGGAGCAGTATGGGCTAATGAAGCATGGGGATCTTATTGGAATTGGGATCCTAAAGAAACATGGGCGTTTATTACTTGGACTACATATGCAATTTATTTACATACCAGAACAAACCAAAAATTTCAAGGTATTAATTCGGCAATTGTAGCTTCTATAGGATTTCTTATAATTTGGATATGTTATTTTGGGGTTAATTTATTAGGAATAGGTTTACATAGTTATGGTTCATTCTGATTCCTATCTAGTTAAGTAAATTATTTAAATAAAGAGAATACATCAGGGGATCTTAATAGAAAGAAAGAAAATTTCTGTGACTTTTTGAGAACCATTTAACCCCTTTTTTGAGTGATAAATGGTTCTCAAAAAGTCAAGATACATCTCATTTCCATTTGAATTAATTTCTTTTGCGTTGTACGTCGAACTATTTTAAAAAATGGAAAATTGGATAATTATTCGACTGTCCGCTTTGCTTTATTCATCAAGACTATCTATGAAAATAATTCGATACAATAGCTTGTACCTTATCAACGGATAGCGAGAAAACAAAATCAGGATAAATACCAATTGCTAGTATGGGCAAAAAGATACAAATGGAAACAAATAGTTCTCGTGGCCCAGAATCCACAAAATAAGACTTTTGAACATTAAATAATTTGTATCCATAGAACATTTGACGTAACATAGATAATAAATAAATAGGAGTTAATATCATTCCAATTGCCATTATAAAAGTAATTAGTATTTTTGGCATTAAAAGATATTTTGGACTGGTAATTATTCCAAAAAATACTACTAATTCCGCAACAAAACCACTCATTCCCGGCAATGCAAGAGAGGCCATCGAGAAACTACTGAACAGGGTAAAGAATTTTGGCATTGGGATGGATACCCCCCCCATTTCGTCAAGATAAACAAGATGAGTTCTATCACAGCCTATTCCCCCTAAGAAAAAAAGCGCAGCACCAATGAATCCATGAGAGATTAATTGTAAAACGGCTCCATTGAGTCCCGCGTTAGTTATAGACCCAATTCCTATAATTATAAACCCCATATGAGATACAGAGGAATAGGCTATTCTCTTTTTTAAATTACGTTGACCGAAAGAGGTTGAAGCTGCATAAATTATTTGTATCGTTCCCACTATCACGAACCATGGAGAAAATAGAGAATGAGCGTGGGGTAAAAATTCCATATTTATCCGGATCAATCCATATGCTCCCATTTTTAATAAGATTCCAGCTAGAAGCATACATGTACTGTAATGTGCCTCTCCGTGAGTATCTGGTAACCATGTATGTAGGGGTATAATCGGTAATTTGACAGCATAAGCAATAAGAAAGCCAAAATATAATAGAATTTCCAAAACTATGGGATATGATTGATTAGCTAATGTTTCAAAATTCAATATGGGTCCGTCGGAACCATATAAACCTATACCCAAAACCCCTATTAAGAGAAAAAGGGAGCCCCCTGCAGTGTATAAAATAAACTTTGTAGCTGAATAAAGACGTTTTTTACCCCCCCACATGGATAAAAGTAAGTAAACGGGAATTAATTCTAACTCCCACATAATAAAAAAAAGTAAAAGGTCCCGAGAGGAAAATGATCCTATTTGGCCGCTGTACATTGCTAACATCAGGAAATAAAACAATCGTGAATCTCGAGTAACTGGCCAAGCCGCTAAAGTCGCTAAAGTAGTAATAAACCCTGTTAATAAAATGGGTCCTATAGAAAGTCCATCGATTCCCAATCTCCAGTGAAAATCAAAAAGATTTATCCATTTATAATCCTCTCCCAATTGTGTTAATGGATCGTCCAATTGGAAATGATAACAAAATACATAGGTCGTTAGAAGGAGTTCTAAAACACATATACCTATGGTATACCAGCGAATCACCTTATTTCCTCTATGGGGGAGAAAAAAAAGTAAGGAACCCGCAAATATCGGCAAAACCACAATTATTGTTAACCAAGGAAAATCACTCGTAGTAAAGACAAGATACGCTTTGACCATAAAAACCCGTACTCAAAAAATAGATTATTCTGAGTACGGATTTTTGTCGGTAAAAAAAGGAATCAAATGATTCAAGTGGAGTTTTTTGTAACGTATCAATCAATAAGCTAGACCCATACTATTGGTTGTCTCATGCCATAAATAAACACGAACACTCAAAAAATCAGTTGGACAAGCGGATTCACATCTCTTACAACCCACACAGTCCTCAGTTCTTGGTGCGGAAGCAATTTGCTTAGCTTTACATCCGTCCCAAGGTATCATTTCCAACACATCCGTAGGGCAAGCTCGTACACATTGAGTACATCCTATACATGTATCATAAATTTTTACTGAATGTGACATTGGATCTATAAATTTCAGTTTTGGAAATAAAATATTTTGATCTGGTAAAAAAATCAGTAGTAAATGAATTCTATATTATAGATACCAGACAAATCAGTGGTTTACCAGAATTTTTTAGAATCAATCTATTTCTGGATATGTTCGCGAAAAAGGGCCAATAAACTTTAATTTTTGTTTCAACAAAGATGGTAATACTAGTCGTACATATTAATCTAATTAAAATTAGTGAATATCCAAATTAATAATATTATTAATTAAAATTATTAACACTAATAATAATAAAATAATAAAAAATTTCATTCTACCTTAAAATAGTATAGTATTAATTATATCTGATTATATGATTACGACTATTTATTCAACAAATTTGATTGATTGATGCGAGTTGATTTTCTGTTACGATGGATTGATGAAACAATAGCTAGTCCAATTGCAGCTTCTGCGGCTGCAATGGCTATAACAAAGATCGAGAAAATGTCTCCTTTTAATTGACGGCTATCGAATAAATCAGAAAATGTTACAAGATTGATATTAACCGAATTTAGTATAAGTTCAAGACACATAAGTGCTCTAACCATGTTTCGACTTGTGATCAATCCATAGATACCGATAGAAAATAAATAGGCACTCAATAAAAGTGCATGCTCAAACATCATTGACTAACTCCTTATCAATCTGGATTCAGTTCAATATGAATGAATACTCATTCAAACAATTGAATTAAATAAAATAATTACAGAACAAAATAAAAAATAAGGTATTAGTGATAGATACAATGAAAAGCTTTGCTTATCTTTATCTTATAGTATTTTATTTATTTTTTTACATATTGTTTTTATCCTACACTTAAATATGTTATAATAATATATATGAAAGAAAATAAAAAATAAAAGAATGTTTTGTTTTATCATATATTACTTTTATTTATAACACTTCTTTTATACTTTGTACTTAATTATTGACGAGCCATACTAATTGCACCTATTAATGCAACTAAAAGAATTAGGGAAATTAATTCAAATGGAAGAAAAAAGTCCGTTGATAAATGAATACCAATTTGTTGAACATTACTTATTAGATCCTGCTCTATAATTTGATTTGATCTTGTAGTCCAAATAATCCCATACCATGATGTCTCTAGGATAGTAGTAATTAGTGAAAAAAGAATACTTGTACAGACTAAGGAAGTAACCCCATCTCCAATAGTCCAAAGATGGAAATCATTATAATATTCGGAACTATTTGTGAACATCACAGCAAATATGATTAAAACATTTATAGCCCCCACATAAATAAGGAGCTGCGCAGCAGCTACGAAATAGGAGTTCGATAAAATGTATAATAAGGATATACAAACAAGAACCAATCCCAATGAAAAGGCGGAAAAAATAGGATTGGTAAATAAAACGACTCCCAGACTTCCTAATATAAGAACGGATCCCAAAAATACTACAAGAATATCATGTATTGGTCCAGTTAAACCCATTATGTATAAAGTAAGAGATAAATAAGTCGAAATATTTCATGACTTTATTGAATAGTCCAGGAAAAAGGAATTACCAGATTTTTTTCTTGTATATGATATGTTACTAATTAAATCTTAATGTACTTTGATTAGAGAGGAATGAACTAACTAATTCTCCCAATTTGAAATTTTCATGAAAATTAAAGAGTAATTCTCAACAATCAATAGTTATGAGTTCTAGTTATTGCTTAAATTAAAAATAAAAAAGCCCCGATTGCTTATATTATATAAAATATCAAATTTACTAATTGCTTAAATTTCATAATTAGTAATTGATTTTGAATCAAAAGATTTATCTTTGTCTATTTTGATTTCCGTTGAATTACCAATTGCTTGAATTGTGTAATCCCCAATTACGGACATAGGTAAGCGACCCAAAGCAATTTGATTGTAATTCAATTCGTGACGATCATAAGCGGAAAGTTCATATTCTTCAGTCATTGATAAACAGTTTGTTGGGCAATACTCGACACAGTTACCACAAAATATACATACCCCAAAATCAATACTATAATTAAGCAATTGTTTCTTTTTAATATCTGTTTTCAATCTCCAATCAACAACGGGAAGATCTATAGGACATACACGAACGCACACTTCACATGCAATACATTTATCAAATTCAAAATGGATTCGACCACGGAAACGTTCCGATGTAATTAATTTTTCATAAGGATATTGAATAGTTACAGGTAAACGATTTGTATGGGATAAGGTAATCATGAAACCTTGACCGATATACCTTGCGGCTCGTACTGTTTGTTGACCATAATTCATGAATCCAGTTACCATAGGAAACATATTGTAAATATCTATAAAATAAATAAGTTGAGNTTTTTTTCTCTTGTTTAAGATGGGTTATTATCAATTTAGAATGTCATTATCATATTCTCTTATTTATTATTTATAGTGAAACAAGTTGGGAAGAGGTTGTCAATAATAGATTACCCAAAGAAATAGGTAAAAGAAATTTCCATCCAAGATTTAATAGTTGGTCCATTCTCATCCTCGGTAAAGTCCATCTTGTTGTAATAGAAATAAACAGGAACAAATAAGCTTTAACTAATGTAATAAGAATACCAATTATCATTCCAAAGACCCCACCTATTTTATCTATTCCAAAAATATCAGGAATAAATAATATAGGTAAAATAGATAAATTCCATCCACCTAAGTAAAGAACTGTTACAAATAATGAAGAAACTAATAGATTTAGGTAAGAAGCAATATAGAATAAACCATATTTGATACCTGAATATTCGGTTTGATAACCTGCTACTAATTCTTCNTCTGCTTCTGGTAAATCGAAAGGTAATCTTTCACACTCGGCTAGAGAAGAAATTAGAAAAACTATAAACCCAATAGGTTGGCGCCAAATATTCCATCCCAAAAAACCATATTTGGACTGCGCCTCAACTATATCAACTGTACTTGAACTATTAGATAATCATAGTCGATGATAACATTACTGTTCCCACCGCTACTCCAGAACCGTACGTGAGACCTCAGCTTCATACGGCTCCTCTATGGTCACAAATAAATATAAGGACTAGTTCAATATAAACATTCATTCAGCATCCATTCATTGGGTAGGATGGATATAATAAAAATATATTGAGGAGTCACAAATTAGACCGATGAAATTCTGTCTGCTAGAATAAAAAAGAAAAATTGCTTCGGAATTCATCTCACCCCTTTTTCTCCTTTTTGATTATAAATAAAGAAAGAGAAAATCTTTCTTGGTTCAGTAATAACTTAACTTATTCCTTCAATAAAATACTTGTTGTATCAATAGGTATTTATTTCAATTCATATCTTTTGATTACGAAAAAGAATTAGACACTAGTTCATGAATCATGATAAAAATTCTATATGTATGTAGAAAAAATAAATCAAAATCTTTTCGTATTTCTTAGTTCATTTTTCTGGTTCATTCTACATTCATCATTTCTTTTGTTCCTGTTCTTATTTTCATATTCTTAAAAATCAATAAAAAGGAAAAAGGGATTAATTCGTTCTTGATAGTCATTTCTTTAATGAGTGGATAGGAGCATACTCTAGATCGGAATCGTGGATAAGTACTGCTTGATTATTTCTACTAATTTCAAGTCCTTATTATGATTCGTTTTATTTATGGAGAAATACCTTAACTAACTTCTTTTGATATTTTTTTCCATTATCTCTATTACTAATCTTTTGCGTATCTTGGTGTTTCTACCCGTCCACTAATTTTTGATTGATCCCGGTATGGTAATACATACAAGACAATAGTAGAAACTCCATACATTGGATCTTTTGCACCCGCTTCAAGACATGATGACTAATCTCAGTCTTGGGGTAAACAGTTTATGCTGTTTCTATTTACTTCCACTTTACTCTTGTACATAGGGAATGAGATTGAATCTTCTTACTGCGAATTTCTAAGCTGTTTTGTTTCACTCATCTAACTATCTGGTTTCACTTATCCACCCGAATGATGAATAAAAAAAGAAAGATACTTATTCAATACATTCAACCCTTTTCCTATATTAGAAAAGGAAAGAAAAGGGGAAAGCATATTTTTTAACGAATCACACGTAGAGATATTGATAACACACATAGAGTTAATGGTATTTCATAACTAATGGATTGAGCAGCAGCTCGTAGACCACCTGAGAAAGAATATTTATTATTTGACCCATACCCTGACATAAGAAGTCCAATCGGAGCAATACTAGAAATGGCGATCCATAAAAAAACACCTATACTGAGATCGGATAAAACAAGATGATATCCAAAAGGAATTACTAAATAATTTAGTAGGGTTGATATGACTGCTATAGCCGGTCCCACACTGAATAATCGAATATCTCTTCTATAAGGAAGGATATCCTCTTTAAAAAGTAGTTTTGTTCCATCTGCTAGAGCTTGAAGAATTCCTAATGGGCCGGCGTATTCAGGCCCAATACGTTGTTGTATCCCCGCGGATATTTCTCTTTCTAACCACACAATTACTAGTACTCCTATTGTAATTCCTAATAGCAAGATAAAAATGGGGATAAGGATCCATATGAGTTCATAGATCTCTTTTAATAATTCCGATTCAGAAAACGAATTTATAGCTTGTACTTCGCTTGTATCGATTAGCATTTCAACGATCAACCTCCCCCATAATGATATCTATACTACCTAGTATTGTCATGATATCAGCCAATTTCATTCTTTTCACTAGTTGAGGGAGAATT???????????????????????????????????????????????????????????????????????????????????????????????????????????????????????????????????????????????????????????????????????????????????????????????????????????????CGTCTTACTTCTAAATTTTCATAGGGCCCCCCAGGAATTCCTTCCAGAGCTTGTTGAATAATTTTTATAGATTCTATCATTTCACCAATTCGTACTAAATAACGAGCTAATGAATCTCCTTCTTTTTGCCATTGAACTTCCCAATCGAATTCATTGTAACACTCATAATCATCAACTTTCCGAAGATCCCATTGTATTCCAGAAGCTCGTAACATTGGTCCTGACAAACCCCAATTTATTGCTTCTTCCCCACCAATAATACCTATTCCTTCAACTCGTTCCAAAAAAATGGGATTGCGAGTGATAAGTTTTTGATATTCGGTAACTGCCGTTAAAAAATAATCGCAGAAATCCAAACATTTATCTATCCAGCCATAAGGTAGATCAGCAGCTATTCCTCCGATACGGAAATAATTATGCATCATTCGCATGCCTGTGGCAGCTTCGAATAGATCATATATCAATTCTCTCTCTCTGAAAATATAGAAAAAAGGAGTCTGCGCGCCAATATCCGCCATAAAGGGCCCAAGCCATAATAAATGAGAAGCTATACGACTCAGCTCTAGCATAATTACTCTGATATAGCTGGCTCTTTGAGGTACCTGAATATTTCCCAATAGTTCTGGCCCATTTACANTTATTGCTTCTGTAAACATAGTAG??????????????????????????????????????????????????????????????????????????????????????????????????????????????????????????????????????????????????????????????????????????????????????????????????????????????????????????????????????????????????????????????????????????????????????????????????????????????????????????????????????????????????????????????????????????????????????????????????????????????????????????????????????????????????????????????????????????????????????????????????????????????????????????????????????????????????????????????????????????????????????????????????????????????????????????????????????????????????????????????????????????????????????????????????????????????????TAAATGAATTTTTGACCATAAAATCAAGAAATTGTTATATATCTTTTTTTTTATTTACCGATCAGGAATAATAAATATAATAATAGTTGATTTAATAATATAATAATACTAGTCATTTTAATCAGGTGCACAGAAAAATTTGGATAAAAAGGGATAATACATTTCTGGATTCGCGAAATAGAATAATTTCGATTTTTTTGTATCTAATAGTATTTCGTCGATTCATTTCTAGATTTCATTGATACAATATTAAATCACTATCACCCATTATCAGTTAATTTAGAATTGCGGATACATATGTATCCTTGACATAGTAAAACGACTTCCATTATTGGTATTAAAGCAATATCGATTCATACAAGCTAAGTCCTCTAATCGATAATTTGGCCAAATAAAGAATTTGAATTTCATTAATTTTAATTTATTTGTATGAATATACTGATCCTCACCCTCATTCATAAATTGTTTACAGTTCTTTCCATTGTTTTCATTACCAAATGGTAAAATCTCATTTACTCCGTTTTTATTCCTAGAATCAAAACACATTAGAATTCTCAACTTTCTACGATGTCGAGTAGATAGAATCTGTTCAGGAATAAAAAAATCATAATCATTCGATTTTTTATTAATGCATTTTCCATCAATTTGGTATTTATTCTTATTGACCAACGAAATACCTATGATTTGATACATAATAAATTTTGCATCCCATTTTATAGATGGACGAAGAGGTTCGATAATCAATATTCCATTTTTTATCAATTCTGTAAGAGCTAGATCCTTCTGAATGACCATTATGTCTAAACTCATCTCTCCTCTTTCAATC??????????????????????????????????????????????????????????????????????????????????????????????????????????????????????????????????????????????????????????????????????????????????????????????????????????????????????????????????????????????????????????????????????????????????????????????????????????????????????????????????????????????????????????????????????????????????????????????????????????????????????????????????????????????????????????????????????????????????????????????????????????????????????????????????????????????????????????????????????????????????????????????????????????????????????????????????????????????????????????????????????????????????????????????????????????????????????????????????????????????????????????????????????????????????????????????????????????????????????????????????????????????????????????????????????????????????????????????????????????????????????????????????????????????????????????????????????????????????????????????????????????????????????????????????????????????????????????????????????????????????????????????????????????????????????????????????????????????????????????????????????????????????????????????????????????????????????????????????????????????????????????????????????????????????????????????????????????????????????????????????????????????????????????????????????????????????????????????????????????????????????????????????????????????????????????????????????????????????????????????????????????????????????????????????????????????????????????????????????????????????????????????????????????????????????????????????????????????????????????????????????????????????????????????????????????????????????????????????????????????????????????????????????????????????????????????????????????????????????????????????????????????????????????????????????????????????????????????????????????????????????????????????????????????????????????????????????????????????????????????????????????????????????????????????????????????????????????????????????????????????????????????????????????????????????????????????????????????????????????????????????????????????????????????????????????????????????????????????????????????????????????????????????????????????????????????????????????????????????????????????????????????????????????????????????????????????????????????????????????????????????????????????????????????????????????????????????????????????????????????????????????????????????????????????????????????????????????????????????????????????????????????????????????????????????????????????????????????????????????????????????????????????????????????????????????????????????????????????????????????????????????????????????????????????????????????????????????????????????????????????????????????????????????????????????????????????????????????????????????????????????????????????????????????????????????????????????????????????????????????????????????????????????????????????????????????????????????????????????????????????????????????????????CCTTTTCTTGAACGAATTTGATTATCGTCTGTTGGCTCTTCTTGATTGTCTTCTTGTGCCTGTTCTTCCAACTCATCGGTTAATTTGTATGACCATCGAGGAACTATTTTGTTAATGTCTTCTAATTGATTTCGAATTGTTTCATCAATTGTTTCATCATTTGAATCAAATTTTACAGATGATTCCTCATGAACAGAATCGAGAAATAGATTTTTTTGATCTTCAACTTCTCGAGAATTGTTATGAAGTAGATTATGAATTTGATTTATCCAAATCACATTCTCTTGGATAGAAGCCGCTGGGGGCATTATGGAACCCCTTCTCACTCGACATGAACTTAATTGTTTTAAGTTCCAGCGAGATGCACCTTCAGAAAGAAGAGGATCATATTTTGTAGGCAAATATCCTTCTTTCTTTTCATCATTGTATAATCTGATTCTTTTTTCTAGCACATCTGGAACACGAGATCCTTTTTGTGTTTCTAGAACATTGATTCGATTTCTCAATTCCCAGTTCAGGTTCGCTTTTTTTTGTTCATTAGCATCAACCCAATTAGTATAACCATTTTTGTTTTCATGAGATACTTTTTCTGTCGTGTCCAATTTTTTCTCTATCATTTCTAAAAAAGTGGATAAGCTAGGTGGGTATGTAAAAGATATTCTTTGTTTTCCATCACTTGGGCACGAATTAAAGAAATATTGTGACATTTCATTTCGTACAGCATTTTCAAATAGATCATTTTTTAGATATCGTAATGGACGATTCCATCGTTTATAATCGAATAGAGAAGTCACAAGGGGTTTTTCAAACCAGCTAAGACTTTTTTCTTCTTCTTCATTTTCATTTTGTAATTCTAAGGGTTCTTGATCAATGTCAAGATAAGAATTTTCATAATTAGTAGATCCTTTTTGTTCTTGTATAGTCTCTCTCATTTTGTTTTCAGAAGTTGTTTCTACATCGTTGTCTCCTTCGCTTTCGATATTTTCTTCGTCTCCTTCGCTTTCTATCTGTTCTTGTGTTTCTGAGCTATCTTTCAGTTTCTTAGTCACAATGGGTAACGGCGTTCTGCCTAAGTAGTAAAGACAAGTGATAAATAAAAGAATACTAAAGATTCGAGCTATCAAATTATTGAATTCTACCGCAAGGTATTTATTAGATTGAATAGAATACTTTTTCCGTATCCAGAATAATAGGAACTCAACCCATTTAATGAATAAAATCTGACCGATTAACCAACCAAGAAAACTACTTGTTAGAAATAATATCTTGTTGTTGCACCGAAACATATAAATGTTTACTAATCTGGCTAATGTTGAACTTGGTAAAATGAAATGGTTGAATAATTGAAAAATTAGATTATTCAGGAATACACATTGAATGCTGAGATTACGCATTGAATTT------GTGCTAGTCGATCCAGAATCTAAACGTTTTCTTTGATTGTTCCAGCAATGTAAAAGGGTTCTTTGATTGTTCCAGAACAAATGAAACAAAAGATAGGGTAGAACTAGGACAGTTATTGTATGAGGTCTACCCAATGCTAGATGCAGAGGCGCATAATAGATCGATATGAACATCATGAGCTGTCCCGTAATAAAACCTGTTGTTGCTGATATCTCCTCCTCGGTTCCTTCTTCGATAACCCGAGCTCGGAGAAGGAAGAGAGAAGAGGGCCCTATGCTGAATACGGTCAGAAATCCATAATAGAGTCCGACCACAACGACCGAATTGATTATCCTAATGCATAAATTACCTAGACCTGG????????????????????????????????????????????????????????????????????????????????????????????????????AGAAAGAGATGGAAAAATCATCACAAACCTCCTTTTTTGATTTTGTATTGCTATTTCTGGATTCGTTCATTATATGATATTTTCTTAACTTTCGATAGCTAGAAAGAGATTGATTATAAATGACATCTCTTACTTATGTCAATGATACCATATAGTAAATGAATGGAATTGGGATATAGATGGAATATAATGAAAATAGAGCCACTTTGAGGTTTACTAGGAAATGAGGCATGGAACGGAGCCATTACGAAGAAGTTCCAGGAGTTACGAAGGAAGCTTCGGACTCATATTCTTCATGGGTTGAGAACGGGAGTTGAACTCTATGAGATCGAATGTCCCGTTGTTCCTCAGTAGCTCAGTGGTAGAGCGGTCGGCTGTTAACTGATTGGTCGTAGGTTCGAATCCTACTTGGGGAGATTTCATTAATTCTTAATGAAAAAAAGAAGAATGAAAGGGCTCGCTCTGGCCATTAGGAGTTAGGAGTAGGTAACCCGTTCCCTGTCTTTGTTTCTATTGCATTCTATTCCGTCGTATCACATTCTGTTATCCATATTTGAGAATCACCTACCTGGCGTAGATCCGGGATAATCCCTTGGAAATAGCCCTGGGACTATTTCCAACTAGCCAATTCAGAATTATCAGATGATGTGTACTAGCAGTGCATCAAAGATGCAGTCATCGATTCTCCCGACAGTCCACAATTACCGCGAGCAAACACATATTTCATTAATGACTAGGAACGCATTTTTATTTTTACTATGCTACTAATACTTGTACTTACTCTGCTATTCTGCCCAAGCCTGGCTGAGGAAGAGTTACGGGGAGTAAAACAAAAATATGCGGATTCGGGCCTCTCATACGATATGTAATTATAGTATCATTTGCGATAAAGAAAAAGTAAGGCCATTCCATTTCGACAAAAGACCCATACCCAAGTTTGCGCCCGCGACCCCGATCATGATTTTTCTACCCCCAGAGGTAAAGGTCCTTCCCTTTTGGACCGGTTGTGGGCGAGGAGGGATTCGAACCCCCGACACCGTGGTTCGTAGCCACGTGCTCTAATCCTCTGAGCTACAGGCCCCACCCCGTCTCCACCGGATCTGTTCCCGGGAGTACCCTCAAAACAAAAAAGAACCTTTCCTCTCCTCAGCCATTTCGGGTTAAGAAGATGTGAAAGCGCGTTTCTCTCTAGAAGAACAATTCCAAGGTGTGAAGTGGGAGAGAAAAGATGTCATAATTGGAGTTTTGAATAAGACGACTCTTGTATTTTTTCTTTTTCCTATTTGAAAAGTCAAAGTAAAATAAGAGGTGTTAAGCTTTTTATCATTCTGGCGTCGAGCTATTTTTCCGCAGGACCTCCCCTACAGTATCGTCACCGCAGTAGAGTTTAACCACCAAGTTCGGGATGGATTGGTGTGGTTCCTCTACGCCTAGGACACCAGAATATCGAACCATGAATGAAGAATGGCATGAGAGAAAAGCATATTGGCTAATGATTGTGAGGCCCCAATTCTTGACTGGAAGGGGCACCAAAGGCCTCTGCCCTCCCTCTCTATCAAGGGATGGAAGGGCAGAGCTTTTTTTGGTTTTTTCATGTTGTCAAACAGTTGAACAATGAAAATAGATGGCGAGTGCCCGATCGAATTGATCGGGTCATGTAGGAACAAGGTTCAAATCTCTCGGTCTGTTAGGATGCCTCAGCTGCATACATCACTGCACTTCCACTTGACACCTATCGTAATGATAAACGGCTCGTCTCGCCGTGACCTTATCTTGGATTCTCAATACTTCTGTCGCTCCATCCCCGCGGGGGCAGAGAACCCGTCGCTGTCTCGGCTGTTCTACCGGAGGCTCCGGGGAAGTCGGAATAGGAGAGCACTCATCTTGGGGTGGGCTTACTACTTAGATGCTTTCAGCAGTTATCCGCTCCGCACTTGGCTACCCAGCGTTTACCGTGGGCACGATAACTGGTACACCAGAGGTGCGTCCTTCCCGGTCCTCTCGTACTAGGGAAAGGTCCTCTCAATGCTCTAACGCCCACACCGGATATGGACCGAACTGTCTCACGACGTTCTGAACCCAGCTCACGTACCGCTTTAATGGGCGAACAGCCCAACCCTTGGAACATACTACAGCCCCAGGTGGCGAAGAGCCGACATCGAGGTGCCAAACCTTCCCGTCGATGTGAACTCTTGGGGAAGATCAGCCTGTTATCCCTAGAGTAACTCTTATCCGTTGAGCGACGGCCCTTCCACTCGGCACCGTCGGATCACTAAGGCCGACTTTCGTCCCTGCTCGACGGGTGGGTCTTGCAGTCAAGCTCCCTTCTGCCTTTGCACTCGAGGGCCAATCTCCGTCCGGCCCGAGGAAACCTTTGCACGCCTCCGTTACCTTTTGGGAGGCCTACGCCCCATAGAAACTGTCTACCTGAGACTGTCCCTTGGCCCGTAGGTCCTGGCACAAGGTTAGAATTCTAGCTCTTCCAGAGTGGTATCTCACTGATGGCTCGGGCCCCCCCGGAAGGAGGCCTTCTTCGCCTTCCACCTAAGCTGCGCAGGAAAGGCCCAAAGCCAATCCCAGGGAACAGTGGAAGCTTCATAGGGTCTTTCTGTCCAGGTGCAGGTAGTCCGCATCTTCACAGACATGTCTATTTCACCGAGCCTCTCTCCGAGACAGTGCCCAGATCGTTACGCCTTTCGTGCGGGTCGGAACTTACCCGACAAGGAATTTCGCTACCTTAGGACCGTTATAGTTACGGCCGCCGTTCACCGGGGCTTCGGTCGCCGGCTCCCCTGTCATCAGGTCACCGACTTCCTTGATCTTCCGGCACTGGGCAGGCGTCAGCCCCCATACATGGTCTTACGACTTTGCGGAGACCTGTGTTTTTGGTAAACAGTCGCCCGGGCCTGGTCACTGCGACCCCCTTTGTGAGGAGGCACCCCTTCTCCCGAAGTTACGGGGCTATTTTGCCGAGTTCCTTAGAGAGAGTTGTCTCGCGCCCCTAGGTATTCTCTACCTACCCACCTGTGTCGGTTTCGGGTACAGGTACCCTTTTGTTGAAGGTCGTTCGAGCTTTTCCTGGGAGTATGGCATGAGTTACTTCAGCGCCGTAACGCCTGGTACTCGGACATTGGCTCGAGGCATTTCCTCTACCCCTTCTTACCCTGAAAAAACAGGGTCACCTTACGTCCTTGAACCGATAACCATCTTTCGGCTAACCTAGCCTCCTCCGTCCCTCGGGACCAACAAGGGGTAGTACAGGAATATTCACCTGTTGTCCATCGACTACGCCTTTCGGCCTGATCTTAGGCCCTGACTCACCCTCCGTGGACGAACCTTGCGGAGGAACCCTTAGGTTTTCGGGGCATTGGATTCTCACCAATGTTTGCGTTACTCAAGCCGACATTCTCGCTTCCGCTTCGTCCACACCTGCTTGCGCGGGCGCTTCCCTCTAAGGCGGAACGCTCCCCTACCGATGCTTTTTGACATCCCACAGCTTCGGCAGATCGCTTAGCCCCGTTCATCTTCGGCGCAAGAGCGCTCGATCAGTGAGCTATTACGCACTCTTTCAAGGGTGGCTGCTTCTAGGCAAACCTCCTGGCTGTCTCTGCACCCCTACCTCCTTTATCACTGAGCGGTCATTTAGGGGCCTTAGCTGGTGATCCGGGCTGTTTCCCTCTCGACGATGAAGCTTATCCCCCACCGTCTCACTGGCCGACTTTGACCCCTGTTTGGGGTCATATCTAGTATTCAGAGTTTGCCTCGATTTGGTACCGCTCTCGCGGCCCGCACCGAAACAGTGCTTTACCCCTAGATGTCCAGTCAACTGCTGCGCCTCAACGCATTTCGGGGAGAACCAGCTAGCTCTGGGTTCGAGTGGCATTTCACCCCTAACCACAACTCATCCGCTGATTCTTCAACATCAGTCGGTTCGGACCTCCACTTAGTTTCACCCAAGCTTCATCCTGGTCATGGATAGATCACCCAGGTTCGGGTCCATAAGCAGTGACAACCGCCCTATGAAGACTCGCTTTCGCTACGGCTCCGGTGGGTTCCCTTAACCAAGCCACTGCCTATGAGTCGCCGGCTCATTCTTCAACAGGCACGCGGTCAGAGATCACATTCTCCTCCCACTGCTTGGGAGCTCACGGTTTCATGTTCTATTTCACTCCCCGATGGGGGTTCTTTTCACCTTTCCCTCACGGTACTACTTCGCTATCGGTCACCCAGGAGTATTTAGCCTTGCAAGGTGGTCCTTGCTGATTCACACGGGATTCCACGTGCCCCATGCTACTCGGGTCAGAGCGTAAACTAGTGATGCTTTCGGCTACTGGACTCTCACCATCTAGGGCGCAGCATTCCACCGCTTCGCCTAGCAGCACGACGCTTGTATTGCTCTCCCACAACCCCGTTTTCACGGTTTAGGCTGCTCCCATTTCGCTCGCCGCTACTACGGGAATCGCTTTTGCTTTCTTTTCCTCTGGCTACTAAGATGTTTCAGTTCGCCAGGTTGTCTCTTGCCTGCCCATGGATTCAGCAGCAGTTCGAAAGGTTGACCTATTCGGGAATCTCCGGATCTATGCTTATTTTCAACTCCCCGAAGCATTTCGTCGCTTACTACGCCCTTCCTCGTCTCTGGGTGCCTAGGTATCCACCGTAAGCCTTTCCTCATTTGAACCTCGCCATTTAAATAGGCTATGCCATCCTAAGGTGCTGCTAAATGGAAGGATCTTATCAACGTCCATGAATGATCAATTCTAGATCGAACTGCCGAATCGGAAAAATTGGGTGCTATCATAGTCATAGTATCGGCTAAGTTCGCGGGCTGGAGATAAGCGGACTCGAACCGCTGACATCCGCCACAGGGTAAACCACCGCCTCTCAGGCCTCCCCGACTGATTCTACCATAGAGGCCAACGATAGACAATAACTCCCCCCCGAACACAGCTTACAACTTTCATCGTACTGTGCTCTCCAAAGAGCAACTCTTCTCAAAATATCAAAAGGTACTGAGTTGGAATCCCATTCTAAGGATTGGATTCTTGTGGTTCCGGAGGATCCAGCTACAGGAGAACCAGGAACGGAGAGCTCTCCCCCTTTTTCCGCCCGACTCTTTGGTTTTAAGAATGCTGGTTTTGGTTTTAAGAACGAGTGATTGCCCTTCTCCGACCCTTACTGTCCAACCGGAGAGCGGACAGCTAATGCCTTCCACTTATGGAAATTGAACAGGGTCTATGGTCGGTCCGCGACCCCTGGATGCCGAAGGCGTCCTTGGGGTGATCTCGTAGTTCCTACGGGGTGGAGACGACGGGGTCGGTCCATGGATTTTCTTTCCTTTTGCCACATTTTGCTCAAAGGGTTGAAGGGAGATAGTGCATCAAGCTGTTCGCAAGGGCCAACTTGATCCTCTTCCCCAGGGATCCCAGATGCGGGAACCCTAGGAGAGCCGCCGACTCCAACTATCGTCCATGTACGATCCATACTAGATCTGACCAACTGCCCATCCTACCTCCTCTACGTTCTTGACAGCCCATCTTTGTCTCCGTAGAGTCTTTGAGTGGCATGTTTCGGTCCTCTTCCCCATTACTTAGAAAAAGTGAGCCACCGGTTCAGGTACAAGATACTATCATTACCGCCTGGACAATTAGACATCCAACCCGTAATCGCAACGACCCAATTGCAAGAGCGGAGCTCTACCAACTGAGCTATATCCCCCCGAGTCAAGTGGAGCATGCATGAAGGAGTCAGATGCTTTTTCGATTTTTTTCCCTGCGCAGCTGGGCCATCCTGGACTTGAACCAGAGACCTCGCCCGTGAAGTAAATCATCGCACCTACGATCCAACCAATTGGGATTGGGAGAGAATCAATAGATTCTTTTTCGGGAGCGATTCATCCTTCCCGAACGCAGCATACAACTCTCCGCTGTACTGCGCTCTACAAGTGTGCTTGTTCCCCCTTCTCCCTTACCATGGCAAGTCTTTGTGAAATCACTCCGATGGGAAGAAAAAAGAAGGCGTTAAGAGACCCTCCTGGCCCAACCCTAGACACTCTAAGATCCTTTTTCATTTCAAACCTGCTCCCATTTCGAGTCAAGAGATAGATAAATAGACACATCCCATTGCACTGATCGGGAGGCGCTCGTAGTGACTGAGGGGGTCGAAGACCAAGAAGCGAGTTATTTATACCAAGCATTCTTCTTATGGCTAGATCCAATCTCCTGGTCCCTACGGAAAGGAAAAAGAATTTCACGTTCTTCCTTTCGGGAAGGGAGGATTAGGGAAATCCTATTGATTGCCACTTTCTCCAGACCTTCAGGAAAAGCATGAAAAAAGGCTCGAATGGTACGATCCCTCCGTCACCCCAGAATGAAAGGGGTGATCTCGTAGTTCTTGGTCTGTGAAGATGCGTTATTAGGTGCTCCATTTTCCCATTGAGGCCGAACCTAAACCTGTGCTCGAGAGATAGCTGCCCATACACTGATAAGGGGTGTATGGATTCTCGAGAAGAGAGGAGCCACGGTGGTCCCCTCCGGACCGCCCGGATCCCACGAGTGAATAGAAAATTGGATCCACATTGGATCTCACCTTAATCGCCCCATCTATCCTCCTGAGGAGAAGTTTGGTTTCAAACTCCGATTCGAACAGGAGGAGTACGCCATGCTAATGTGCCTTGGATGATCCACATCTCCGGTCAGGCGCTGATGAGCACATTGAACTATCCATGTGGCTGAGAGCCGTCACAGCCCAGGCACAACGACGCAATTATCAGGGGCGCGCTCTACCACTGAGCTAATAGCCCGTCGTACGGGCTTCCCGGTGGGAGGCCCGCAATGCCAAAAGCGAGAGAAACCCTACCCCTCTCTTTCCTTTTTGTTTGCGCCCCCATGTCGCCACACGGGGGGCATGGGGACGTAAAAAAGGGGGTCCTATCAACTTGTTCCGACCTAGGAACATAAGCTCATGGGCTTGGTCTTACTTCACCGTCAAGAAACGAAAGAAGACTTCCGTACCCAAGCTTAGCTCAGACGTAGCTCGCTTCTTTTTGGGTGTGAAGCAGTGTCAAACCAAAATACCCAAGAAGCATTAGCTCTCCCTGAAAAGGAGGTGATCCAGCCGCACCTTCCAGTACGGCTACCTTGTTACGACTTCACTCCAGTCACTAGCCCCGCCTTCGGCATCCCCCTCCTTGCGGTTAAGGTAACGACTTCGGGCATGGCCAGCTCCCATAGTGTGACGGGCGGTGTGTACAAGGCCCGGGAACGGATTCACCGCCGTATGGCTGACCGGCGATTACTAGCGATTCCGGCTTCATGCAGGCGAGTTGCAGCCTGCAATCCGAACTGAGGACGGGTTTTTGGAGTTAGCTCACCCTCGCGGGATCGCGATCCTTTGTCCCGTCCATTGTAGCACGTGTGTCGCCCAGGGCATAAGGGGCATGATGACTTGACGTCATCCTCACCTTCCTCCGGCTTATCACCGGCAGTCTGTTCAGGGTTCCAAACTCAATGGTGGCAACTAAACACGAGGGTTGCGCTCGTTGCGGGACTTAACCCAACACCTTACGGCACGAGCTGACGACAGCCATGCACCACCTGTGTCCGCGTTCCCGAAGGCACTCCTCTCTTTCAAGAGGATTCGCGGCATGTCAAGCCCTGGTAAGGTTCTTCGCTTTGCATCGAATTAAACCACATGCTCCACCGCTTGTGCGGGCCCCCGTCAATTCCTTTGAGTTTCATTCTTGCGAACGTACTCCCCAGGCGGGATACTTAACGCGTTAGCTACAGCACTGCACGGGTCGATACGCACAGCGCCTAGTATCCATCGTTTACGGCTAGGACTACTGGGGTATCTAATCCCATTCGCTCCCCTAGCTTTCGTCTCTCAGTGTCAGTGTCGGCCCAGCAGAGTGCTTTCGCCGTTGGTGTTCTTTCCGATCTCTACGCATTTCACCGCTCCACCGGAAATTCCCTCTGCCCCTACCGTACTCCAGCTTGGTAGTTTCCACCGCCTGTCCAGGGTTGAGCCCTGGGATTTGACGGCGGACTTGAAAAGCCACCTACAGACGCTTTACGCCCAATCATTCCGGATAACGCTTGCATCCTCTGTCTTACCGCGGCTGCTGGCACAGAGTTAGCCGATGCTTATTCCTCAGATACCGTCATTGCTTCTTCTCCGAGAAAAGAAGTTCACGACCCGTGGGCCTTCTACCTCCACGCGGCATTGCTCCGTCAGGCTTTCGCCCATTGCGGAAAATTCCCCACTGCTGCCTCCCGTAGGAGTCTGGGCCGTGTCTCAGTCCCAGTGTGGCTGATCATCCTCTCGGACCAGCTACTGATCATCGCCTTGGTAAGCCATTGCCTCACCAACTAGCTAATCAGACGCGAGCCCCTCCTCGGGCGGATTCCTCCTTTTGCTCCTCAGCCTACGGGGTATTAGCAACCGTTTCCAGTTGTTGTCCCCCTCCCAAGGGCAGGTTCTTACGCGTTACTCACCCGTCCGCCACTGGAAACACCACTTCCCGTCCGACTTGCATGTGTTAAGCATGCCGCCAGCGTTCATCCTGAGCCAGGATCGAACTCTCCATGAGATTCATAGTTGCATTACTTATAGCTTCCTTGTTTGTAGACAAAGCTGATTCGGAATTGTCTTTCATTCCAAGGCATAACTTGTATCTATGCGCTTCCTATTAGCCTGGAGTTCGCTCCCAGCAATATAGCCATCCCTACCCTATCACGTCAATCCCACGAGCCTCTTATCCACTCCCGCGGCGGGGGGCCAGTCAAACAAAATCAAATAGAAAAACTCACATTGGGTTTGGGTTTAGGGATAATCAGGCTCGAACTGATGACTTCCACCACGTCAAGGTGGCACTCTACCGCTGAGTTATATCCCTTCCCCCTATAATATAGACTAATCCTAAAGCAAAGGGTCGAGAAACTCAACGCCACTATTCCTGTCCGGAACAACTTGGAGCCGGGCCTTCTTTTCGTACTATTTATTACAGATAGTCAAATAATGGAAAAATGCGATTCAACTGTCAACTGCTCCCATCGGAAATAGGATTGACTACGGATTCGAGCCATAGCACATTCCTCAAATTCGTACGATTTTTCCGATCTAAATCGAGCAGGTTTTACATGAAGAAGATTTTGTTCAGCATGTTCTATTCGATACTGGTAGGAGAAGAACCCGACCCGGTATTGTTAAAAAAAATGGGGATAATGGTAACCCCGCCATTTATTAATTTAATAGAAATCGTAATAGAAATCCATGTCCTACCGAGACAGAATTTGTAACTCGCTATCCTCTTGCCTAGCAGGCAAAGATTGACCTCCGTGGAAAGACTGATTCATTCGGATCGACATGAGGTCCAACTACATTGCATTGCCAGAATCCATGTTGTATATTTGAAACAAGTTGACCTCCTTGCTTCTCTTCTCTCACGGTACAACCCTCTTCCCACTGAGCCCTCTTTCTCCTCGGCCCACAGAGACAAAATGTAGGACTGGTGCCAACAGTTCATCACGGAAGAAAGGACTCACCGAGCCGGTATCACTAACTAATACTAATATAACGAAAGCTAATACGAATTACTAATAGAATAGAAAAGAACTGTCTTTTCTGTATACTTTCCCCGGTTCCGTTGCTACCGCGGGCCTTACGCAATCGATCGGATCATATAGATATTAGATATCCCTTCTTCAACACAACATAGGTCATCGAAAGGATCTCGGACGACTCACCAAAGCACGAAAGCCAGGATATTTCAGAAAATGGATTCCTATTTGAAGAGTGCATAACCGCATGGATAAGCTCACACCAACCCGTTCATTTTGGATCCAATTCGGGATTTTCCTTGGGAGGTATCGGGAAGAAATTGGAATGTAATAATATCGATTCATACAGAGGAAAAGGTTCTCTATTGATTCAAACGCTATACCTATGAGATAGGGAAAGAAAATGGAAATGAATGAAATAAAGAATAAAAAAAAATCAGTAGAAGAACCCAGATTCCAAATGAACAAATGCAAACTCGAAAAGGATCTTTCTT--------AGAATGAGGGGCAAGGGGATTGATCGAGAAAGATCTCTTGTTCTTATTCTAAGATCGTGATTTGATCCGCATATGTTTGGTAAAAAGAAGAATATTCTCTTTGGATCATCATCCAAAATGGAAAGTGTTCAATTGGAACATGAAAACGTGACTGAATTGGTCTTAGTTACTCTTCGGGACGGAGTGGAAGAGGGGAGGAGACTCTCGAAGGAGGAAAAGGATCCAATTACTTGGAAAGAAGTGAACGAGGAGCCGTATGAGGTGAAAATCTCATGTACGGTTCTGTAGAGTGACAGTAAGGGTGACTTATCTGTCAACTTTTCCACTATCACCCCCAAAAAACCAAACTCTGCCTTACGTAAAGTTGCCAGAGTACGATTAACCTCCGGATTTGAAATCACTGCTTATATACCTGGTATTGGCCATAATTCACAAGAACATTCTGTAGTATTAGTAAGAGGAGGAAGGGTTAAGGATTTACCTGGTGTGAGATATCACATTGTTCGAGGAACCCTAGATGCTGTCGGAGTAAAGGATCGTCAACAAGGGCGTTCTAGTGCGTTGTAGATTCTTATCCAAGACTTGTATCATTTGATGATGCCATGTAAATCGCTAGAAACATGTGAAGTGTATGGCTAACCCAATAACGAAAGTTTCGTAAGGGGACTGGAGCAGGCTACTATGAGACAAAAGATCTTCTTTCTAAAGAGATTCGATTCCGAACTTTTCTATGTCCAGGGTCCAATATGGAAATCATTTCAGAGGTTTTCCCTTACTTTGTCCGTGTGTCAACAAACAATTCGAAATACCTCGACTTTTTTAGAACAGGTCCGAGTCAAATAGCAATGATTCGAAGCACTTCTTTTTACATTACACTATTTCGGAAACCCAAGGACTCGATCGTATGGATATGTAAAATACAGGATTTCCAATCCTAGCAGGAAAAGGAAGGAAACGGATACTCAATTTAAAGTGAGTAAACAGAATTCCATACTCGATCTCATAGATACATATAGAATTCTGTGGAAAGCCGTATTCGATGAAAGTCGTATGTACGGCTTGGAGGGAGATCTTTCATATCTTTCGGGATCCACCCTACAATATGGGGTCAAAAAGCCAAAATAAGTGATTCGTTTTTAGCCCTTATAAAAAGAAAACTGATTCTTGAACCTCTTTCACGCTCATGTCACGTCGAGGTACTGCAGAAGAAAAAACTGCAAAATCCGATCCAATTTATCGTAATCGATTAGTTAACATGTTGGTTAACCGTACTCTGAAACACGGAAAAAAATCATTGGCTTATCAAATTATCTATCGAGCCGTGAAAAAGATTCAACAAAAGACAGAAACAAATCCACTATCTGTTTTACGTCAAGCAATACGTGGAGTAACTCCCGATATAGCAGTAAAAGCAAGACGTGTAGGCGGATCAACTCATCAAGTTCCTATTGAAATAGGATCTACACAAGGAAAAGCACTTGCCATTCGTTGGTTATTAGGAGCATCCCGAAAACGTCCGGGTCGAAATATGGCTTTCAAATTAAGTTCCGAATTAGTAGATGCTGCCAAAGGGAGTGGCGATGCTATACGCAAAAAGGAAGAGACTCATAAAATGGCAGAGGCAAATAGAGCTTTTGCACATTTTCGTTAATCCATGAACAGGATCCATATAGACACATAGATCCATGGATCCATACATCTCGATTGGAAAAGAATCAATAGAAAAAAAAGAATCTGAATTGATCGATATCTTTCTCGAAACAAACAAAAAGGAAAAGAAAGATGAAACATAAATCATGGATCAACCAAGCCCTCTCGGGGGCTTGCTTAAGAAAGAGGAATCTTATGGAAATATCATGGAATAAGGTTTGATCCTATTCATGGGGATTCCGTAACTATTCCATTCCAAAAAAATAGAAAGTTCGAAACAATTGGGACTTTTTCGGAGATTGGATGCAGTTACTAATTCATGATCTGGCATGTACAGAATGAAAACTTCATTCTCGATTCTACGAGAATTTTTATGAAAGCGTTTCATTTGCTTCTCTTCCATGGAAGTTTCATTTTCCCAGAATGTATCCTAATTTTTGGCCTAATTCTTCTTCTGATGATCGATTCAACCTCTGATCAAAAAGATAGACCTTGGTTCTATTTCATCTCTTTAACAAGTTTAGTAATGAGCATCACGGCCCTATTGTTCCGATGGAGAGAAGAACCTATGATTAGCTTTTCGGGAAATTTCCAAACGAACAATTTCAACGAACTCTTTCAATTTCTTATTTTACTATGTTCAACTCTATGTATTCCTCTATCCGTAGAGTACATTGAATGTACAGAAATGGCTATAACAGAGTTTCTGTTATTCGTATTAACAGCTACTCTAGGAGGAATGTTTTTATGTGGCGCTAACGATTCAATAACTATCTTTGTAGCTCCAGAATGTTTCAGTTTATGTTCCTACCTATTATCTGGATATGCCAAGAGAGATGTACGGTCTAATGAGGCTACTACGAAATATTTACTCATGGGCGGGGCAAGCTCTTCTATTCTGGTTCATGGTTTCTCTTGGCTATATGGTTTATCCGGGGGGGAGATCGAGCTTCAAGAAATAGTGAATGGTCTTATCAATACACAAATGTATAACTCCCCGGGAATTTCAATTGCGCTTATATCCATCACTGTAGGAATTGGGTTCAAGCTTTCCCCAGTCCCTTTTCATCAATGGACTCCTGACGTATACGAAGGAGTGCGGTTCGTTCGACAAAATCCTCTACCTCTATATCTATCTCTGAGATGTTTGGATTTTTCAAAACTCCATAGACATGCAGAAGAAAAATGCTATCCCCACTCGGACCAAGACATAACTTTTACCAAAAGTTTATTGTAATCTTTTTGTTCAAATAACAATTAAGGTGAAGCGGGGTCAGGAACAACGAATCTCTTTATGATAAACGGATCCATTTTGCAAGTTCGTTATTACGGGTAGTTCCTACAAAGGATCGGACTAATGACGTATACAATACTTGAATTATCGATGTAGATGCTACATAGTTGATTCTCATCCTTCAGAGAAGAGACAGAGACTACGAGTGTAATAGGAGCATCCGTCGACAAAAGGATCACCCTAAGATGATCATCTCATGGCTATTGAGAACGAATCAAATCAGATGGTTCTATTTTTCAATCCCTTTGACTTGCTCCTACGCAACCAAGGTCGAAAAGATTGAAAAAGTCAGTCATTCACAACCACTGATGAAGGATTCCTCGAAAAGTTAAGGATTAGTAATCCTTTTTAGAAATCGAATGGATTCGGTCTTATACACACGCGAGGAAGGTAATAAAAAAAAAGAAGATGAGTTCTTCTTTCTTTTATCACTTAGGAGCCGTGCGAGATGAAAGTCTCATGCACGGTTTTGAATGAGAGAAAGAAGTGAGGAATCCTCTTTTCGACTCTGACTCTCCCACTCCAGTCGTTGCTTTTCTTTCTGTTACTTCAAAAGTAGCTGCTTCAGCTTCAGCCACGCGAATTTTCGATATTCCTTTTTATTTCTCATCAAACGAATGGCATCTTCTTCTGGAAATCCTAGCTATTCTTAGCATGATATTGGGGAATCTCATTGCTATTACTCAAACAAGCATGAAACGTATGCTTGCATATTCGTCCATCGGTCAAATCGGATATGTAATTATTGGAATAATTGTTGGAGACTCAAATGATGGATATGCAAGCATGATAACTTATATGCTGTTCTATATCTCCATGAATCTAGGAACTTTTGCTTGCATTGTATTATTTGGTCTACGTACCGGAACTGATAACATTCGAGATTATGCAGGATTATACACGAAAGATCCTTTTTTGGCTCTCTCCTCAGCCCTATGTCTCTTATCCCTAGGAGGTCTTCCTCCACTAGCAGGTTTTTTCGGAAAAATCTATCTATTCTGGTGTGGATGGCAGGCGGGCCTATATTTCTTGGTTTCAATAGGACTCCTTACGAGCGTTGTTTCTATCTACTATTATCTAAAAATAATCAAGTTATTAATGACTGGACGAAACCAAGAAATAACCCCTCACGTGCGAAATTATAGAAGATCCACTTTAAGATCAAACAATTCCATCGAATTGAGTATGACTGTATGTGTGATAGCATCTACTATACCAGGAATAGCAATGAACCCAATTCTTGCAATTGCTCAGGATACCCTTTTTTAGCTTCTAGGGTCTATTTCTTAGTTCAAGATCCCTCTTACTAACTGGAATAAAAGAATTCGTAGATCTGTTCCGCCCAAAATGGGAATGGGCTGGGGTTATGAACTTATAATCATGGAATCGAGTCGATTCCATGATTATAAGTTCATTCCATACCGGAATAGGGTTATGTACATTCTCATTATGAGAAGGAGTCATTCGAGCGTATGTAAATAGATACTATGTTTACATATGGATCCCTACGTCGGTCGTGACATTATTAGGAATAGGCATAATCGGACCTGCTTTTGACATATCTATCGTTATTTTGTTGGGGGTACCATATTCACTTCTTGGGGCTTCTATGGAATCGAGAAATAGGTTTGATTGTACATCTTTTTGATTGATATAATATATATCCGGCATCCTCCGGATAATTCCAATCGAAGCAATTTGATGTCTGACTCGGGTATATATGACAATCGATGATCGATAGAAATACTCCAACACTCCACCTTTGTCATATATTCCATATATCACACTATATAGATATCATATTCATGGAATAGGATTCATGCCTTGATGGTGAAATGGTAGACACGCGAGACTCAAAATCTCGTGCTAAAGAGCGTGGAGGTTCGAGTCCTCTTCAAGGCATAAATGCTCATTGAATGAGCAATTCAATAACAGATCTCGGATCTAATCGATATTGATATACCGAGTATCTGTTGATACGAAGTATTCCGGCGATCCTCAGGATACGAGTCCGAGCTGTTGGAATTGGAATAGGTTCGGCAGCAGATCACGAAATCTTGGCCATCTTCTCTATCTAATGAATGAGGAGTCCGTTTTGAAATCGTCCGCCCTGCACCCACCCCCCGAGTATATGATTCCTGTTGAATCATACAAAGGTAGATTGATAGAAACCTCTGGGAAAATGCCCACCCGTAACCCAGCGGATAAAGTACATTACATAGTCCGTTTTAGGGATTAGCGACTTGCCCATTCAGTGACTTTGGCACTGGACGTTCCCAAAATAGGTACTATTGGGTCGGGTGCATTAGAGAGTAGACAGACGTCTGTTGGCATTCCAGCCTTCCTTCCCCTTTCAGGGCCTATCCAAAAGAGAATCCAGTATCTCTTGGTCGTGAATATATGAATAGGCCGAACCGGGATATCTTTGCTTCGGAACAAAACAATTCGAATTAGGCTTGGTCAACTGGAATGTGTATTATCCATACGGAAGATCCTCAATTGAGAAGATCCATCCACCTGAGACGAAGAGAAAGGTCTATCTATTTTCTTTAATTATTCAGTTAAACCGATGATTGGTTATTGGAGCAGATAGCAACAACCATTTCATCGGACATGCGTATTTTTGATTTTCCGATGGATTTACATAATGGAAATTGTTTGATATAGTGAGTAATAGGCTCTGGTTGTTCGCCGTTCAAGAATTCTCGTTTAGGCAGTTCATCATAGTGTTTTGATCTAAGATTTCAATTCTTCCATGTTTCAGCAGTAGCATATTGTTCCATGGAGCTAAGGTCCAAAATATGGAAGAAACAAGTGTTTCCGCGACTCTACCACCCGGTCAATTCTGTTCCACATATCTTTCTAAGGAATGGGAAATCTTTCTCCTGTTACATGAATCAAATGTTTCATTTCATCCGGGAAAAGCCATTTCTTTCTCAACAATGTCTTTGTCATTTGATCCAATAGCGTTCCATTAGATAGGAACAGATTTAATAAATACTGATAACTCTCGGATAGAGTATTAGAACGGAAAGACCCATTATAGAATGAGCTATTGGTTCTAAGCCATCTTTTGCGATGAATCAACAATTCCAAGTGCTTTTCTTTCCTATTCTTGCTGAACCAGCGTTTATACATAGATGTGGAAGGTTTTCTTAGGGAAGTAAAAAGCCCCTTTGACATCTCTTTATCTGCAAAGAATTCTCGATGTGAAAACACAGATTCAAAGGGCTGATCTTTGAATAGGAAAAACAATGGATCCACAGGGTCCCAAATGAATTGGCTTATTCGAAAAAATTGTTCTTTGGAAGATCGTGTCTGGTACTGCATGGTTCCACTCTGCAAGAACTCCGAATCATTCTCTTGAAGCTCATCCTCTTCCTCTTCCTCTTGATGATAAATGATCTCCTTGCTCCGAAAGGACCTGGCTAAATAGGAAAATCCCCATTCATTGGGCCTTTCGATATAATCAAATCGATTGTCACAAGGGCGCCATAGTCTCGGAGCCCAAACTATGTGATTTAATAAATCGTCCTCTATCTGTATCTCTTGCGGGTCGACAGCTCCTTCTTCAAACTCCGATTCGTATTTTTCATAGATAGAATAACATCCATTTTGGATCATATCTAACTGATTCCTTGGTTCGGGCCGAAGAAGCGATGTCACTCGATTATTATCAAACTGACTGCAATCTTTTTCTGTCCGTGAGGATCCCACCAGAGCGCCTTCTACTTCTAATAGGCCATGAACTAGATCAGAATCATTCTCAAGGAATTCATAAGAAGCGATCCTCATTTTTTCATCGAGTCCGAGTGGAGACAAAAGATCTTGAGCGACCGATCCGGCAGAACAACTCAAAAGATAAAGAAGTATCGTTAATTTCTTCATGGTCGTTCCAAGTTCGAAGTACCATCTGTACAAAGAAAATTGCCTTTCCTTACATGAGCTCTTCTTCATATAGATAGATATAGGATCTAAAGGGCAATTACTTAGAAGTAGATTTTGTGCAATAGCCCTTCCTATCTGATAGAAAAGTATCCCATGATCCGGAACTGATCTTACCTCGGATCGCAAATCCCAAGTTTGTCTATGAAGAGCTGATCTAATTGTATTCGTTTCTAGAATTGATTTCTTCTGTGTAATACTAATTGATAGGGCCTCATTGAGAAGTCCTACAAGATCTCGTGCATTGGAACCCAGGGTTATGGACCCCAATCCGTTCGTATGGAACATTTTCTTTTCCAAGTGAAATCCCCTAGTATATGAAAGAATGAAAAAGTGTTTTTGTTGTTGTGGAATAAGAGGCCTTCGTATCTTAATGCATGTATTTAATTTATTCGGAGCTATTAAAGCGGGATCCACTTTTCGGGGAATATGAGTCGAAGCAATAACAAGAATATTTCTAGTGGAACATCTTTCAGAATCCCTGGAGAGATAGTTCACTACTAGACCGAGGGATAAATAATTCGACTCATTCACATACAAATCATGGATGTTTGGAACCCATATTATGCAAGGAGACATTGCTTTTGCTAATTCGAATTGAAGGGTGATATCAAATGGGTCTATTTTCGGCATCCTATATATAGCTGGTAGCATATTCGTCATAGTTAGCAGCTCCGTATCAAGGTCATCATCAATATGGATATCCTTACTATCATCAATATGGATATCGTTACTATCATCAATATCGATATCAAAAAGCAAACCTCGAGGCCTGTTATCCGGGAACGGGTTCGGAAATACCGTAATGAAAGGAACATAGGAGTTTGTCGCTAGGTATTTGACCAAATATGATCGTCCAGTTCCTATAGAACCTATCACTAAAATACCCCTAGAAGGGGATAGGGCTAAGCGGAGCGAAAAGGGTTTTCCATGAGATGAACTATTAGCCCCACACGAGGTTTGTGAATAAGTAATTGTCTGATAATGAGCAAGAAATATACGTCTTTCTGCTAAAGAGGATCTATTGAACTCATAATTCATTAGATACTTTTTATGAGTGTCAACTACGTTTCGTAAGTAAATTGATCCTGGTTGTTCAATCATTTGATAACCAGAGTCATTCTTTGATAAATGATCACTATGAGTCAGACTCCATAGAATTTGATCCATTCTTTTTTCTGTCGTTAGGGTGGAGAACTGAACTATGAATTGTCTTTCTTGATCATCAATCGAATCACTGTTCGCGACCCAGGATTCTATTTGATCCTCAATCCAATCAGCGTTCACGCTTTTTCTTTTTCTTATCCATGAATAGATCTCTTTACTTGTACGACTTAGATGTCTCGTATCTCTCGAAAAAGTGATTCGATTGATGGGATTTGGTATGATACTTATGAGATTGATGAGATTGCTATGCAAATATTTCTTCTTAGAACGTCTTGATTTGACCCCAGAAGCATAACCCCATATTTCTTCCAGAGAATTTACTAATTGTCCCAGAGCAACTAGAAATAGATTCTTTAACCAGAAAGAATTACGTTCCGATGTAGGATACCTATCCAGAAGTTGTTGCAACTCAATCGTGTATGATGGAATCATCAAAGATTTGATCTTTTCTAACTCTGTCTGTAATTCACTAGAGGCTCGGGAAACAAAGAGAAGATGTATACGAAGGAAATATCCAGCAACAAGAAGAAAGAAAAGGATTGAATAGAGGAACTCCCAAGCATTTGTTGATTTCAGACGTGTCCATAGCAACGGAAGGGGTGACTCGTTATTTCGATGAATCATTTCTTCGGACAGAAAAAGATTCTGTAAACACTTCCTCGAAATCTCACTTATAAGATTCCATTGTGGACGAATCACACACACTATTTTCTGACGAATTCGCCGTGATATACCCGATCCGTGCATAATATCATGAAAAATAGATACAAATTTTGGACTGCTACTTAGTATCGGCAATGAGTTTGCAAGGGTATCTAAAAGGGTGAAATTTAGATATTTGCACCCTGTCGAAGTAAGGAACCATGGCATATATGTTTGGAACAGATTCCATTTTGAGAGATTTGAAAAAGCACTATCTCCTTGAAAGGTTCTATACATCTGCCATTTCTCAACGCATTTCTTTCGACAAAGACTCCGTTTTTTCCTCTTTCCGGGTGGTAAATATTTCTCAGAACATGGAGTGTGAATCAAACCCATGTTTGAATTGAAACTGAGATACTGATGCAAGTTCTTCCCTTCTGAATCAGATAGATTCATATCGGAAAAAGGCTGACAATAAGTTCTTTCCAAATTGACTATTTGTTGCTCTGTTAGAGGTGTTTCCGAAATGTCTGCGATCGAATAAATAGCTCTACGAACGAATGGATCGAATCGAATTGGAAAATGGAAAGATTTGTACAAGTTATACGTTCCGTCACCACTTTGTGGAAAATCGTTAGATAGGAATATGTCAGATACTTGTAACTCGATTGGTGAAATAGTCTCTCTCTCCAAAAAAATAGGTTTTCTTTTACCGACACACAAAGAAAATAGTTTGTTGCGAATGAACAAGATATTGAGGAATTGTCCATATGTAAGATCATAATTATTGATACGGGTCTTTTCCACATAAAAAGGGAATCCTTTGTTACAATGGAACCAGAAGTGACGTGGATTATTCAAAAATCGAAGTCGATTTGCTTTATAAAAAGAAGATATCAATGAACTTCTATGAAATGGTTTCACGGGATTCAACCAATTGTTTCGATCGTGGGATATCATTGAGAAATAGGAATCCGTGTTATCAAAGGATTTCCTGCGATTATTTCGAGTATGGAATGAGTCAATCATCCACTTTGGTATCTTATTGAACAAAAATGGTAATATTGTTCCTCCATTGATCAAGAATTTCGGTCTTTGGGAAGTATCATGATCATCCAATAATAAGGGTTTCCATTTATTCAAATGAACAATTTGAACACCTATTGATTCTAATAACTGATTGCGGGGTTGATCATTCGGGTCTTTCAATTCATAGATGTGAATCTCGGACCTATGAATGGGAATATTTCCGATACTCACAAAGAAAAAAGGAAGTGACTTGGACAAAAAGAGAAGTGACTTGGACAAAAAGAGAAGTGACTTAGACAAAAAGAAACGAAGTGACTTAGACAAATCTTCTTTGTCGATAGCCTCGGACCAATCAATCGAATATTGATTAATACGTAATCGATCGAACACTACTTGAAAACGGTTCTTCTGTTCAGAAACGAAATGTTCCAAATGTTCCTGGAAATTCTTGCTCCCATTGGACCATTTGTATCTATATGCATCAGGATCCCGATTCATGGATCTCTCGGTTCGAGAAATAAGAGGATCAAACCATTTCTTCTGACTCTTTTTCAAATTCGATAAATGTCGGTTGATCGTATATTTCATTATAGTTATATGATTCAGAGTATCATTTCCTATCCGATCCCTTGGAATTCCATATTCGAAGGATCGATTCATTAAAAAGAATCGATTCGATACATTTCTTATGTATTCACCGGTGCTATATTGGATTTGAATCCGATTTCGGATCAA---TCCATATTGATTGACTGCCTCCATGATCTTGTTGCTAGCAAATAGCACTATTTTTCGTTTTGGATCTTCCAAATCATTCCCACAGTGGATCCGGACCCCTTTTTTTCTGATCCTTCGATAAAAAGATTCATTCTCTTCATAAAAAAGAGGGGGTAGAACCAATAAAGATTTCTTTTTCGATTCATCTCTGGACCCATTCAATAATTTTTGTTGATCCAATCCGTAGGAATCAATAGAAAAGGCGAATCCCCTATGATACACCAGATCCGGCTCGGTTATTGATAGAGTGAATAGATCTGCCATTTCTTGAAATCTCTCTTCTGATTCAAAATCGTGGCGTAACGTGTATCCCCCTTTGTTCCGGTCATGGAATAGATGAAAGAAACCCAAAAATGGATTTTTGTTCAAGAATGAAATCTTATTGGAACTCTCTATATCTAGTTCATCCTTCGGAACCATATCACATCCCCGATCTGATGAAATAGGATGAATTGAGACGGTATTTTGTAAATACGTAATTATCTTGAATATATCAACCATTTCTTTATTTTCCGATCGCCTGAAAGGGACAAAAGAAACATCTTGTTTTTTCTTCAAAAATTTCTGATCTCTAGTGGACCCCTCAGTAGGATTCGAACCCAGATGAAGTTCTGACCATTTGTCAGAGAAAAAAGAACGAATTGATCTTGTGGGATTCCGAAGAAATTCTTCGGTTTCTTCCGGAAGCGGATGATTATTCATCTGCTTCTCACCTTCCGTGAATAGCTGAGACATTGAGGAAGATCCAAAAAGGAATTTCGGGAATCGATCTGATTCTATTTCTGTTCGTTCCGTTTGAAGAAAGGAAGGATCCCAAAGAATCGATCTTTCTTTTAGTTGCAGAATCTCGGTTTGATCGATCAATTTGTGATATTCTGAATCCTCATTTCTAATGGAATCGAAATGATCTCTGGATTGATCAGAAGATCCTTTCAATTGGCTAGAATCCGTTACTTGAACGAAAATGGATCCTGTGGAATCATATTGAATATTTGACGATACATTCCGTACCTTGCTAAAAAATGGATCCTTGTTTACCAACCACACATTGTCTAACCAAATCCAATTCTCTCTCGATACCTTCCTCAAAAAATCCGATTCGTGCTGATTCTTCCTCGGAGAAAGACGATCCAACAATTCCCAATCATGGTCCTTGCGGATCGGATCATCCGTATAAGATAAAAAAAGAAACTCCATAGATTTGCTATCTTTCTCTTTGAATGAGATCTCAATTCCAGCTACGGTTTCATTCGATATATTACAACTAGAATCCCTCTTTTTTCCGACCCGGTTCCTCCACCACCGCGAACCCCGGTTAGATTCAGGCATGATACACTTTGGATTTCTTTTATTTATTGGGAGAACCCAAGTACTCTCTTGCGGATCCATGAAAGAACTCTCAGAAATCTTTTTCCCCTTTGGAAGATGCAGGAGCGAAACAATCAACCTATTGATATTGGAAGACCAAAAAGATTCTTCCAATGTCTCATTTCTGGGTCCAATGGAATTCATAGGTATAGGAAGAAGCCCCATCAAATAGAGATTTTTTCTTTCGACCATCTTTCGATTGTTAATACGAGATATAAGGACCGCTACTACAAGCAGTACTACACCTTTGATCGTGAAATATGGATTGCTTGTTGAACCCTGTGAATCGCGTGAAAGTAGGATACTTAAAATTCGGGGGTCAAAGAGTTTCATAAAACGTTCTTGGTGGAAAAAAATGGGAGTGAAAGATCCCACTGAATGGAATTTGATCCATGAATCTAAGAAATAGTGAGAATTCTTGATTTCTCTCAATATCTCTCTCAATTCGAGGATCCAGGGTTTGAATTGATGTCGTTTCATTGATTCCTCCTAAAGATTTCATTTCAATTCGAATTTGGTTATTCATATTCACGATGTACGATGATCCCTGTTAAGCATCCATGGCTGAATGGTTAAAGCGCCCAACTCATAATTGGCAAATTCGTAGGTTCAATTCCTGCTGGATGCACGCCAATGGGAACGTTCAATAAGTCTATTGGAATTGGCTCTGTATTACTATTTATATTAATGGAATATCATCATCCATACATAAGGAATTAATTGGTATGGTATATTCATACCATAACATATGAACAATAAGAATTACAATTCTTATCGATACTGGAACTTATAGGGAAGAAAATGGATTTATGGATGGAATCAAATATGCAGTATTTACAGAAAAAAGTATTCGGTTATTGGGGAACAATCAATATACTTCTAATGTCGAATCAGGATCAACTAGGACAGAAATAAAGCATTGGGTCGAACTCTTCTTTGGTGTCAAGGTAATAGCTATGAATAGTCATCGACTCCCCGGAAAGGGTAGAAGAATGGGACCTATTATGGGACATACAATGCATTCCAATTACAGACGTATGATCATTACGCTTCAACCGGGTTATTCTATTCCACCTCTTATATTATAGAGAAAAGAACTTAAAGCAAAATACTTAATAACATGGCGATACATTTATACAAAACTTCTACCCCGAGCACACGCAACGGAGCCGTAGACAGGAAATCCAATCCACGAAATAATTTGATTTATGGACAGCATCGTTGTGGTAAAGGTCGTAATGCCAGAGGAATCATTACCGCAAGGCA??????????????????????????????????????????????????????????????????????????????????????????????????????????????????????????????????????????????????????????????????????????????????????????????????????????????????????????????????????????????????????????????????????????????????????????TAGGTTTACGACGAAACCTAGAAATCGATCACTGATCCAATTGGAGTACCTCCACGGGATAGACCTCAACAGAAAACTGTTGAGTAACGGCAGCAAGTGATTGAGTTCAGTAGTTCTTCATAGAAAATTATTGACTCTAGAGATATGGTAATATGGAGAAGACAAAATTGTTTGAAGCACGGACAGAACCGGAAGCGCTCCTTGTTTCAAAGAGAGGAAGACGGGTTATTCACATTTAATTTGATGGTCAGAGGCGAATTGAAAGCTAAGCAGTGTATAAGGATCCCCCGGCGAAAAATAGAGATGTCTCCTACGTTACCCGTAATATGTGGAAGTATCGACGTAATTTCATAGAGTCATTCGGTCTGAATGCTACATGAAGAACATAAGCCAGATGACGGAACGAGGAGACCTAGGATGTAGAAGATCATAACATGAGCGATTCGGCGGATTTGGATTCCTATATATCCACTCATATGGTACTTCATCATACGATTCATATAAGATCTATCTGTCTAGATATCATCATATACATCTAGAAAGCCGTATGCTTTGGAAGAAGCTTGTACAGTTTGGGAAGGGGTTTTGATTGATAAAAAAGAAGAATCCACTTCAACCGATATGCCCTTAGGCACGGCCATACATAACATAGAAATCACACTTGGAAAGGGTGGACAATTAGCTAGAGCAGCAGGTGCTGTAGCGAAACTGATTGCAAAAGAGGGTAAATCGGCCACATTAAGATTACCATCTGGAGAGGTCCGTTTAATATCCAAAAACTGCTTAGCAACAGTCGGACAAGTGGGTAATGTTGGGGTGAACCAAAAAAGTTTGGGTAGAGCCGGATCTAAGTGTTGGCTAGGTAAACGTCCTGTAGTAAGAGGAGTCGTTATGAACCCTGTAGACCACCCCCATGGGGGCGGTGAAGGGAGAGCCCCAATTGGTAGAAAAAAACCTATGACCCCTTGGGGTTTTCCTACACTTGGAAGAAGAAGTAGGAAAAGGAAAAAATATAGTGATCGTTTTATTCTTCGTCGCCGTAAATAAGAATATTGAAAATTGAATTTTTGGAATTTGAAATTGGTA
;
END;


[End of File]
