# Supplementary material for: Comparative Analyses of Plastid Sequences between Native and Introduced Populations of Aquatic Weeds Elodea canadensis and E. nuttallii
Source: PLoS One. 2013 Apr 19;8(4):e58073. doi: 10.1371/journal.pone.0058073 (PMC3631202; doi:10.1371/journal.pone.0058073)
Supplement: Alignment S2 — Chloroplast DNA sequence polymorphisms of three Elodea canadensis haplotypes (H1–H3) and four E. nuttallii haplotypes (A–D) revealed using nine cpDNA loci. For primer information and genomic regions amplified, see Table 2. (TXT) [file pone.0058073.s002.txt]

Alignment S3. Sequences of three Elodea canadensis haplotypes (H1-H3) 
and four E. nuttallii haplotypes (A-D) revealed using nine cpDNA loci.

Locus 1125A
>H1
GGAGAAGAATAAAGGAA----TCCTTTTTCAATTGAAACATGCTCGTTCATTCCTACTAC
TTAATTTCTCTTAATTCTGAATTTCTTTTTATTATATCTTCCCGGAGTTCATTCTCCGGG
GAATTTTTTTTTTCAATCATTGTTGCATATTATATAT--TACTTAATAAGATAACCTCTT
TTATTTGATAATCTTATTGGAAATCATGTAAAGACTATTTTTATTTGATATAGCTATTTG
CGCAAGTATTTTACGATTAGAAACTACTTGCCTCTTATACAGATCATGTATTAATCTACT
ATAACTATAGGAGA
>H2
GGAGAAGAATAAAGGAA----TCCTTTTTCAATTGAAACATGCTCGTTCATTCCTACTAC
TTAATTTCTCTTAATTCTGAATTTCTTTTTATTATATCTTCCCGGAGTTCATTCTCCGGG
GAATTTTTTTT--CAATCATTGTTGCATATTATATATATTACTTAATAAGATAACCTCTT
TTATTTGATAATCTTATTGGAAATCATGTAAAGACTATTTTTATTTGATATAGCTATTTG
CGCAAGTATTTTACGATTAAGAACTACTTGCCTCTTATACAGATCATGTATTAATCTACT
ATAACTATAGGAGA
>H3
GGAGAAGAATAAAGGAA----TCCTTTTTCAATTGAAACATGCTCGTTCATTCCTACTAC
TTAATTTCTCTTAATTCTGAATTTCTTTTTATTATATCTTCCCGGAGTTCATTCTCCGGG
GAATTTTTTTT--CAATCATTGTTGCATATTATATATATTACTTAATAAGATAACCTCTT
TTATTTGATAATCTTATTGGAAATCATGTAAAGACTATTTTTATTTGATATAGCTATTTG
CGCAAGTATTTTACGATTAAGAACTACTTGCCTCTTATACAGATCATGTATTAATCTACT
ATAACTATAGGAGA
>A
GGAGAAGAATAAAGGAAGGAATCCTTTTTCAATTGAAACATGCTGGTTCATTCCTACTAC
TTAATTTCTCTTAATTCTGAATTTCTTTTTATTATATCTTCCCGGAGTTCATTCTCCGGG
GAATTTTTTTT--CAATCATTGTTGCATATTATATATATTACTTAATAAGATAACCTCTT
TTATTTGATAATCTTATTGGAAATCATGTAAAGACAATTGTTATTTGATATAGCTATTTG
CGCAAGTATTTTACGATTAAGAACTACTTGCCTCTTATACAGATCATGTATTAATCTACT
ATAACTATAGGAGA
>B
GGAGAAGAATAAAGGAAGGAATCCTTTTTCAATTGAAACATGCTCGTTCATTCCTACTAC
TTAATTTCTCTTAATTCTGAATTTCTTTTTATTATATCTTCCCGGAGTTCATTCTCCGGG
GAATTTTTTTT--CAATCATTGTTGCATATTATATATATTACTTAATAAGATAACCTCTT
TTATTTGATAATCTTATTGGAAATCATGTAAAGACAATTGTTATTTGATATAGCTATTTG
CGCAAGTATTTTACGATTAAGAACTACTTGCCTCTTATACAGATCATGTATTAATCTACT
ATAACTATAGGAGA
>C
GGAGAAGAATAAAGGAAGGAATCCTTTTTCAATTGAAACATGCTGGTTCATTCCTACTAC
TTAATTTCTCTTAATTCTGAATTTCTTTTTATTATATCTTCCCGGAGTTCATTCTCCGGG
GAATTTTTTTT--CAATCATTGTTGCATATTATATATATTACTTAATAAGATAACCTCTT
TTATTTGATAATCTTATTGGAAATCATGTAAAGACAATTGTTATTTGATATAGCTATTTG
CGCAAGTATTTTACGATTAAGAACTACTTGCCTCTTATACAGATCATGTATTAATCTACT
ATAACTATAGGAGA
>D
GGAGAAGAATAAAGGAAGGAATCCTTTTTCAATTGAAACATGCTGGTTCATTCCTACTAC
TTAATTTCTCTTAATTCTGAATTTCTTTTTATTATATCTTCCCGGAGTTCATTCTCCGGG
GAATTTTTTTT--CAATCATTGTTGCATATTATATATATTACTTAATAAGATAACCTCTT
TTATTTGATAATCTTATTGGAAATCATGTAAAGACAATTGTTATTTGATATAGCTATTTG
CGCAAGTATTTTACGATTAAGAACTACTTGCCTCTTATACAGATCATGTATTAATCTACT
ATAACTATAGGAGA

Locus 1345A
>H1
CAAAACAACAAGTCTAAGTTAATAAAATAAGAAAAA----AAGTATGTTACATACTTTTT
TTTTCTTATTTCTAATATTAAACAAAAGGATTTGCAAATAAAAGTGCTAATGCCACGACC
AATCCGTAAATTGTTAAAGCTTCCATGAAA
>H2
CAAAACAACAAGTCTAAGTTAATAAAATAAGAAAAA----AAGTATGTAACATACTTTTT
TT--CTTATTTCTAATATTAAACAAAAGGATTTGCAAATAAAAGTGCTAATGCCACGACC
AATCCGTAAATTGTTAAAGCTTCCATGAAA
>H3
CAAAACAACAAGTCTAAGTTAATAAAATAAGAAAAA----AAGTATGTAACATACTTTTT
TT--CTTATTTCTAATATTAAACAAAAGGATTTGCAAATAAAAGTGCTAATGCCACGACC
AATCCGTAAATTGTTAAAGCTTCCATGAAA
>A
CAAAACAACAAGTCTAAGTTAATAAAATAAGAAAAAAAGAAAGTATGTAACATACTTTTT
TTT-CTTATTTCTAATATTAAACAAAAGGATTTGCAAATAAAAGTGCTAATGCCACGACC
AATCCGTAAATTGTTAAAGCTTCCATGAAA
>B
CAAAACAACAAGTCTAAGTTAATAAAATAAGAAAAAAAGAAAGTATGTAACATACTTTTT
TTT-CTTATTTCTAATATTAAACAAAAGGATTTGCAAATAAAAGTGCTAATGCCACGACC
AATCCGTAAATTGTTAAAGCTTCCATGAAA
>C
CAAAACAACAAGTCTAAGTTAATAAAATAAGAAAA---GAAAGTATGTAACATACTTTTT
TTT-CTTATTTCTAATATTAAACAAAAGGATTTGCAAATAAAAGTGCTAATGCCACGACC
AATCCGTAAATTGTTAAAGCTTCCATGAAA
>D
CAAAACAACAAGTCTAAGTTAATAAAATAAGAAAA---GAAAGTATGTAACATACTTTTT
TTT-CTTATTTCTAATATTAAACAAAAGGATTTGCAAATAAAAGTGCTAATGCCACGACC
AATCCGTAAATTGTTAAAGCTTCCATGAAA

Locus 1345B
>H1
TAAATCGAACTTAAAAAAAGGGAATTATTTTGATTCAACCATCTCATCTATCCCTCAACT
CACCCATTTTATTAATAATACGTGGTATATTTAGGATACCAAATAATGACATAATATACC
CAGTACTTTTTATTCTTTCATTGAAATATAGGAATAATAACCAATCCAATAAATCTATGA
GATTCTCAAAGTAATTGACTTACCTTTATTATTAATCATAATGAAGGGTTTCTTATATAG
CTAGAACTACCTTCACAAATAGCGGATACTAATTTGTTAAGAATCAACCGTATTGAAGCT
ATAGCGTCATCGTTAGCTGGGATCGAAATATCCGCAAG
>H2
TAAATCGAACTTAAAAAAAGGGAATTATTTTGATTCAACCATCTCATCTATCCCTCAACT
CACCCATTTT---AATAATACGTGGTATATTTAGGATACCAAATAATGACATAATATACC
CAGTACTTTTTATTCTTTCATTGAAATATAGGAATCATAACCAATCCAATAGATCTATGA
GATTCTCTCAGTAATTGACTTACCCTTATTATTAATCATAATGAAGGGTTTCTTATATAG
CTAGAACTACCTTCACAAATAGCGGATACTAATTTGTTAAGAATCAACCGTATTGAAGCT
ATAGCGTCATCGTTAGCTGGGATCGAAATATTCGCAAG
>H3
TAAATCGAACTTAAAAAAAGGGAATTATTTTGATTCAACCATCTCATCTATCCCTCAACT
CACCCATTTT---AATAATACGTGGTATATTTAGGATACCAAATAATGACATAATATACC
CAGTACTTTTTATTCTTTCATTGAAATATAGGAATCATAACCAATCCAATAGATCTATGA
GATTCTCTCAGTAATTGACTTACCCTTATTATTAATCATAATGAAGGGTTTCTTATATAG
CTAGAACTACCTTCACAAATAGCGGATACTAATTTGTTAAGAATCAACCGTATTGAAGCT
ATAGCGTCATCGTTAGCTGGGATCGAAATATTCGCAAG
>A
TAAATCGAACTTAAAAAAAGGGAATTATTTTGATTCAACCATCTCATCTATCCCTCAACT
CACCCATTTT---AATAATACGTGGTATATTTAGGATACCAAATAATGACATAATATACC
CAGTACTTTTGATTCTTTCATTGAAATATAGGAATACTAACCAATCCAATAGATCTATGA
GATTCTCAAAGTAATTG---TACCCTTATTATTAATCATAATGAAGGGTTTCTTATATAG
CTAGAACTACCTTCACAAATCGCGGATACTAATTTGTTAAGAATCAACCGTATTGAAGCT
ATAGCGTCATCGTTAGCTGGGATCGAAATATCCGCAAG
>B
TAAATCGAACTTAAAAAAAGGGAATTATTTTGATTCAACCATCTCATCTATCCCTCAACT
CACCCATTTT---AATAATACGTGGTATATTTAGGATACCAAATAATGACATAATATACC
CAGTACTTTTGATTCTTTCATTGAAATATAGGAATACTAACCAATCCAATAGATCTATGA
GATTCTCAAAGTAATTG---TACCCTTATTATTAATCATAATGAAGGGTTTCTTATATAG
CTAGAACTACCTTCACAAATCGCGGATACTAATTTGTTAAGAATCAACCGTATTGAAGCT
ATAGCGTCATCGTTAGCTGGGATCGAAATATCCGCAAG
>C
TAAATCGAACTTAAAAAAAGGGAATTATTTTGATTCAACCATCTCATCTATCCCTCAACT
CACCCATTTT---AATAATACGTGGTATATTTAGGATACCAAATAATGACATAATATACC
CAGTACTTTTGATTCTTTCATTGAAATATAGGAATACTAACCAATCCAATAGATCTATGA
GATTCTCAAAGTAATTG---TACCCTTATTATTAATCATAATGAAGGGTTTCTTATATAG
CTAGAACTACCTTCACAAATCGCGGATACTAATTTGTTAAGAATCAACCGTATTGAAGCT
ATAGCGTCATCGTTAGCTGGGATCGAAATATCCGCAAG
>D
TAAATCGAACTTAAAAAAAGGGAATTATTTTGATTCAACCATCTCATCTATCCCTCAACT
CCCCCATTTT---AATAATACGTGGTATATTTAGGATACCAAATAATGACATAATATACC
CAGTACTTTTGATTCTTTCATTGAAATATAGGAATACTAACCAATCCAATAGATCTATGA
GATTCTCAAAGTAATTG---TACCCTTATTATTAATCATAATGAAGGGTTTCTTATATAG
CTAGAACTACCTTCACAAATCGCGGATACTAATTTGTTAAGAATCAACCGTATTGAAGCT
ATAGCGTCATCGTTAGCTGGGATCGAAATATCCGCAAG

Locus 1345D
>H1
GGTATACGTTCATTCCAACCTTTAACCCTTTTTTCGAGGTTCATTGATATTGAATCAATC
GAACGCACTTCTAAGACTTGTTCTACTTTTGGAAGACCCTGCGTTATGTCACGAGATCTT
GATTTTTCATATATAAATGTAACTAACGTATCCCCTTCGTAAAGGATTTCCCCATAATGA
CCATGAACTGTTGTTCCTGGGGTGACCAAATAAGGTTTAGCAGATCTTATTACTAAATAG
TCCGCATTAACAATTAGAACTTGACCGGATTTTATATGTGGTCCATATTTGAATAAACAT
ACATTTTCACAAATAAACTGCCCAAGAATAATTATTGGAAATGATTCCTCACAATAATCA
TGATGTAAAAGGT
>H2
GGTATACGTTCATTCCAACCTTTAACCCTTTTTTCGAGGTTCATTGATATTGAATCAATC
GAACGCACTTCGAAGACTTGTTCTACTTTTGGAAGACCCTGCGTTATGTCACCAGATCTT
GATTTTTCATATATAAATGTAACTAACGTATCCCCTTCGTAAAGGATTTCCCCATAATGA
CCATGAACAGTTGTTCCTGGGGTGACCAAATAAGGTTTAGCGGATCTTATTACTAAATAG
TCCGCATTAACAATTAGAACTTGACCAGATTTTATATGTGGTCCATATTTGAATAAACAT
ACATTTTCACAAATAAACTGCCCAAGAATAATTATTGGAAATGATTCCTCACAATAATCA
TGATGTAAAAGGT
>H3
GGTATACGTTCATTCCAACCTTTAACCCTTTTTTCGAGGTTCATTGATATTGAATCAATC
GAACGCACTTCGAAGACTTGTTCTACTTTTGGAAGACCCTGCGTTATGTCACCAGATCTT
GATTTTTCATATATAAATGTAACTAACGTATCCCCTTCGTAAAGGATTTCCCCATAATGA
CCATGAACAGTTGTTCCTGGGGTGACCAAATAAGGTTTAGCGGATCTTATTACTAAATAG
TCCGCATTAACAATTAGAACTTGACCAGATTTTATATGTGGTCCATATTTGAATAAACAT
ACATTTTCACAAATAAACTGCCCAAGAATAATTATTGGAAATGATTCCTCACAATAATCA
TGATGTAAAAGGT
>A
GGTATACGTTCATTCCAACCTTTAACCCTTTTTTCGAGGTTCATTGATATTGAATCAATC
GAACGCACTTCTAAGACTTGTTCTACTTTTGGAAGACCCTGCGTTATGTCACCAGATCTT
GATTTTTCATATATAAATGTAACTAACGTATCCCCTTCGTAAAGGATTTCCCCATAATGA
CCATGAACAGTTGTTCCTGGGGTGACCAAATAAGGTTTAGCAGATCTTATTACTAAATAG
TCCGCATTAACAATTAGAACTTGACCAGATTTTATATGTGGTCCATATTTGCATAAACAT
ACATTTTCACAAATCAACTGCCCAAGAATAATTATTGGAAATGATTCCTCACAATAATCA
TGATGTAAAAGGT
>B
GGTATACGTTCATTCCAACCTTTAACCCTTTTTTCGAGGTTCATTGATATTGAATCAATC
GAACGCACTTCTAAGACTTGTTCTACTTTTGGAAGACCCTGCGTTATGTCACCAGATCTT
GATTTTTCATATATAAATGTAACTAACGTATCCCCTTCGTAAAGGATTTCCCCATAATGA
CCATGAACAGTTGTTCCTGGGGTGACCAAATAAGGTTTAGCAGATCTTATTACTAAATAG
TCCGCATTAACAATTAGAACTTGACCAGATTTTATATGTGGTCCATATTTGCATAAACAT
ACATTTTCACAAATCAACTGCCCAAGAATAATTATTGGAAATGATTCCTCACAATAATCA
TGATGTAAAAGGT
>C
GGTATACGTTCATTCCAACCTTTAACCCTTTTTTCGAGGTTCATTGATATTGAATCAATC
GAACGCACTTCTAAGACTTGTTCTACTTTTGGAAGACCCTGCGTTATGTCACCAGATCTT
GATTTTTCATATATAAATGTAACTAACGTATCCCCTTCGTAAAGGATTTCCCCATAATGA
CCATGAACAGTTGTTCCTGGGGTGACCAAATAAGGTTTAGCAGATCTTATTACTAAATAG
TCCGCATTAACAATTAGAACTTGACCAGATTTTATATGTGGTCCATATTTGCATAAACAT
ACATTTTCACAAATCAACTGCCCAAGAATAATTATTGGAAATGATTCCTCACAATAATCA
TGATGTAAAAGGT
>D
GGTATACGTTCATTCCAACCTTTAACCCTTTTTTCGAGGTTCATTGATATTGAATCAATC
GAACGCACTTCTAAGACTTGTTCTACTTTTGGAAGACCCTGCGTTATGTCACCAGATCTT
GATTTTTCATATATAAATGTAACTAACGTATCCCCTTCGTAAAGGATTTCCCCATAATGA
CCATGAACAGTTGTTCCTGGGGTGACCAAATAAGGTTTAGCAGATCTTATTACTAAATAG
TCCGCATTAACAATTAGAACTTGACCAGATTTTATATGTGGTCCATATTTGCATAAACAT
ACATTTTCACAAATCAACTGCCCAAGAATAATTATTGGAAATGATTCCTCACAATAATCA
TGATGTAAAAGGT

Locus 1345F
>H1
TGGGTGGGACTCCGGCCATAACATAATTGGCAGATCCAAGATGTACTTCTGCAAGTAAAA
GGAGTTCGAATATATATGGATCGTGCTCGAAAAGTTATGAATCGATTGATAAGTCCAATC
CCAATATCTTGATTCCGAGCGGCAATGCACCGTGGACCCATATATATATCGTCTGCTAAT
ACGCGACCCATCAGTGTTTGGCTAAAAATGCTTTCGGTCATCCCGTTTTGAGGACTCACG
GAAATACCTCGGATAGTACCACAATCCGTTCTACGTACAATAATGTGTTGAACTACTTCA
ACAAGTCTAC
>H2
TGGGTGGGACTCTGGCCATAACATAATTGGCAGATCCAAGATGTACTTCTGCAAGTAAAA
GGAGTTCGAATATATATGGATCGTGCTCGCAAAGTTAGGAATCGATTGATAAGTCCAATC
CCAATATCTTGATTCCGAGCGGCAATGCACCGTGGACCTATATATATATCGTCTGCTAAT
ACGCGACCCATCAGTGTTTGGCTAAAAATTCTTTCGGTCATCCCGTTTTGAGGACTCACG
GAAATACCTCGGATAGTACCACAATCCGTTCTACGTACAATAATGTGTTGAACTACTTCA
ACAAGTCTAC
>H3
TGGGTGGGACTCTGGCCATAACATAATTGGCAGATCCAAGATGTACTTCTGCAAGTAAAA
GGAGTTCGAATATATATGGATCGTGCTCGCAAAGTTAGGAATCGATTGATAAGTCCAATC
CCAATATCTTGATTCCGAGCGGCAATGCACCGTGGACCTATATATATATCGTCTGCTAAT
ACGCGACCCATCAGTGTTTGGCTAAAAATTCTTTCGGTCATCCCGTTTTGAGGACTCACG
GAAATACCTCGGATAGTACCACAATCCGTTCTACGTACAATAATGTGTTGAACTACTTCA
ACAAGTCTAC
>A
TGGGTGGGACTCCGGCCATAACATAATTGGCAGATCCAAGATGTACTTCTGCAAGTAAAA
GGAGTTCGAATATATATGGATCGTGCTCGAAAAGTTATGAATCGATTGATAAGTCCAATC
CCAATATCTTGATTCCGAGCGGCAATGCAGCGTGGACCCATATATATATCGTCTGCTAAT
ACGCGACCCATCAGTGTTTGGATAAAAATGCTTTCGGTCATCCCGTTTTGAGGACTCACG
GAAATACCTCGGATAGTACCACAATCGGTTCTACGTACAATAATGTGTTGAACTACTTCA
ACAAGTCTAC
>B
TGGGTGGGACTCCGGCCATAACATAATTGGCAGATCCAAGATGTACTTCTGCAAGTAAAA
GGAGTTCGAATATATATGGATCGTGCTCGAAAAGTTATGAATCGATTGATAAGTCCAATC
CCAATATCTTGATTCCGAGCGGCAATGCAGCGTGGACCCATATATATATCGTCTGCTAAT
ACGCGACCCATCAGTGTTTGGATAAAAATGCTTTCGGTCATCCCGTTTTGAGGACTCACG
GAAATACCTCGGATAGTACCACAATCGGTTCTACGTACAATAATGTGTTGAACTACTTCA
ACAAGTCTAC
>C
TGGGTGGGACTCCGGCCATAACATAATTGGCAGATCCAAGATGTACTTCTGCAAGTAAAA
GGAGTTCGAATATATATGGATCGTGCTCGAAAAGTTATGAATCGATTGATAAGTCCAATC
CCAATATCTTGATTCCGAGCGGCAATGCAGCGTGGACCCATATATATATCGTCTGCTAAT
ACGCGACCCATCAGTGTTTGGATAAAAATGCTTTCGGTCATCCCGTTTTGAGGACTCACG
GAAATACCTCGGATAGTACCACAATCGGTTCTACGTACAATAATGTGTTGAACTACTTCA
ACAAGTCTAC
>D
TGGGTGGGACTCCGGCCATAACATAATTGGCAGATCCAAGATGTACTTCTGCAAGTAAAA
GGAGTTCGAATATATATGGATCGTGCTCGAAAAGTTATGAATCGATTGATAAGTCCAATC
CCAATATCTTGATTCCGAGCGGCAATGCAGCGTGGACCCATATATATATCGTCTGCTAAT
ACGCGACCCATCAGTGTTTGGATAAAAATGCTTTCGGTCATCCCGTTTTGAGGACTCACG
GAAATACCTCGGATAGTACCACAATCGGTTCTACGTACAATAATGTGTTGAACTACTTCA
ACAAGTCTAC

Locus 1689A
>H1
TATGTTTCATTTATCTATCATTATATAGAATCTCATCCATATTAGGATTCTATTATTTAT
GGAATTCGAACCTAAACTCGATTTATGATTCATTCATTATTTCGATCTCACCCGCCCGTT
GGTATTTCTTTTTTTTT-------GTATATGGATTTTAGTCCATTCTTGTTTTATACCTT
TTCATGGATGAATTATGCTTATTTTCACATCTAGGATTTACATATACAACATATATTACT
GTCAAGAGGGCTTTTTTTTCTTAGTATATTAGATATTTAAACTCAAATAAAAGGAAGATT
TTAAAAAATTAGAAACCCGCAAAACAAGTATTGGGTTGCGCCATACATATCAAACAGTAT
ACAATAATGATGTATTTGATGCATCAAATACATGGTCTTTCTTATTAATTAAATTAGTTG
ATAATAGTAGTTTAGTTGCAACTTTTTTGAAAGATTCTTTTTTCAAAAGTTTCATTCATG
CCTATTCCATGTCGAGTAGACC
>H2
TATGTTTCATTTATCTATCATTATATAGAATCTCATCCATATTAGGATTCTATTATTTAT
GGAATTCGAACCTAAACTCGATTTATGATTCATTCATTATTTCGATCTCACCCGCCCGTT
GGTATTTCTTTTTTTTTTTTTTTTGTATATGGATTTTAGTCCATTCTTGTTTTATACCTT
TTCATGGATGAATTATGCTTATTTTCACATCTAGGATTTACATATACAACATATATTACT
GTCAAGAGGGCTTTTTT--CTTAGTATATTAGATATTTAAACTCAAATAAAAGGAAGATT
TTAAAAAATTAGAAACCCGCAAAACAAGTATTGGGTTGCGCCATACATATCAAACAGTAT
ACAATAATGATGTATTTGATTCATCAAATACATGGTCTTTCTTATTAATTAAATTAGTTG
ATAATATTCGTTTAGTTGCAACTTTTTTGAAAGATTCTTTTTTCAAAAGTTTCATTCATG
CCTATTCCATGTCGAGTAGACC
>H3
TATGTTTCATTTATCTATCATTATATAGAATCTCATCCATATTAGGATTCTATTATTTAT
GGAATTCGAACCTAAACTCGATTTATGATTCATTCATTATTTCGATCTCACCCGCCCGTT
GGTATTTCTTTTTTTTTTTTTTTTGTATATGGATTTTAGTCCATTCTTGTTTTATACCTT
TTCATGGATGAATTATGCTTATTTTCACATCTAGGATTTACATATACAACATATATTACT
GTCAAGAGGGCTTTTTT--CTTAGTATATTAGATATTTAAACTCAAATAAAAGGAAGATT
TTAAAAAATTAGAAACCCGCAAAACAAGTATTGGGTTGCGCCATACATATCAAACAGTAT
ACAATAATGATGTATTTGATTCATCAAATACATGGTCTTTCTTATTAATTAAATTAGTTG
ATAATATTCGTTTAGTTGCAACTTTTTTGAAAGATTCTTTTTTCAAAAGTTTCATTCATG
CCTATTCCATGTCGAGTAGACC
>A
TATGTTTCATTTATCTATCATTATATGGAATCTCATCCATATTAGGATTATATTATTTAT
GGAATTCGAACCTAAACTCGATTTATGATTCATTCATTATTTCGATCTCATCCGCCCGTT
GGTATTTCTTTTTTTT--------GTATATGGATTTTAGTCCATTCTTGTTTTATACCTT
TTCATGGATGAATTATGCTTATTTTCACATCTAGGATTTACATATACAACATATATTACT
GTCAAGAGGGCTTTTTT--CTTAGTATATTAGATATTTAAACTCAAATAAAAGGAAGATT
TTAGAAAATTAGAAACCCGCAAAACAAGTATTGGGTTGCGCCATACATATCAAACAGTAT
ACAATAATGATGTATTTGATGAATCAAATACATGGTCTTTCTTATTAATTAAATTAGTTG
ATAATATTAGTTTAGTTGCAAATTTTTTGAAAGATTCTTTTTTCAAAAGTTTCATTCATG
CCTATTCCATGTCGAGTAGACC
>B
TATGTTTCATTTATCTATCATTATATGGAATCTCATCCATATTAGGATTATATTATTTAT
GGAATTCGAACCTAAACTCGATTTATGATTCATTCATTATTTCGATCTCATCCGCCCGTT
GGTATTTCTTTTTTTT--------GTATATGGATTTTAGTCCATTCTTGTTTTATACCTT
TTCATGGATGAATTATGCTTATTTTCACATCTAGGATTTACATATACAACATATATTACT
GTCAAGAGGGCTTTTTT--CTTAGTATATTAGATATTTAAACTCAAATAAAAGGAAGATT
TTAGAAAATTAGAAACCCGCAAAACAAGTATTGGGTTGCGCCATACATATCAAACAGTAT
ACAATAATGATGTATTTGATGAATCAAATACATGGTCTTTCTTATTAATTAAATTAGTTG
ATAATATTAGTTTAGTTGCAAATTTTTTGAAAGATTCTTTTTTCAAAAGTTTCATTCATG
CCTATTCCATGTCGAGTAGACC
>C
TATGTTTCATTTATCTATCATTATATGGAATCTCATCCATATTAGGATTATATTATTTAT
GAAATTCGAACCTAAACTCGATTTATGATTCATTCATTATTTCGATCTCATCCGCCCGTT
GGTATTTCTTTTTTTT--------GTATATGGATTTTAGTCCATTCTTGTTTTATACCTT
TTCATGGATGAATTATGCTTATTTTCACATCTAGGATTTACATATACAACATATATTACT
GTCAAGAGGGCTTTTTT--CTTAGTATATTAGATATTTAAACTCAAATAAAAGGAAGATT
TTAGAAAATTAGAAACCCGCAAAACAAGTATTGGGTTGCGCCATACATATCAAACAGTAT
ACAATAATGATGTATTTGATGAATCAAATACATGGTCTTTCTTATTAATTAAATTAGTTG
ATAATATTAGTTTAGTTGCAAATTTTTTGAAAGATTCTTTTTTCAAAAGTTTCATTCATG
CCTATTCCATGTCGAGTAGACC
>D
TATGTTTCATTTATCTATCATTATATGGAATCTCATCCATATTAGGATTATATTATTTAT
GAAATTCGAACCTAAACTCGATTTATGATTCATTCATTATTTCGATCTCATCCGCCCGTT
GGTATTTCTTTTTTTT--------GTATATGGATTTTAGTCCATTCTTGTTTTATACCTT
TTCATGGATGAATTATGCTTATTTTCACATCTAGGATTTACATATACAACATATATTACT
GTCAAGAGGGCTTTTTT--CTTAGTATATTAGATATTTAAACTCAAATAAAAGGAAGATT
TTAGAAAATTAGAAACCCGCAAAACAAGTATTGGGTTGCGCCATACATATCAAACAGTAT
ACAATAATGATGTATTTGATGAATCAAATACATGGTCTTTCTTATTAATTAAATTAGTTG
ATAATATTAGTTTAGTTGCAAATTTTTTGAAAGATTCTTTTTTCAAAAGTTTCATTCATG
CCTATTCCATGTCGAGTAGACC

Locus 1872A
>H1
GTTTCTTTCGAATGCTCATTCAAGCAAGACATGATCCATTTATTTCCTCCTTCTGTTGGT
GGGCACGTGCCCCATAAACAAAAGCTGACGGGCATATGTGGAAGAAAACCACTTATAATA
ATACTATATGCAAGTTTTTTTGTGCCATAGGTTTTTTTATCTATGTATGGGGTCCAATTC
AATCCCTCTTGTATACTAGTAACAAACAAGTCTAATTAAGTATGAATTCATCACATATAT
TTAAATCCGAGCATATCGGTATGGTATACCTAATTTATCTTTTTAGGCCCAAGATTCTGA
ATTGATACGTTAGATAGGGATAAATCGTACTTAGTAAATTTGATTATCTTCTCGTTTTTC
AATCGATCGTTCTTTTTATACTTTTGCTGCTTGCTAAAAAAAAGATTGGATCTCTCATAA
CCTTCTAATTTCTTTATTCTTTATAAATCGTTTTCTTTACTGTGGTGAGATGTAGTTAGA
CGGTGAAACATTTCGAAATAA
>H2
GTTTCTTTCGAATGCTCATTCAAGCAAGACATGATCCATTTATTTCCTCCTTCTGTTGGT
GGGCACGTGCCCCATAAACAAAAGCTGATGGGCATATGTGGAAGAAAACAACTTATAATA
ATACTATATGCAAGTTTTTTTCTGCCATAGGTTTTTT-ATATATGTATGGGGTCCAATTC
AATCCCTCTTGTATACTAGTAACAAACAAGTCTAATTAAGTATGAATTCATCACATATAT
TTAAATCCGAGCATATCGGTATGGTATACCTAATTTATCTTTTTAGGCCCAAGATTCTGA
ATTGATACGTTAGATAGGGATAAATCGTACTTAGTAAATTTGATTATCTTCTCTTTTTTC
AATCGATCGTTCTTTTTATACTTTTGCTGCTTGCTAAAAAAAAGATTGGATCTCTCATAA
CTTTCTAATTTCTTTATTCTTTATAAATCGTTTTCTTTACTGTGGTGAGATGTAGTTAGA
CGGTGAAACATTTCGAAATAA
>H3
GTTTCTTTCGAATGCTCATTCAAGCAAGACATGATCCATTTATTTCCTCCTTCTGTTGGT
GGGCACGTGCCCCATAAACAAAAGCTGATGGGCATATGTGGAAGAAAACAACTTATAATA
ATACTATATGCAAGTTTTTTTCTGCCATAGGTTTTTT-ATATATGTATGGGGTCCAATTC
AATCCCTCTTGTATACTAGTAACAAACAAGTCTAATTAAGTATGAATTCATCACATATAT
TTAAATCCGAGCATATCGGTATGGTATACCTAATTTATCTTTTTAGGCCCAAGATTCTGA
ATTGATACGTTAGATAGGGATAAATCGTACTTAGTAAATTTGATTATCTTCTCTTTTTTC
AATCGATCGTTCTTTTTATACTTTTGCTGCTTGCTAAAAAAAAGATTGGATCTCTCATAA
CTTTCTAATTTCTTTATTCTTTATAAATCGTTTTCTTTACTGTGGTGAGATGTAGTTAGA
CGGTGAAACATTTCGAAATAA
>A
GTTTCTTTCGAATGCT--------CAAGACATGATCCATTTATTTCCTCCTTCTGTTGGT
GGGCACGTGCCCCATAAACAAAAGCTGACGGGCATATGTGGAAGAAAACAACTTATAATA
ATACTATATGCAAGTTTTTTTGTGCCATAGGTTTTTTTATATGTGTATGGGGTCCAATTC
AATCCCTCTTGTATACTAGTAACAAACAAGTCTAATTAAGTATGAATTCATCACATATAT
TCAAATCCGAGCATATCGGTATGGTATAGCTAATTTATCTTTTTGGGCCCAAGATTCTGA
ATTGATACGTTAGATAGGGATAAATCGTACTTAGTAAATTTGATTATCTTCTCTTTTGTC
AATCGATCGTTCTTTTTATACTTTTGCTCCTTGCTAAAAAAAAGATTGGATCTCTCATAA
CCTTCGAATTTCTTTATTCTTTATAAATATTTTTCTTTACTGTAGTGAGATGTAGTTAGA
CGGTGAAACATTTCGAAATAA
>B
GTTTCTTTCGAATGCT--------CAAGACATGATCCATTTATTTCCTCCTTCTGTTGGT
GGGCACGTGCCCCATAAACAAAAGCTGACGGGCATATGTGGAAGAAAACAACTTATAATA
ATACTATATGCAAGTTTTTTTGTGCCATAGGTTTTTTTATATGTGTATGGGGTCCAATTC
AATCCCTCTTGTATACTAGTAACAAACAAGTCTAATTAAGTATGAATTCATCACATATAT
TCAAATCCGAGCATATCGGTATGGTATAGCTAATTTATCTTTTTGGGCCCAAGATTCTGA
ATTGATACGTTAGATAGGGATAAATCGTACTTAGTAAATTTGATTATCTTCTCTTTTGTC
AATCGATCGTTCTTTTTATACTTTTGCTCCTTGCTAAAAAAAAGATTGGATCTCTCATAA
CCTTCGAATTTCTTTATTCTTTATAAATATTTTTCTTTACTGTAGTGAGATGTAGTTAGA
CGGTGAAACATTTCGAAATAA
>C
GTTTCTTTCGAATGCT--------CAAGACATGATCCATTTATTTCCTCCTTCTGTTGGT
GGGCACGTGCCCCATAAACAAAAGCTGACGGGCATATGTGGAAGAAAACAACTTATAATA
ATACTATATGCAAGTTTTTTTGTGCCATAGGTTTTTTTATATGTGTATGGGGTCCAATTC
AATCCCTCTTGTATACTAGTAACAAACAAGTCTAATTAAGTATGAATTCATCACATATAT
TCAAATCCGAGCATATCGGTATGGTATAGCTAATTTATCTTTTTGGGCCCAAGATTCTGA
ATTGATACGTTAGATAGGGATAAATCGTACTTAGTAAATTTGATTATCTTCTCTTTTGTC
AATCGATCGTTCTTTTTATACTTTTGCTCCTTGCTAAAAAAAAGATTGGATCTCTCATAA
CCTTCGAATTTCTTTATTCTTTATAAATATTTTTCTTTACTGTAGTGAGATGTAGTTAGA
CGGTGAAACATTTCGAAATAA
>D
GTTTCTTTCGAATGCT--------CAAGACATGATCCATTTATTTCCTCCTTCTGTTGGT
GGGCACGTGCCCCATAAACAAAAGCTGACGGGCATATGTGGAAGAAAACAACTTATAATA
ATACTATATGCAAGTTTTTTTGTGCCATAGGTTTTTTTATATGTGTATGGGGTCCAATTC
AATCCCTCTTGTATACTAGTAACAAACAAGTCTAATTAAGTATGAATTCATCACATATAT
TCAAATCCGAGCATATCGGTATGGTATAGCTAATTTATCTTTTTGGGCCCAAGATTCTGA
ATTGATACGTTAGATAGGGATAAATCGTACTTAGTAAATTTGATTATCTTCTCTTTTGTC
AATCGATCGTTCTTTTTATACTTTTGCTCCTTGCTAAAAAAAAGATTGGATCTCTCATAA
CCTTCGAATTTCTTTATTCTTTATAAATATTTTTCTTTACTGTAGTGAGATGTAGTTAGA
CGGTGAAACATTTCGAAATAA

Locus 2381A
>H1
CTGAGAAAGTGTTACTTAACGCCCGAAAAGATTCTTATACCAGAGTATATGAAGAGGGGA
CGGGCAAAAAAGCGGGAACGAAGAAGAAAACATGAAATCCGACGATCTATAGACACAAAA
TAGGATCCTGGGAGTCCATACTACAGATGAATTAGTAAAAAAAGTAATACATAATAGAAT
AAATATAAGAGAAGATAAAATGAAAACCGTCCACTTGCAATATATTTTAATCCTTCTGCT
ATAAGAAAAGTGCCAATACCAATACCGTTTATAATTCCATCAATTACACAGCTATCAAAA
AAAGAAGTTAGTTCCGAGAATATTCTGATACT
>H2
CTGAGAGGGTGTTACTTAATGCCCGAAAGGATTCTTATACCAGAGTATATGAAGAGGAGA
CGGGCAAAAAAGCCGGAACGAAGAAGAAAACATGAAATCCGACGATCTATAGAGGCAAAA
TATGATCCTGGGAGTCCATACTACAGATGAATTAGTAAAAAAAGTAATACATAATAGAAT
AAATATAAGAAAAGATAAAATGAAAACCGTCCACTTGCAATATATTTTAATCCTTCTGCT
ATAAGAAAAGTGCCAATACCAATACCGTTTATAATTCCATCAATTACACAGCTATCAAAA
AAAGAGGTTAGTTCCGAGAATATTCTGATACT
>H3
CTGAGAGGGTGTTACTTAATGCCCGAAAGGATTCTTATACCAGAGTATATGAAGAGGAGA
CGGGCAAAAAAGCCGGAACGAAGAAGAAAACATGAAATCCGACGATCTATAGAGGCAAAA
TATGATCCTGGGAGTCCATACTACAGATGAATTAGTAAAAAAAGTAATACATAATAGAAT
AAATATAAGAAAAGATAAAATGAAAACCGTCCACTTGCAATATATTTTAATCCTTCTGCT
ATAAGAAAAGTGCCAATACCAATACCGTTTATAATTCCATCAATTACACAGCTATCAAAA
AAAGAGGTTAGTTCCGAGAATATTCTGATACT
>A
CTGAGAAAGTGTTACTTAATCCCCCAAAGGATTCTTACACCAGAGTATATGAAGAGGAGC
CCGGAAAAAAAGCGGGAACGAAGAAAAAGAATTGAAATGCGACAACATCTAGAGCCAAAA
TAAAATCCTCGGAGTCCATACTACAGATGAATTAGTAAAAAAAGTAATACATAATAGAAT
AAATAGAAGAAAAGGTAAGATGAAAGACGTCCACTTGGAATATATTTTAAGCCTTCTGCT
ATAAGAAAAGTGGCAATACCAACACTATTTATAATTCTATCAAGTACACAACTATCAAAA
AAACAAGTGACTTCTGAGAATATTCTCAAACT
>B
CTGAGAAAGTGTTACTTAATCCCCCAAAGGATTCTTACACCAGAGTATATGAAGAGGAGC
CCGGAAAAAAAGCGGGAACGAAGAAAAAGAATTGAAATGCGACAACATCTAGAGCCAAAA
TAAAATCCTCGGAGTCCATACTACAGATGAATTAGTAAAAAAAGTAATACATAATAGAAT
AAATAGAAGAAAAGGTAAGATGAAAGACGTCCACTTGGAATATATTTTAAGCCTTCTGCT
ATAAGAAAAGTGGCAATACCAACACTATTTATAATTCTATCAAGTACACAACTATCAAAA
AAACAAGTGACTTCTGAGAATATTCTCAAACT
>C
CTGAGAAAGTGTTACTTAATCCCCCAAAGGATTCTTACACCAGAGTATATGAAGAGGAGC
CGGGAAAAAAAGCGGGAACGAAGAAAAAGAATTGAAATGCGACAACATCTAGAGCCAAAA
TAAAATCCTCGGAGTCCATACTACAGATGAATTAGTAAAAATAGTAATACATAATAGAAT
AAATAGAAGAAAAGATAAGATGAAAGACGTCCACTTGGAATATATTTTAATCCTTCTGCT
ATAAGAAAAGTCGCAATACCAACACTATTTATAATTCCATCAAGTACACAACTATCAAAA
AAACAAGTGAGTTCTGAGAATATTCTAAAACT
>D
CTGAGAAAGTGTTACTTAATCCCCCAAAGGATTCTTACACCAGAGTATATGAAGAGGAGC
CGGGAAAAAAAGCGGGAACGAAGAAAAAGAATTGAAATGCGACAACATCTAGAGCCAAAA
TAAAATCCTCGGAGTCCATACTACAGATGAATTAGTAAAAATAGTAATACATAATAGAAT
AAATAGAAGAAAAGATAAGATGAAAGACGTCCACTTGGAATATATTTTAACCCTTCTGCT
ATAAGAAAAGTCGCAATACCAACACTATTTATAATTCCATCAAGTACACAACTATCAAAA
AAACAAGTGAGTTCTGAGAATATTCTAAAACT

Locus 2493A
>H1
TCATCAAGACTATCTATGAAAATAATTCGATACAATAGCTTGTACCTTATCAACGGATAG
CGAGAAAACAAAATCAGGATAAATACCAATTGCTAGTACGGGCAAAAAGATACAAATCGA
AACAAATAGTTCTCGTGGCCCAGAATCCACAAAATAAGACTTTTGAACATTAAATAATTT
GTATCCATAGAACATTTGACGTAACATAGATAATAAATAAATAGGAGTTAATATCATTCC
AATTGCCATTATAAAAGTAATTAGTATTTTTGGCATTAAAAGATATTTTGGACTGGTAAT
TATTCCAAAAAATACTACTAATTCCGCAACAAAACCACTCATTCCCGGCAATGCAAGAGA
GGCCATCGAGAAACTACTGAACAAGGTAAAGAATTTTGGCATTGGGATGGATACCCCCCC
CATTTCGTCAAGATAAACAAGATGAGTTCTATCACAGCCTGTTCCCCCTAAGAAAAAAAG
CGCAGC
>H2
TCATCAAGACTATCTATGAAAATAATTCGATACAATAGCTTGTACCTTATCAACGGATAG
CGAGAAAACAAAATCAGGATAAATACCAATTGCTAGTATGGGCAAAAAGATACAAATGGA
AACAAATAGTTCTCGTGGCCCAGAATCCACAAAATAAGACTTTTGAACATTAAATAATTT
GTATCCATAGAACATTTGACGTAACATAGATAATAAATAAATAGGAGTTAATATCATTCC
AATTGCCATTATAAAAGTAATTAGTATTTTTGGCATTAAAAGATATTTTGGACTGGTAAT
TATTCCAAAAAATACTACTAATTCCGCAACAAAACCACTCATTCCCGGCAATGCAAGAGA
GGCCATCGAGAAACTACTGAACAGGGTAAAGAATTTTGGCATTGGGATGGATACCCCCCC
CATTTCGTCAAGATAAACAAGATGAGTTCTATCACAGCCTATTCCCCCTAAGAAAAAAAG
CGCAGC
>H3
TCATCAAGACTATCTATGAAAATAATTCGATACAATAGCTTGTACCTTATCAACGGATAG
CGAGAAAACAAAATCAGGATAAATACCAATTGCTAGTATGGGCAAAAAGATACAAATGGA
AACAAATAGTTCTCGTGGCCCAGAATCCACAAAATAAGACTTTTGAACATTAAATAATTT
GTATCCATAGAACATTTGACGTAACATAGATAATAAATAAATAGGAGTTAATATCATTCC
AATTGCCATTATAAAAGTAATTAGTATTTTTGGCATTAAAAGATATTTTGGACTGGTAAT
TATTCCAAAAAATACTACTAATTCCGCAACAAAACCACTCATTCCCGGCAATGCAAGAGA
GGCCATCGAGAAACTACTGAACAGGGTAAAGAATTTTGGCATTGGGATGGATACCCCCCC
CATTTCGTCAAGATAAACAAGATGAGTTCTATCACAGCCTGTTCCCCCTAAGAAAAAAAG
CGCAGC
>A
TCATCAAGACTATCTATGAAAATAATTAGATACAATAGCTTGTACCTTATCAACGGATAG
CGAGAAAACAAAATCAGGATAAATACCAATTGCTAGTACGGGCAAAAAGATACAAATCGA
AACAAATAGTTCTCGTGGCCCAGAATCCACAAAATAAGACTTTTGAACATTCAATAATTT
GTATCCATAGAACATTTGACGTAACATAGATAATAAATAAATAGGAGTTAATATCATTCC
AATTGCCATTATAAAAGTAATTAGTATTTTTGGCATTAAAAGATATTTTGGACTGGTAAT
TATTCCAAAAAATACTACTAATTCCGCAACAAAACCACTCATTCCCGGCAATGCAAGAGA
GGCCATCGAGAAACTACTGAACAGGGTAAACAATTTTGGCATTGGGATGGATACCCCCCC
CATTTCGTCAAGATAAACAAGATGAGTTCTATCACAGCCTGTTCCCCCTAAGAAAAAAAG
GGCAGC
>B
TCATCAAGACTATCTATGAAAATAATTAGATACAATAGCTTGTACCTTATCAACGGATAG
CGAGAAAACAAAATCAGGATAAATACCAATAGCTAGTACGGGCAAAAAGATACAAATCGA
AACAAATAGTTCTCGTGGCCCAGAATCCACAAAATAAGACTTTTGAACATTCAATAATTT
GTATCCATAGAACATTTGACGTAACATAGATAATAAATAAATAGGAGTTAATATCATTCC
AATTGCCATTATAAAAGTAATTAGTATTTTTGGCATTAAAAGATATTTTGGACTGGTAAT
TATTCCAAAAAATACTACTAATTCCGCAACAAAACCACTCATTCCCGGCAATGCAAGAGA
GGCCATCGAGAAACTACTGAACAGGGTAAACAATTTTGGCATTGGGATGGATACCCCCCC
CATTTCGTCAAGATAAACAAGATGAGTTCTATCACAGCCTGTTCCCCCTAAGAAAAAAAG
GGCAGC
>C
TCATCAAGACTATCTATGAAAATAATTAGATACAATAGCTTGTACCTTATCAACGGATAG
CGAGAAAACAAAATCAGGATAAATACCAATTGCTAGTACGGGCAAAAAGATACAAATCGA
AACAAATAGTTCTCGTGGCCCAGAATCCACAAAATAAGACTTTTGAACATTCAATAATTT
GTATCCATAGAACATTTGACGTAACATAGATAATAAATAAATAGGAGTTAATATCATTCC
AATTGCCATTATAAAAGTAATTAGTATTTTTGGCATTAAAAGATATTTTGGACTGGTAAT
TATTCCAAAAAATACTACTAATTCCGCAACAAAACCACTCATTCCCGGCAATGCAAGAGA
GGCCATCGAGAAACTACTGAACAGGGTAAAGAATTTTGGCATTGGGATGGATACCCCCCC
CATTTCGTCAAGATAAACAAGATGAGTTCTATCACAGCCTGTTCCCCCTAAGAAAAAAAG
GGCAGC
>D
TCATCAAGACTATCTATGAAAATAATTAGATACAATAGCTTGTACCTTATCAACGGATAG
CGAGAAAACAAAATCAGGATAAATACCAATTGCTAGTACGGGCAAAAAGATACAAATCGA
AACAAATAGTTCTCGTGGCCCAGAATCCACAAAATAAGACTTTTGAACATTCAATAATTT
GTATCCATAGAACATTTGACGTAACATAGATAATAAATAAATAGGAGTTAATATCATTCC
AATTGCCATTATAAAAGTAATTAGTATTTTTGGCATTAAAAGATATTTTGGACTGGTAAT
TATTCCAAAAAATACTACTAATTCCGCAACAAAACCACTCATTCCCGGCAATGCAAGAGA
GGCCATCGAGAAACTACTGAACAGGGTAAAGAATTTTGGCATTGGGATGGATACCCCCCC
CATTTCGTCAAGATAAACAAGATGAGTTCTATCACAGCCTGTTCCCCCTAAGAAAAAAAG
GGCAGC
